# Supplementary material for: Combined analysis of gut microbiome and serum metabolomics reveals novel biomarkers in patients with early-stage non-small cell lung cancer
Source: Front Cell Infect Microbiol. 2023 Jan 20;13:1091825. doi: 10.3389/fcimb.2023.1091825 (PMC9895385; doi:10.3389/fcimb.2023.1091825)
Supplement: Supplementary file 1 [file DataSheet_1.zip]

Archive with 3 entries (2 files):
- Data sheet/Supplementary_Material.docx
- Data sheet/supplementary tables.xlsx
- Data sheet/
