# Supplementary material for: Combined analysis of gut microbiome and serum metabolomics reveals novel biomarkers in patients with early-stage non-small cell lung cancer
Source: Front Cell Infect Microbiol. 2023 Jan 20;13:1091825. doi: 10.3389/fcimb.2023.1091825 (PMC9895385; doi:10.3389/fcimb.2023.1091825)
Supplement: Supplementary file 1 [file DataSheet_1.zip › Data sheet/supplementary tables.xlsx]

## Sheet: Supplementary Table1
Supplementary Table 1. ASV signature sequence of each sample
ASV ID	HC_1	HC_2	HC_3	HC_4	HC_5	HC_6	HC_7	HC_8	HC_9	HC_10	HC_11	HC_12	HC_13	HC_14	HC_15	HC_16	HC_17	HC_18	HC_19	HC_20	HC_21	HC_22	HC_23	HC_24	HC_25	HC_26	HC_27	HC_28	HC_29	HC_30	HC_31	HC_32	HC_33	HC_34	HC_35	NSCLC_1	NSCLC_2	NSCLC_3	NSCLC_4	NSCLC_5	NSCLC_6	NSCLC_7	NSCLC_8	NSCLC_9	NSCLC_10	NSCLC_11	NSCLC_12	NSCLC_13	NSCLC_14
591ed1d6afd1e79ae33d6b6cd0c6b185	99	2406	751	989	829	588	591	458	625	2825	1307	643	6634	339	6221	232	374	644	4899	359	175	258	446	194	112	180	686	723	11673	193	274	7737	1816	304	126	169	15806	36080	261	266	191	84	5040	1741	3041	1281	975	1147	2014
ca0eb1b092edeff01cc3c9892bc63d42	1795	4456	397	1419	2515	2077	4882	2369	75	1942	2865	93	442	3562	177	1577	2147	4156	4178	972	813	6152	1076	1121	1517	2044	7097	6934	176	5514	1840	298	1281	876	1400	163	536	102	7442	2834	2845	2709	1343	125	1049	3209	373	1980	162
a3e5ed4f236ccc0603c2f0bb49cf6883	176	45	17174	0	0	122	182	2010	133	103	39	1785	2586	2383	34	1450	95	154	41	71	169	6933	46	3334	196	125	98	136	30242	44	85	27456	32	117	650	17	24	5193	272	162	486	808	41	254	117	170	94	336	112
658f8e759ac7c72aa33a047b2ea59e41	214	52	70	295	886	209	1595	322	45	341	179	13	2057	34	133	279	70	227	2126	14003	1315	597	511	307	83	1695	470	991	353	3103	261	54	588	208	129	5973	891	446	2106	4458	264	9094	155	48	2641	2324	57	1901	58
58225734163209910fc7df83bd14263e	304	1617	1955	144	486	105	266	1625	918	1034	1342	1758	93	202	72	968	1090	589	2167	79	675	183	315	503	492	560	1265	346	165	358	652	465	217	348	2556	79	326	809	639	622	2740	696	36	66	919	1828	106	2749	76
0e9679c124f5029642cc42cd92bbe25f	5	13324	32	0	2	0	7	1592	16	6	33	25	27	16	57	23	11550	0	85	12775	23	113	31207	12	8	51	8	40	43	0	2901	5	0	22	0	4411	25	52	22	42	16	32	18	17	16	5	49	77	23
2257d58ebb22a4168da71744993d1ce9	558	151	0	20922	0	23	181	17	17	435	70	52	45	53	7195	13556	46	0	120	46	60	3342	1082	20	32	622	115	914	11	46	801	55	128	7829	45	13645	134	112	736	29	10	10	0	25	27	20	56	44	11
e692fcf963c630541c141757c5eb197a	596	26	110	1457	0	47	56	41	2792	49	623	99	25	205	49	1155	613	59	78	191	3621	3667	132	1458	3107	5973	657	1631	975	34	58	27	1177	51	1574	469	10	15	1021	357	0	17	7	37	50	253	56	1224	2386
05a1ac81d0c6ce4df6d09b21b7faa7f1	254	229	775	683	0	24	215	27	407	183	465	1098	46	2186	49	4139	53	44	922	46	98	156	20	632	0	1038	86	924	101	971	44	0	0	119	93	379	35	24	950	112	31	88	2857	0	676	1243	47	2173	2410
d7463dce1ab4db9cf8f134047723bc85	24	7	347	251	16	60	47	34	270	50	161	1360	907	38	2825	52	67	151	68	1084	53	56	65	156	32	481	55	19	465	78	852	1609	48	20	31	97	303	529	21	27	12	96	3248	2015	83	7	25	80	1512
c28b5fc53b935bcc1632e5ea4989c80e	0	0	0	0	0	0	0	0	9	0	0	0	0	0	0	37	4	0	8	5	0	404	8	1314	0	2966	92	8	8	0	10	43	0	0	0	0	0	0	0	0	0	22	8	0	0	0	0	0	9
ae7d8efb06e9c0ad71820823c3089849	85	167	2356	376	0	16	21	10	44	169	63	137	593	0	438	732	34	269	443	48	598	1202	383	406	46	145	441	66	205	35	207	2155	34	79	0	6081	3143	22	103	329	2461	272	4323	93	17	79	19	29	15
fd4262fa0b2d2b1d52af1638feb30745	58	54	53	0	0	49	46	81	33	35	0	0	0	0	36	0	0	0	0	0	11778	61	0	0	35	77	0	59	19	47	19245	36	0	60	5545	0	0	0	23	23	0	27	24	54	33	54	42	0	0
f68d9b7a447905f340b84e1f3328bbd4	0	0	0	0	0	2627	54	0	0	37	131	128	22851	85	83	70	529	24	53	40	0	20	43	31	23	0	4788	1410	50	2905	29	27	827	0	0	0	24	0	0	0	2163	940	9	0	0	0	4125	65	37
4dbe3bdab41aeec79e52c78c1281615d	106	60	93	0	1110	51	126	75	400	44	28	0	44	0	0	290	135	457	35	29	410	475	32	1145	9171	1946	1064	250	94	96	202	539	0	106	241	34	108	18	486	1070	68	364	0	31	1596	83	0	341	11692
d41f18c7920d46ca39192ae8c158fb54	1459	185	290	270	158	1033	193	527	36	671	994	29	112	160	97	658	260	901	405	119	1144	3056	178	236	148	317	523	2217	63	443	1059	27	884	105	565	698	0	20	468	1411	385	4120	22	20	146	362	626	976	61
dc999453e94b1433642ad6986dff8a31	100	199	267	0	544	156	104	27	24	237	34	14	19	0	212	34	1295	86	581	1470	159	81	1247	1139	958	1775	223	319	973	150	724	1225	190	93	1005	30	22	14	90	134	236	519	0	43	42	182	0	871	34
da185943062e8dee1ad506d607285ac6	82	408	1538	82	496	141	103	251	225	234	262	52	201	889	115	83	255	559	409	163	339	214	60	416	398	266	217	492	144	556	191	88	13	85	25	408	668	22	939	383	600	79	511	45	273	885	20	232	19
ad0140e97b44feba274a4dc4ac374781	3636	8	4273	0	0	18	17	14	29	13	19	3643	12	13	9	16	19	20	30	0	141	3	0	43	28	0	9	13	9	45	67	11	0	12	0	8	5938	5	0	18	12057	26	15	31	18	22	0	18	0
04d34c2af12c10d8dd3cc067e23f8863	641	2631	0	0	146	174	787	1642	24	999	438	23	175	501	57	1529	367	645	665	112	380	1565	301	90	122	279	574	557	44	460	1032	25	971	323	882	812	91	14	909	917	921	2369	26	34	325	640	236	89	37
924b48cf897bb4394fda7e027a079c54	108	82	24	164	134	18	121	248	4	0	1125	0	56	50	191	201	234	250	171	103	132	158	109	28	496	344	852	429	1077	198	1009	24	35	13	133	72	1875	10	221	744	493	22	7521	55	207	116	87	176	34
8be449490a4877d30785e30a483fb586	346	371	16	131	101	172	262	170	1414	229	88	22	128	396	105	197	2894	496	295	189	125	184	220	3659	79	305	1038	1276	164	792	616	0	942	54	533	558	0	6	206	1352	127	1218	22	17	16	213	93	772	26
19e968c7972fe0da5fee6dbc65c3fb0a	0	13	6	29	0	134	13	0	33	0	13	63	12	0	15	30	343	0	0	0	7	0	0	27	26	46	6436	556	68	3136	16	36	878	13	26	3	21	0	0	32	3356	307	0	12	0	6	3881	20	0
6d816b8fa226eb26b395f1fb33b3de51	314	527	85	91	242	246	286	307	16	133	411	337	43	518	1116	411	1716	780	234	336	725	365	637	2051	401	446	1013	261	265	775	1275	213	446	114	496	30	17	343	138	239	174	495	12	0	585	192	87	276	25
1dfdcd7db65f345b41fbdf1d04386565	167	1332	304	0	567	52	133	344	2866	290	274	1829	15	175	22	921	779	8	0	27	138	365	71	615	23	256	204	1000	15	1314	53	11	230	549	64	307	8	10	296	823	15	319	9	10	21	204	41	262	551
f22d7276c7cff29f70dba472ec48076b	0	0	0	151	0	0	106	0	11	50	24	14	21	0	34	0	0	0	190	55	1303	1994	0	0	275	109	0	22	0	131	0	26	112	29	0	436	8508	23	468	0	0	474	0	0	0	63	51	2502	420
22632c954ef155ebb0c3d54d46fac742	158	2132	12	0	619	78	292	0	177	126	12	77	7	344	133	0	2830	72	143	579	697	405	598	816	5	334	947	337	13	151	244	7	97	24	131	3480	7	0	322	7	226	343	0	10	9	264	215	218	0
583a986f5ebf9d33038ff60eee737e06	161	770	62	2312	2756	67	154	82	103	65	0	13	0	0	3	904	9	21	10682	45	111	63	53	16	62	0	231	167	138	291	6	126	61	75	44	9	167	5	788	0	0	0	0	103	82	375	0	7	13
b225d78f3606aaea3222a90099d7b744	76	0	49	0	0	2131	751	39	2492	9137	30	35	28	0	121	43	478	0	60	127	54	0	58	0	54	0	496	0	0	0	52	0	4517	4884	0	0	0	0	0	21	0	0	0	83	70	77	658	28	0
71602523e1912c8c7022003ef70c6756	0	379	30	0	0	81	1928	55	141	7940	0	0	36	0	168	0	0	233	0	0	0	33	432	22	46	29	0	51	70	1830	0	132	1194	8769	277	0	0	10	0	0	335	0	0	78	71	70	263	0	41
438b5c281ad4694a368e1f049960287e	103	0	22	0	0	14	15	1663	270	24	683	91	25	4510	19	22	195	1581	54	16	51	333	9	10	0	10	49	0	10	43	0	17	0	30	163	0	7	0	1475	3810	6	39	0	12	4597	160	14	241	412
575037da2eda0f9dda9e70d41ebd71c8	311	2304	44	39	72	74	224	318	146	213	143	11	47	252	64	290	235	0	54	73	445	139	54	54	1206	253	3071	582	65	222	400	28	113	41	311	25	75	0	169	645	298	20	68	23	2084	292	64	1513	25
d2d444fd54bca80fbe5fa5a4c9be57fc	5417	0	12	1330	84	77	217	0	14	19	26	43	3195	23	58	298	502	0	20	27	832	1503	0	33	14	27	4168	4221	10	208	18	20	0	205	14	13	0	12	0	10	0	309	0	16	24	1116	125	30	0
34bd6ea451346af9a50fda2f6f1123a3	29	0	1637	0	0	58	80	0	41	35	159	12	7	0	0	24	0	10	0	10	21	9	38	920	110	13	0	7	8	0	17	26	0	23	0	0	0	0	0	0	206	7	52	17584	91	37	10	0	0
92f26f39aed46aa467d2d2f1c83f1934	45	180	1869	1173	7	35	197	680	0	0	0	453	371	221	340	0	32	0	0	65	1277	563	16	0	0	152	41	145	460	40	133	30	0	84	807	72	0	17	106	0	701	45	360	277	450	38	108	3288	1235
21f9c6b9e703c470266461226bbc93e4	0	0	0	0	0	191	0	0	0	18	38	40	7785	29	27	56	159	0	0	0	0	24	0	9	0	0	2056	82	38	1126	7	23	1502	0	0	0	0	0	0	27	2447	291	30	0	0	0	2159	24	0
40733c349bb72e5a657ae7f501f86eaf	0	23	0	285	0	0	0	0	0	0	0	0	0	0	0	0	0	0	0	0	0	56	0	29	0	23564	0	36	0	0	44	0	0	23	0	0	0	0	0	0	0	17	0	0	0	0	18	0	19
7b4e3e3ede55fc5ea0478585c7f6e68d	244	465	21	11	725	332	644	40	20	606	22	24	30	125	16	440	1865	1531	568	40	355	25	0	893	128	15	717	64	18	0	49	20	194	179	83	406	12	0	423	26	31	984	24	29	150	1288	105	652	16
1ad20c0e4ced6c44f511ebce94b1c540	48	120	1711	78	161	13	64	58	12	39	153	5	9	58	239	26	278	307	31	48	97	386	87	196	697	34	28	14	67	550	380	9	0	15	0	2033	419	10	82	87	13	864	20	81	541	898	9	281	107
7575c5d1e36ca75c5a8171a29077f1d8	21	123	30	41	0	38	96	5	328	34	247	87	18	0	11	126	135	0	26	9	152	237	31	270	341	44	187	15	15	57	11	247	76	311	64	12	28	8856	73	496	0	85	1707	13	114	22	27	707	282
f0bde2f54893276b9ba2239c532b706a	359	121	72	50	225	16	322	0	590	64	287	22	25	101	96	24	440	808	44	701	97	31	286	0	11	68	219	118	157	23	187	815	123	24	544	66	843	60	70	222	640	191	58	34	32	277	284	427	527
a82a06b44b3c69a6ce96c61a4d9a77c9	2637	0	382	0	43	51	39	7450	55	118	36	28	0	2837	18	108	18	0	44	14	0	133	14	67	160	361	0	284	10	0	21	30	260	35	0	5	54	2	0	271	1103	1415	8	46	168	54	46	22	0
9590d72b2e0cf8d09c71c01a74c65da2	0	25	0	35	0	0	0	55	0	0	99	0	0	0	0	0	0	0	0	0	0	0	33	639	574	0	12	0	0	13	0	0	11	0	0	0	0	13	0	0	626	0	228	3965	0	0	0	26	0
46607f7aede9c897a3237799bc8939a5	102	183	49	109	77	213	518	253	174	113	796	112	16	25	60	1541	301	109	329	57	201	118	289	470	206	41	297	328	32	198	34	12	100	102	77	0	56	39	182	611	330	8	0	17	85	255	65	247	18
56aa91b83f97f0e967295d3f17554ed5	463	79	50	61	0	14	0	0	0	0	0	0	60	189	31	0	52	0	307	1026	0	40	54	0	0	0	33	338	52	0	0	41	80	126	0	0	0	24	45	0	0	41	1280	0	251	56	108	38	113
57428e92349d0ab586e88aa6e6f44cb2	397	3935	33	42	49	174	295	1568	242	342	102	0	0	139	0	563	101	83	0	111	92	34	64	0	210	293	175	57	32	157	338	105	432	181	44	28	95	35	1291	48	238	2174	22	472	0	175	100	48	16
f82def37e8543f757fad5257a104301b	47	691	546	39	96	206	167	61	116	161	66	379	325	121	1976	214	290	63	379	376	123	219	74	286	116	423	379	187	136	154	402	8	426	48	73	105	234	0	124	113	68	260	7	13	303	314	67	136	393
c12824d4f207121d5f0b43568dce3db9	248	186	0	0	0	29	0	20	40	0	0	32	603	227	1021	64	44	0	0	27	0	34	0	0	0	0	0	208	67	0	74	66	0	938	0	0	0	0	49	0	0	34	778	0	206	0	65	0	3784
2457188c02b21b4e228c436873a15b5a	212	85	138	26	97	251	159	145	187	179	595	243	32	135	218	48	730	80	148	133	67	184	102	391	107	168	37	131	338	48	69	170	23	105	0	148	310	100	52	70	133	181	146	783	120	213	30	65	90
7902966d8a5ff7cf44af50070d8b028d	650	515	0	0	0	35	55	18	0	0	0	0	0	0	0	0	0	0	0	0	169	477	17	0	0	0	0	773	0	13	13	0	0	0	0	0	0	0	0	0	0	2026	0	0	0	1171	0	0	0
76e72d858816572f535b6f50a10f4073	366	303	11	155	44	107	77	493	10	254	73	22	20	297	318	262	244	525	173	112	70	85	885	80	119	173	54	275	22	607	510	8	31	22	0	72	7	5	510	505	107	189	9	16	242	617	723	93	11
305570165ffec3279825d82aac88d0b7	0	0	0	0	0	0	0	0	0	259	297	0	148	324	493	842	0	0	21	18	278	412	21	0	21	0	0	430	3515	45	1738	0	0	0	275	128	9	0	0	20	3516	186	0	1857	0	0	0	0	0
aa8d20f08616b380e3d4bb820afc8d30	659	120	19	0	0	0	0	0	0	0	36	40	1935	226	898	93	41	0	366	2035	0	0	0	0	0	0	0	462	36	0	171	0	0	0	0	0	0	0	56	0	0	0	1848	0	210	23	0	0	1722
74c764cd57dcb0e8dc8945a1836bdc3a	0	150	0	96	0	40	44	55	56	53	0	0	1249	0	760	74	0	0	0	3030	61	36	54	0	10	27	0	0	0	0	144	138	0	457	0	56	14	28	57	264	0	49	0	99	608	0	150	44	1927
4d432a50e008d9a209e0ecf1eea2bb14	0	11	0	0	275	15	47	0	10	519	2735	0	0	0	154	0	498	12	0	23	11	36	19	29	0	71	1143	804	36	0	390	10	10	50	0	8	0	0	2110	16	0	0	0	8	31	1090	156	0	7
362613301e67a9e3681194d22ef4bccb	573	0	0	572	576	0	232	0	326	0	0	1007	0	454	0	1164	203	0	40	0	253	56	28	67	483	0	54	0	0	0	0	112	81	0	0	0	0	0	274	113	0	0	0	0	0	0	0	0	0
ae92751ce0103cf1fe77dd7f219da00c	343	55	17	74	50	21	22	40	126	28	28	168	24	30	3358	117	53	372	124	11	72	323	6	82	15	105	198	69	441	146	523	30	87	242	18	21	1441	8	24	220	960	1501	0	175	246	472	54	290	134
936e1f37b149b0e1874c881a65d89913	0	0	0	0	0	0	0	0	0	44	0	0	501	0	0	0	0	0	16	0	0	8737	13	0	518	20	0	870	0	0	22	0	0	34	72	0	0	0	0	3347	0	617	0	0	0	0	16	0	0
77049d75f92fc520bc58d4f5e9f1335c	125	467	32	62	209	12	184	148	76	101	620	461	21	148	21	695	143	256	257	23	96	58	46	149	313	36	258	356	51	206	350	8	197	173	37	34	231	726	399	651	535	95	9	62	73	109	17	445	66
de43a1b0de87aea6dc906eb4e489578b	0	0	0	0	0	18	0	0	0	0	24	19	15	0	16	21	20	0	0	0	0	0	0	0	0	0	0	0	0	635	0	16	881	35	0	0	0	17	0	0	0	0	0	35	14	0	6923	24	0
c798b9afbf4041fafc6b6b3656dbcdbb	7	31	8	0	0	0	9	0	0	1062	56	69	68	49	35	0	37	0	2417	0	4	57	0	15	7	31	0	0	0	0	0	0	0	36	0	0	0	0	0	0	0	0	0	0	0	831	10404	63	22
f3be9c848b0d220c6c1081c60b59b63d	67	1757	41	0	12	101	0	29	228	259	734	521	9	0	17	0	0	58	0	27	79	42	32	55	0	34	414	147	23	367	1240	0	95	53	0	0	54	351	348	664	0	893	72	1836	130	0	40	466	87
dc2f672520a7fb34d9f1730632be74b9	0	0	0	98	0	54	629	1612	214	0	5473	2614	21	285	16	96	0	0	0	0	197	0	46	0	0	0	0	0	28	7	0	0	68	0	0	0	0	0	0	0	0	0	0	10	19	372	0	270	158
c80b3d1adcf8ab54b1b218f44967ca20	0	0	0	0	0	0	39	0	0	0	0	0	0	0	0	0	0	0	0	0	0	0	0	0	0	0	0	0	30	0	3244	0	0	0	7718	0	0	0	0	0	0	0	0	0	0	0	102	0	0
4a75ff0bae5bda54eea0477cd9facd33	85	195	1750	326	71	109	357	71	924	103	122	287	12	10	1347	344	11	0	214	50	446	162	32	1720	546	0	165	0	46	241	16	0	54	208	9	205	6	8	48	176	6	409	6	26	146	18	128	391	381
ad4af49e14551e9f14a730bf72022e7d	24	0	21	0	29	2024	1547	492	19	1516	6	4	11	9	15	0	6	22	44	16	869	181	16	8	18	5	12	7	7	17	11	24	573	128	120	11	24	0	373	0	167	0	0	30	45	631	18	6	18
7b4c2dcb8f62a42978e7164a59a23226	0	0	30	0	0	0	0	0	0	0	0	0	0	0	0	0	26	0	0	0	0	0	0	22	0	19	0	0	38	0	0	0	0	0	0	0	0	0	16	0	0	0	13	0	0	0	0	0	0
c723f4e097c7dce7dbbaac5034359b56	0	0	0	0	0	1570	0	0	26	0	0	0	0	0	0	23	0	0	0	0	0	0	0	0	0	0	0	454	0	0	0	0	557	0	0	0	0	0	0	44	6563	0	13	0	0	0	2498	0	0
691f76ae13a4b86daf69ade05006bbbc	133	70	0	0	0	82	4	10	2	343	10	125	8	505	0	180	4	0	1157	7	7	692	12	9	12	195	9	9	0	1711	22	7	0	0	5	896	10	0	0	4	8	0	0	0	0	6	14	12	5
8b1b44ce298d1096a92f1cd560e00d88	289	9	8	0	1035	394	264	585	18	21	0	838	5	74	16	333	214	10	0	4	15	11	10	52	13	0	19	0	0	19	13	16	676	132	13	1026	3636	8	8	18	15	14	12	15	23	2688	3	15	2
1fd33b261feadf912f35bfc8927d36de	18	65	28	8	48	424	91	88	9	257	358	11	0	172	21	0	60	396	0	31	137	0	0	0	30	10	26	0	0	35	416	170	171	0	173	0	36	0	557	28	104	236	143	264	119	317	0	0	98
a7aa4a9c9a987e46d3f0330457f15693	0	778	0	0	169	59	0	49	29	0	178	0	1102	0	0	0	0	0	925	71	0	0	0	0	0	25	0	0	0	0	0	0	623	0	0	0	1746	0	0	53	0	0	0	0	0	74	0	1015	0
18b6df36d059001f78b846859b9db5dd	0	0	0	0	0	0	0	0	0	0	0	850	0	0	0	0	0	3319	0	0	0	0	32	0	156	84	55	118	0	0	0	9	0	0	0	0	592	0	0	33	0	17	0	0	37	0	0	246	0
5f778b651f308ad0f77971b0d4a44727	8	0	6	0	769	0	0	0	0	0	6343	31	57	38	0	22	825	0	20	25	0	0	0	0	8	287	0	612	0	36	90	0	0	0	0	0	10	7	0	0	13	2569	14	0	0	0	52	29	0
c35a8f7c6e13ecd4c77e4c4e5e9fc9a1	0	45	0	0	0	79	0	257	50	0	66	57	0	294	0	421	0	3476	44	0	35	164	0	150	0	259	0	0	0	169	44	0	0	38	0	0	0	0	0	0	0	0	0	0	14	0	27	0	313
926456ff94bd8dd3623860386de92526	1466	0	5	0	82	218	31	481	90	70	2026	200	67	318	115	27	11	0	10	31	740	15	73	192	318	116	38	85	191	224	145	110	282	166	98	7	4	5	30	31	202	127	0	12	94	16	0	35	28
e0ad4fd33b5e5906847d46074018e387	86	62	0	0	66	25	15	45	415	47	66	136	9	24	521	28	36	58	70	73	270	99	17	58	45	55	154	76	198	90	431	834	52	49	56	7	56	0	6	46	65	64	0	0	62	22	50	45	0
b882c8f92806a5cceae079731fbdf3df	14	54	0	330	52	195	169	160	11	72	202	299	42	160	44	833	290	33	28	20	75	172	81	44	170	146	198	106	10	110	23	18	26	23	38	172	22	0	144	85	261	354	24	19	104	1422	67	128	26
6c7d873dae81440781440336e6870157	26	0	6	388	34	0	334	296	439	0	0	0	0	0	5	1073	0	0	273	0	110	144	10	681	38	223	20	95	12	166	11	0	0	31	4	239	0	7	74	297	9	242	469	9	7	3	7	70	10
194a2c0aebe478f53f7e8ac50c03b1b0	9	0	0	0	7	36	34	13	28	13	29	22	14	72	3	0	0	7	16	389	0	0	0	9217	0	15	9	9	10	0	0	0	0	0	5	5	72	0	0	2	3	0	0	41	50	83	0	0	0
875be43833a33837d8e55f4f4d0a0ce9	0	146	0	725	134	0	54	0	0	0	11	153	0	657	0	0	710	0	274	14	125	75	23	554	0	202	251	365	0	339	0	0	0	0	0	142	0	0	212	140	0	0	0	0	0	296	0	514	0
50f1c0aa243270c6002a84d00ec2c381	0	0	0	0	0	0	34	0	22	31	37	0	43	0	4613	0	0	0	0	42	33	0	0	16	0	22	0	0	0	653	26	0	0	1343	0	0	12	0	0	0	0	0	0	30	21	17	25	0	0
166885f98b020649d63a117d60845090	10357	0	15	0	0	14	20	16	41	23	0	0	0	0	0	0	0	13	10	0	24	0	0	14	20	0	0	0	0	0	0	25	0	19	0	0	0	0	0	0	0	0	0	32	30	27	0	0	0
dd821b88b3dcec809611913b8157abfd	0	117	0	0	0	356	148	0	0	137	0	0	0	0	27	0	44	0	0	19	0	0	0	21	0	0	0	38	20	88	0	0	0	0	200	41	0	11	1116	53	0	181	47	252	69	169	0	0	0
755fa8755741f7479f2bf6c314a259ad	0	0	0	0	0	0	0	0	0	0	0	0	0	0	20	42	0	0	65	0	0	0	0	0	0	0	0	32	0	0	29	0	0	0	0	0	0	0	0	0	0	36	0	0	0	0	10344	0	0
87ea7ec7eb4fd8643cd927c7037a2c12	0	0	494	10	0	0	0	305	0	0	0	39	0	0	23	0	0	0	0	0	0	268	0	0	0	0	0	0	28	0	0	0	149	0	0	0	890	0	0	281	0	0	6	22	0	0	0	0	0
e8244d80b778ec9584ad2c3c3cfbfc6e	94	76	0	0	11	32	395	4	9	0	17	9	18	0	7	2783	10	0	111	0	7	0	9	0	6	5	14	491	11	21	0	13	32	24	110	8	0	0	687	0	0	0	0	10	7	746	0	1766	0
04398b52b455073d9aba6a3a930f76f8	10	0	0	60	146	5	52	0	0	0	7	9	4	0	27	19	8	76	2347	51	142	12	13	13	10	0	0	0	0	444	7	0	0	400	0	5	0	0	180	0	23	121	0	3	81	0	9	317	0
bd4306a2e99e4c1e3589f2c893bd0cbe	46	74	0	38	88	112	90	70	0	44	214	399	77	132	559	121	137	151	315	410	71	215	184	417	113	52	238	181	70	246	205	0	89	30	0	16	0	4	100	19	32	0	5	0	18	250	95	274	108
a7c292cc5d8b5602674aa078b5fb9c3e	0	53	65	0	254	0	0	0	0	86	0	0	0	0	47	0	144	0	0	0	0	879	0	0	0	69	0	125	193	40	86	492	0	55	0	0	0	0	0	75	0	0	23	0	0	0	49	119	0
2a392351882e5ef24ba48badd044e725	0	0	0	0	0	0	0	0	4132	0	0	0	0	765	0	0	0	0	0	0	0	0	0	0	0	0	49	0	623	0	0	0	0	0	0	0	0	0	0	1290	0	0	0	0	0	0	0	134	0
5037718654108786a8198068508c8b7e	12	0	9	0	0	2777	6	6	5	0	0	0	0	0	0	0	0	6541	23	0	0	0	0	14	0	0	0	0	0	0	0	0	0	0	0	0	0	0	0	0	0	0	0	4	0	4	0	0	26
cb50fe4af7b70c900d2002736bee2daf	0	1186	16	0	0	0	59	0	0	0	0	0	0	0	0	1286	0	15	84	0	738	0	54	33	123	101	29	0	14	0	0	0	0	0	0	0	230	0	0	43	49	1092	20	0	0	44	0	0	0
d21842bb06ecd2838e51b5705f92d694	20	0	12	0	0	21	19	0	19	0	0	0	0	0	0	0	0	0	0	0	0	0	0	0	0	0	0	0	0	0	0	0	0	0	0	0	0	0	0	0	0	0	0	8817	19	25	0	0	0
0c9e904d2ccacbe2e3cda8d2d6207b3c	0	0	0	0	0	0	0	0	0	0	0	0	0	0	0	0	0	0	26	19	0	13	20	0	15	0	0	0	0	21	0	0	0	0	0	0	7	0	0	0	6	0	0	0	0	0	0	0	0
4ce3cad9692179daa1cbca399409d3e5	26	48	3	0	219	114	258	0	0	92	0	0	0	0	0	395	0	0	89	14	0	78	10	19	0	0	21	295	5	290	8	3	0	97	0	1031	0	0	182	0	5	0	0	3	0	0	11	0	3
bfb9c054915bb876f542b784e4a51ddf	54	128	0	0	195	21	206	0	946	98	15	14	13	358	27	0	0	0	0	0	0	278	0	351	0	0	134	0	8	366	0	0	20	13	27	664	0	0	277	0	0	0	0	20	0	0	11	277	406
96bf7315f9dfffe2da98fb0a45c8935e	87	0	5	0	252	11	262	43	3	8	44	108	0	102	106	156	290	35	72	18	64	46	14	2932	0	255	363	0	15	230	54	9	0	0	210	0	78	0	13	0	36	156	0	0	7	52	24	77	0
33a095ddbeb6a060e98aaf0fbc885801	54	0	0	0	5120	124	0	0	0	455	0	0	0	0	0	29	0	0	547	10	0	75	6	0	0	0	44	0	0	388	0	21	0	41	36	0	0	0	125	0	0	0	0	0	0	0	10	0	0
ef735cbd4fa4b8ec9261638e625abcc8	100	107	15	0	502	33	1249	25	28	295	27	19	43	15	0	11	0	0	53	0	0	21	15	0	15	24	0	591	13	97	14	0	201	756	0	917	0	16	181	0	0	14	0	24	27	23	0	10	0
1bda662ae4cc025a1245bbc8c3e6e2f0	475	0	0	0	0	5	330	103	0	90	1160	0	10	0	0	0	16	9	113	10	0	40	5	60	0	0	5	0	10	9	481	0	0	0	27	0	0	0	527	18	0	0	2	0	410	192	0	82	0
4254f0a459cd4ac583adee47f3082908	0	0	0	0	79	0	0	0	0	0	26	0	19	0	7772	54	31	0	0	0	0	0	0	0	0	0	0	0	0	0	0	0	0	0	0	19	0	0	0	25	0	0	0	0	0	0	15	34	0
6a77dd9b4ae5b494c6139fd2141b1b05	42	0	0	96	0	0	0	0	0	0	0	0	0	0	0	0	0	0	0	0	0	0	0	79	0	0	0	0	50	0	80	0	0	0	0	0	0	0	0	1070	0	2287	0	0	0	0	0	0	0
9902162888cd62e37234730cea137644	272	0	0	0	0	0	0	43	51	125	25	0	0	44	0	265	1030	0	203	0	0	0	0	0	31	0	54	344	27	0	0	0	556	0	33	147	63	0	356	66	21	148	43	0	0	143	0	172	0
2a25d9a914d0991e7ae76213883a9d2b	0	0	585	0	0	83	67	26	522	23	66	65	123	43	14	16	16	48	0	14	7	17	10	0	16	20	18	0	7	13	0	15	0	0	0	54	81	147	0	11	0	66	291	367	70	63	8	12	142
b2ad15b91add50f689142d06df109642	0	0	0	0	0	4862	0	0	0	0	0	0	0	0	40	0	0	0	0	0	0	0	0	0	0	0	0	0	0	20	0	0	1432	0	0	0	30	0	0	0	0	17	15	31	0	0	0	0	0
7ef9707765a81aefeef1d002b29d5d6b	0	0	0	0	0	0	0	0	0	0	0	0	0	0	0	0	0	0	0	0	0	0	8053	0	0	0	0	0	0	0	0	0	0	0	0	0	0	0	0	0	0	0	0	0	0	0	0	0	0
83af309f031f918e296f080b663e8dbe	712	0	0	346	0	10	0	456	0	0	0	0	0	0	0	0	58	0	0	12	0	0	0	0	0	115	0	0	0	0	32	0	0	0	24	0	0	0	0	0	0	0	0	16	359	0	0	0	0
8f31bf6388745d073246b5e095dd9e95	529	0	0	0	0	59	195	0	7	115	0	0	0	0	0	0	0	8	943	0	6	0	2	0	5	0	150	558	0	1459	7	0	225	306	25	0	0	0	0	0	3	0	0	4	3	0	269	0	0
8674aa3d8b8cc0c59cf3ce14d81f061c	0	470	13	61	49	14	27	0	506	27	9	0	0	125	0	86	70	0	94	0	25	21	0	190	1083	704	138	87	31	232	28	167	16	50	20	0	377	0	237	394	0	77	0	15	163	0	0	328	0
ccc0dc70aad7e2009dab17336b7335cd	41	62	0	0	189	0	0	10	0	134	10	8	0	0	7	198	0	0	24	0	66	65	20	0	0	14	0	109	0	54	0	0	0	13	0	497	0	12	41	0	0	21	0	0	0	0	14	13	0
54bd44953a6b5a4638c155dd57a151c9	6	8	0	0	1987	0	0	0	0	9	0	0	0	0	0	0	0	0	89	0	0	0	2	4	0	3	0	0	0	52	0	2	0	55	0	318	0	3	170	0	0	0	0	0	0	139	3	9	0
0a0d7512457464c7835a387cbd027d35	10	364	87	0	98	0	31	0	12	0	22	5	6	11	6	614	70	84	34	10	14	116	15	94	9	373	30	336	12	6	113	4	181	12	57	15	6	110	51	570	122	0	0	0	0	4	4	153	7
8ba90c30f4a538932029cb05a325c9ce	0	0	9	0	0	0	1672	0	0	137	0	0	0	0	0	0	0	0	0	0	0	0	0	0	0	0	878	0	0	0	0	0	0	646	1750	0	0	0	0	0	0	0	0	0	0	0	0	0	0
6d937f5908c2d7390d0910601bd3d1fc	0	271	0	0	0	304	135	0	3914	0	0	0	0	0	0	0	0	0	0	0	0	0	572	0	0	0	392	0	0	0	0	0	595	194	0	0	0	0	0	0	69	0	0	38	0	0	0	0	0
a5ad6065f4dcf3f8e92c918d8cd7ba6a	0	0	53	0	191	0	0	0	20	0	15	5144	0	0	16	0	0	0	84	0	0	0	0	0	240	15	0	231	0	0	0	0	0	0	0	0	0	0	0	0	0	0	0	0	0	0	0	0	392
1a379480556fdd1cb193ae0a3cfc406a	137	13	0	0	0	15	0	63	0	38	61	0	6	10	125	4	132	0	0	0	9	50	4	0	0	9	337	20	8	135	0	9	66	10	19	14	3742	6	51	985	12	60	0	0	16	84	0	127	0
a93eac26982a6a8e56776630376836f0	0	14	0	0	0	434	34	0	0	0	13	0	0	0	3291	0	0	0	0	0	0	0	0	0	0	0	0	0	0	576	0	0	0	0	0	10	0	0	0	0	0	0	0	0	0	0	0	11	0
e3c5f9bb6b22d5930bde7a44e456cfef	20	11	22	0	29	28	348	17	0	476	3408	35	81	63	20	15	24	0	8	0	33	120	0	48	485	0	25	10	7	8	153	68	0	46	0	0	6	0	0	62	0	18	0	16	13	468	13	17	0
971f624fbf3fe938fb5f37116142117a	0	0	0	0	361	0	0	0	0	0	0	0	0	0	0	487	0	402	1119	85	177	1314	0	0	0	0	0	0	0	0	0	0	235	0	0	69	0	0	0	0	0	0	0	0	0	0	0	0	0
05ec91b32c1644eed4d22ffe0748510a	0	0	0	0	0	0	0	0	0	0	20	0	1240	0	286	0	0	0	0	0	0	0	0	0	0	0	0	0	0	0	0	0	0	0	0	0	0	0	60	0	0	0	38	0	0	0	0	0	234
c06da7b49f9c5c03920b8d5dbb205bfd	0	0	0	0	0	0	0	0	0	0	0	0	0	0	0	0	0	0	0	0	0	0	0	0	0	0	0	0	28	0	0	0	0	0	0	0	0	0	0	0	0	0	0	0	0	0	0	0	0
683ef1e482f900678265f3b9807727fe	0	0	0	0	0	0	0	46	0	0	0	0	0	0	22	0	0	0	0	1350	0	0	0	0	0	0	0	0	0	0	0	0	0	136	0	0	0	0	0	53	0	0	0	0	0	0	0	0	0
56c5cce4fbe952ce31e659923fa9ccd2	0	0	0	0	876	0	973	5	0	683	0	0	0	0	0	0	0	0	0	88	3	13	0	0	0	6	8	423	0	659	5	0	0	0	0	0	0	0	0	0	0	0	0	0	0	9	0	0	5
02934c4550551579ab8dc769b9a34b9a	0	0	0	0	0	0	0	0	0	0	0	0	0	0	0	21	0	0	0	0	0	0	0	0	0	0	2898	65	0	0	0	0	0	0	0	0	0	0	0	0	3775	0	0	0	0	0	0	0	17
f659dd4ff0fac85ec37a1bedd2946721	17	33	534	61	28	23	46	99	812	37	12	403	7	163	0	56	27	984	19	8	36	77	6	44	90	43	5	43	3	119	5	0	24	40	31	62	7	0	5	31	0	15	0	12	5	175	50	16	6
191759331df04a2d8e2ba9085e6eaf2a	31	0	0	0	0	0	0	7	0	0	0	0	0	0	0	318	0	0	58	0	9	0	52	0	2813	66	0	0	0	0	41	12	0	0	36	0	5	0	0	98	0	0	0	0	975	15	0	0	0
ae0778e0cc2d7b3f5bd6c61204a1ff63	0	0	25	0	0	81	0	0	0	0	0	0	0	13	18	0	0	77	0	0	3941	0	0	0	0	0	0	0	0	0	0	0	88	0	559	30	0	0	19	0	0	0	0	0	0	0	0	0	0
20d09f6be40eb35da09d47053d405ca7	0	0	0	0	0	0	0	0	0	0	0	0	0	0	0	0	0	0	0	0	0	0	0	0	0	0	40	32	36	0	0	0	18	0	10	0	0	0	0	0	0	0	0	0	0	0	0	0	0
f5aeee433f015b1d67b93bf03b74545f	0	0	0	0	0	0	0	0	0	0	0	44	0	40	4247	0	0	0	0	0	0	0	0	0	0	0	0	0	0	0	0	0	0	931	0	0	0	0	0	0	0	187	0	0	0	0	0	0	0
c59c26dfc67daf8341ad161ec101878c	86	35	0	0	102	0	300	0	0	107	10	9	0	66	73	34	691	0	57	51	0	18	155	38	167	0	16	42	0	181	22	10	49	0	119	22	0	0	0	6	0	0	0	8	0	111	21	339	0
a154f80c5f63fef91e612dbfccfa6ffe	509	48	6	0	0	207	19	14	14	9	0	0	0	0	0	0	0	247	48	3	8	0	103	72	2938	0	786	0	3	156	0	17	298	9	0	0	7	0	0	0	6	0	0	0	0	0	48	0	0
ed72211c4b454ebf4261d8f9e69b95ba	0	0	0	0	0	0	0	0	14	0	7	901	271	244	491	0	0	0	0	0	0	181	5	0	0	0	0	68	941	35	117	0	0	18	490	0	0	0	53	0	0	88	0	1716	0	0	0	0	0
e0052e0ddb394b1c18890d9bd4da39d3	0	0	0	0	0	0	0	0	0	0	0	0	0	0	0	0	0	0	84	0	0	0	0	0	0	0	0	0	1684	0	0	0	0	0	0	0	0	0	0	0	0	0	0	0	0	0	0	0	0
9f009d244cac331e17e06e4a9aec4119	5	255	5	0	13	16	37	51	12	39	35	8	50	49	6	589	50	101	44	0	0	48	63	53	6	6	30	25	8	73	45	0	13	44	44	8	199	0	338	54	38	13	4	0	10	375	13	95	0
83a33742385204c2b3e2c250b6e97050	167	41	0	0	443	53	509	0	16	42	56	0	8	0	5	262	234	116	88	7	42	12	9	87	8	28	28	292	12	493	25	6	0	182	71	3	0	0	108	0	0	11	0	11	0	89	28	174	0
2f46b4a6933554d83593432580b67332	56	0	0	0	165	0	90	0	0	40	0	0	0	0	0	0	0	0	50	0	0	0	0	0	0	0	0	0	0	163	0	0	0	482	0	0	0	0	0	0	0	0	0	0	0	0	0	0	0
07c9044c571629c3b5963add196cb329	0	0	0	0	0	0	0	0	160	0	391	0	0	0	0	0	79	0	0	0	0	0	0	0	0	0	134	0	0	0	0	0	0	0	0	0	0	0	0	0	0	0	0	0	0	78	0	64	108
4c165f000fa5c9ea5746e1b7d7ccd8c9	0	0	0	0	0	0	1363	0	3860	0	0	0	0	0	0	0	0	0	0	0	0	0	0	0	0	0	320	0	0	0	0	0	0	0	0	0	0	0	0	0	0	0	0	0	0	0	0	0	0
3630abc54dd0c5132f64f8bbf5e75cf1	9	0	9	0	0	341	7	0	660	330	7	8	0	74	5	6	272	524	0	7	148	0	7	0	0	0	0	0	0	0	0	0	0	0	1141	36	50	0	0	407	293	0	3	10	0	0	0	74	0
790a85d1ba65b38a8f0b9bbf3d768d60	22	0	0	0	0	0	0	0	0	3620	0	0	0	0	14	0	0	0	0	60	0	0	0	0	0	0	0	0	0	0	0	0	0	2064	0	0	0	0	0	0	0	0	0	11	38	0	0	0	0
a5bd85f6c3b255b5c6b24e6edea3f328	103	15	0	0	0	0	89	0	212	32	52	0	0	119	57	43	77	109	0	0	34	0	28	24	0	52	0	39	99	26	51	171	112	0	141	33	183	41	20	0	71	380	74	20	0	58	29	832	181
2350592383dd3b36714442c4d3c51d62	83	20	62	35	0	0	0	0	0	0	0	0	0	0	231	129	92	61	125	275	143	19	101	116	43	21	119	11	70	47	18	90	59	15	51	180	65	79	82	169	43	17	67	0	0	0	25	108	9
9849a7d79f6c37027a4fa2749dfbfe6c	23	80	38	15	0	52	50	72	63	45	111	14	0	132	18	0	755	33	25	0	19	35	19	61	16	104	38	27	24	34	19	7	25	28	0	322	258	149	352	34	17	69	0	0	38	86	0	54	44
a4153adbe09ff6d4db9133bcfcbf4858	72	1403	0	0	0	0	0	0	0	64	0	0	0	0	0	0	0	0	0	0	10	0	0	0	0	203	78	0	0	0	0	0	0	0	293	6	1438	0	9	133	9	372	0	0	0	0	28	0	9
74924fa44681d438d65728eb2b95a047	37	76	10	0	517	32	72	0	0	203	0	11	0	0	3	741	0	0	436	0	64	143	0	0	0	0	14	87	0	626	13	10	0	197	0	33	0	0	181	0	0	0	0	0	0	0	0	0	9
e4853b60904eb34a8c3d730cb1b3dfb8	101	191	0	0	24	65	167	50	0	95	8	0	13	37	18	33	87	213	85	31	20	58	286	98	67	30	138	83	31	76	74	0	104	25	66	67	92	0	143	184	45	496	10	0	20	63	90	90	0
4b38473099dc5f18b73be535e282921a	115	0	124	0	0	203	231	194	209	167	236	293	231	194	170	211	205	6	30	28	110	20	23	0	100	15	10	11	11	32	18	121	44	104	76	0	0	0	0	2	0	0	0	310	171	151	167	166	0
fcd816eaa5493dfad47cc58004ce4c26	63	198	0	68	0	0	22	0	0	0	5	181	0	0	0	856	30	0	0	0	19	11	0	0	209	111	13	106	0	0	0	0	0	0	0	29	0	0	56	0	6	0	0	0	0	0	0	187	0
11165fe4e60c489624f3263a1bca9939	34	73	0	0	38	31	40	69	0	45	29	0	27	200	20	101	131	46	41	30	33	26	70	89	27	56	24	91	99	127	22	9	26	38	21	101	718	0	67	21	0	86	0	14	269	47	35	21	16
875f842ab4f7125715eff698fb0ae69c	0	0	0	0	394	6	606	0	0	65	0	0	3	9	0	671	0	0	26	0	0	0	0	0	50	0	10	0	9	90	11	0	0	0	0	12	21	0	795	0	0	0	0	0	131	0	0	0	7
1c2a04146c63d62edc64cf611bed341b	0	328	0	298	293	0	0	85	0	0	0	0	0	0	0	0	0	0	94	0	0	60	0	16	88	1544	12	11	0	117	11	0	521	12	0	0	0	0	53	0	0	502	0	0	7	62	0	0	12
0072b0040e39e5d64afc5038682721dc	9	23	174	13	24	31	48	28	351	18	73	92	311	32	13	17	17	302	11	0	17	28	8	104	156	19	29	0	0	16	7	0	11	10	5	70	0	189	11	0	11	15	1088	127	52	78	3	33	244
21f6df7eeafb0c6d5261a3853c9cd09a	0	10	0	0	0	639	561	388	0	0	0	330	0	0	0	0	0	0	0	62	0	0	40	0	0	0	0	0	0	0	1247	8	0	340	0	0	0	0	0	0	0	0	0	0	0	0	631	0	0
c945805cd5515446c8e5ef37d0589884	39	160	0	0	26	0	0	0	0	74	39	0	0	64	10	32	18	0	0	8	156	110	53	107	0	18	0	51	0	56	7	0	0	0	8	2714	7	4	48	5	0	60	0	0	0	95	91	74	0
33db7b189dcfe16b551c393c56f3b5d5	17	96	46	0	15	0	17	89	29	26	57	44	17	29	28	136	110	51	26	18	25	17	0	79	269	43	0	88	92	0	12	0	0	12	7	55	42	22	134	0	11	0	108	0	24	88	14	16	141
ac5da2c3752edbcf9ea1781564d1eaac	0	0	0	0	0	0	38	20	0	0	0	0	0	0	62	0	0	514	0	0	0	0	0	1099	0	0	0	0	0	0	0	0	0	0	0	0	0	1626	0	58	0	0	0	0	0	0	495	309	0
d0ab2c15400fe710288526c9a33083fb	36	33	18	33	14	0	30	0	11	0	47	9	12	0	106	0	57	126	36	39	12	16	222	97	21	43	36	22	87	74	64	65	27	33	30	42	152	9	0	16	54	34	14	18	16	83	155	33	0
666290285660ad7a46bafc9dc57edb89	0	0	0	0	0	0	91	69	0	0	200	0	0	0	0	0	0	0	419	0	0	0	10	0	0	0	0	0	0	54	0	94	111	0	0	0	0	0	343	0	35	0	0	0	0	0	0	0	0
534ae050bbeaa9fd8e645050ba1bc2a4	0	0	0	0	0	0	0	0	12	1817	0	0	0	0	0	0	0	0	2594	22	0	0	19	0	0	0	18	0	0	9	0	18	0	0	0	0	4	0	0	21	16	0	6	9	16	266	0	0	0
9ced4cf44e49797cdf446b7d06675751	0	161	0	0	0	226	102	158	0	212	409	0	15	98	0	92	0	153	0	0	0	0	0	0	0	0	0	157	0	0	242	179	166	43	69	0	0	0	1100	0	29	0	0	152	149	0	43	100	0
b3b8fece93cb2029d4669013ada23518	0	0	0	265	0	11	46	142	0	0	0	1069	0	255	0	0	0	0	0	0	0	63	0	12	0	0	0	0	0	151	269	0	12	43	0	0	0	0	0	0	5	6	9	0	0	70	0	726	7
bc371475d450d9848cfeb70fdb6b2d9b	0	0	0	98	0	0	0	0	0	0	0	0	0	0	0	0	0	0	0	0	0	0	0	0	0	0	0	0	0	19	0	0	0	0	7	0	0	0	0	0	0	0	0	0	0	0	0	0	0
e3665f4b9e670d8db2fb0ab3ae03b77a	66	272	0	0	7	14	0	0	0	92	0	0	0	0	0	0	0	0	140	5	0	4	7	29	0	0	0	112	0	57	13	0	0	16	0	0	10	11	0	0	0	0	0	0	0	182	138	0	0
c801f0d2151d5680e4c6e25b9ff751e3	0	0	0	0	0	0	0	0	0	0	0	0	0	0	0	0	0	0	0	0	4778	0	0	0	0	0	0	0	0	0	0	0	0	0	0	22	0	0	0	0	0	0	0	0	0	0	0	0	0
ad752f04842cf5f4368fbc4ce35eaaa4	0	0	0	0	88	0	1116	0	0	0	0	0	0	0	0	0	0	0	0	0	0	0	23	0	0	0	0	0	0	0	0	0	0	0	0	0	0	17	0	0	0	0	0	0	0	0	0	0	0
32f94fbb1500a344d6fc4b9b3cafd66b	0	0	4	0	0	10	12	14	9	20	3	0	2	0	0	0	0	0	7	0	8	0	0	0	4	0	0	0	0	0	0	0	0	6	0	0	0	0	0	0	0	0	0	11	4630	13	0	0	0
5f91afbbcb124c2427fecac4f146e685	8	0	2	0	0	602	1198	0	0	0	0	117	0	0	0	0	0	0	1256	0	0	15	0	0	0	0	0	0	0	0	14	0	0	603	0	0	0	0	0	0	0	0	0	0	0	0	875	0	0
e38b492a5500e7accf78ba41c441fbc2	0	0	0	0	0	0	0	32	3680	596	0	0	0	0	0	0	0	0	0	0	0	0	0	0	0	0	0	0	0	0	0	0	0	111	0	0	0	0	0	0	0	0	0	0	34	0	159	0	0
9d23f9400412f7909eed44a3f6a230b1	57	0	11	0	304	446	0	501	8	0	0	0	0	0	0	27	239	9	60	0	81	111	0	0	0	113	289	63	4	282	0	0	0	223	0	0	0	6	339	0	0	356	8	0	66	59	0	390	0
5fc1e3873aa8c398ef10d8ca381cf2c0	0	0	0	0	0	2682	0	0	0	0	0	0	0	0	0	0	444	0	0	0	0	0	0	0	0	0	0	0	0	0	0	0	912	0	67	0	0	0	0	0	0	0	0	0	0	0	0	0	0
0f6d46c70548d4ce709802b6e3162f6f	127	113	21	93	0	0	9	0	0	0	0	0	0	0	23	43	18	100	191	27	23	134	25	167	116	112	56	91	29	151	111	37	58	76	49	26	167	28	29	33	153	95	15	0	3	4	85	20	56
cf7149eae5b54db7e01e6b56dbd93741	148	34	0	15	30	34	120	65	40	19	10	14	45	0	25	51	78	67	16	14	28	63	17	26	91	19	6	56	22	95	21	18	0	0	0	0	268	4	82	19	18	0	77	83	73	109	14	22	0
7b5e3c18db908d6f603d38bca7ab4e6a	23	31	0	0	235	0	293	3	0	59	4	0	3	0	0	282	16	6	185	0	0	0	0	0	0	0	14	8	8	830	0	9	0	199	0	0	4	0	52	0	3	0	0	6	5	0	0	0	0
78ce80a526c4708b4922435909001482	22	0	0	0	0	0	186	67	54	106	40	74	78	126	0	101	0	0	67	19	0	159	0	163	0	0	39	64	44	0	141	117	0	0	0	0	0	0	0	0	0	0	0	67	287	109	39	348	0
a07e963da15721bf4df7f2ace065d426	123	29	0	0	82	37	77	22	0	55	0	0	433	20	26	8	371	106	62	0	35	151	0	85	0	0	177	36	48	50	293	0	39	0	14	50	0	0	25	0	0	0	0	0	75	66	6	98	0
d68c559f223d8ba995425040c804352c	0	303	0	273	0	118	115	156	114	129	149	127	150	73	6	0	0	0	0	0	0	0	0	0	0	0	0	0	0	0	0	0	0	0	0	298	314	278	259	278	236	225	214	195	179	112	0	0	0
11891cadf8024b21039ff1d8b03581ff	0	0	0	0	0	0	0	0	4253	0	0	0	0	0	0	0	0	0	0	0	0	0	0	0	32	0	0	0	0	0	0	0	0	0	0	0	0	0	0	0	0	0	0	0	0	0	0	0	0
70d1622fbb37b1a7de863284fb83e241	0	0	0	0	0	0	0	0	0	0	26	11	19	1904	0	0	0	27	0	0	0	0	0	0	13	15	0	237	0	24	0	0	0	0	0	0	17	0	0	0	20	905	0	0	0	0	9	0	11
1b375ab9678462d9a7e5ec772d64450a	223	0	0	0	0	0	0	0	0	0	0	0	0	116	0	0	0	0	83	454	0	0	0	0	0	0	0	177	0	0	0	0	0	0	0	0	0	0	0	0	0	0	675	39	0	0	26	0	0
c6f0ff9a9cc744c23a50d8467fae68e5	0	192	0	0	0	0	0	0	0	0	0	0	0	0	0	0	0	3427	0	0	62	0	0	0	0	288	14	0	0	0	0	0	0	47	0	0	0	0	0	0	0	0	0	0	0	0	0	0	36
7f8cab0ee83c3fe5e45679b389fcaf8d	0	0	0	0	0	0	0	0	0	8	0	0	11	0	0	0	0	18	0	0	0	0	14	0	0	9	35	0	0	0	0	85	11	0	0	4	0	1154	0	0	0	0	0	360	435	0	0	70	0
34359bb0b42b19c255ab5b71bafd3b45	0	0	0	0	0	0	0	0	0	0	0	0	0	0	0	0	0	0	0	0	0	0	0	0	0	0	0	0	0	0	0	0	0	0	0	0	0	0	0	0	0	0	0	0	0	0	0	0	0
aa5482d931834d65608f2da6876ee4ee	0	8	0	0	0	110	0	0	0	0	4	0	4	4	0	9	5	0	3	0	0	0	0	0	0	0	0	7	0	0	0	0	0	1761	0	5	0	0	0	0	0	0	0	3	0	6	2110	0	5
c22493733038762f1b99eb10a69d8cda	0	0	3046	0	0	7	9	4	5	2	0	0	0	0	0	0	3	0	0	0	0	0	0	0	0	0	0	748	0	0	0	4	0	7	0	0	0	0	0	0	0	0	0	5	0	0	0	0	0
58947b01262e3f98893db6c2076976b0	0	4	0	0	119	0	43	183	11	0	0	1387	0	0	144	6	0	0	0	0	383	0	0	0	0	0	114	11	9	52	170	0	0	0	539	0	0	0	89	137	0	0	0	10	0	0	0	0	0
a005e50d6b7abe0668d1227314373a3f	0	0	0	0	30	0	0	0	0	0	0	0	32	0	31	0	0	45	0	49	25	0	86	52	0	0	47	0	0	42	0	66	0	0	0	0	87	0	0	21	0	0	0	0	24	16	39	0	0
31d5ab366a86a8a34fd361957c8bb4e9	155	23	12	0	0	0	0	27	237	175	40	0	30	0	0	7	59	0	15	10	14	108	0	8	16	0	0	0	0	25	25	28	16	60	13	0	93	0	47	0	113	45	0	14	373	91	13	81	82
91391dfa5b171382d5db683cd78d6154	9	51	0	0	38	0	0	0	0	40	17	14	11	9	10	0	94	0	899	13	9	9	32	12	7	0	9	94	7	495	6	0	0	17	0	89	16	9	222	7	0	164	0	0	0	0	37	101	5
f5aeee7cb65150e9e98a4691238faa0c	91	360	0	0	100	18	92	0	0	54	0	0	0	0	0	0	182	0	95	0	76	0	0	0	41	0	271	0	0	155	41	0	464	41	323	15	0	0	89	43	0	0	0	0	0	123	0	67	0
8b75afbdd60233248181bbeee3866f0f	0	0	0	0	0	0	0	0	0	0	21	3773	25	0	0	0	0	0	0	0	0	0	0	0	160	0	0	0	0	0	0	0	0	0	0	0	0	0	0	0	0	0	0	0	0	0	0	0	0
28f6725fd27d82c88d036b99af9e7351	189	0	587	0	0	0	0	0	0	0	0	0	0	57	0	0	10	52	0	0	0	0	0	0	0	0	12	0	17	0	52	205	0	12	0	0	54	1864	0	0	0	23	0	44	0	0	5	30	436
2bc0a0d8259ae62cd4d6a3e6328644b4	0	0	0	0	0	0	0	0	181	0	0	0	0	0	0	0	13	0	16	14	0	0	0	0	0	56	0	0	0	0	253	0	0	0	0	0	0	13	980	0	0	0	1489	0	0	23	0	0	774
84844541ba3be9fc8a2adf536d656ded	0	0	0	0	0	43	79	86	65	0	0	182	0	0	0	0	0	0	17	7	4	15	0	0	0	0	0	0	0	0	0	149	5	0	0	0	0	309	0	0	0	0	0	56	2627	0	0	0	0
5a84fc5c189246021d10b19b9def55ca	0	0	43	0	158	0	692	68	53	45	0	0	45	0	54	32	0	20	192	0	71	0	36	78	0	9	37	20	14	0	51	0	0	0	17	0	44	0	102	85	191	0	0	0	8	311	0	0	0
c13359a9f895b1a2b9fcf49ceaea0e8a	755	95	6	0	0	10	204	14	0	68	421	8	9	47	5	6	14	0	0	0	45	13	0	7	15	5	0	8	0	23	12	89	188	10	44	0	11	7	128	104	43	26	0	16	7	0	0	831	0
a531aa2bd383e827b0aae4f752997b17	10	0	0	0	0	0	0	0	0	53	0	0	0	0	0	0	193	0	0	285	0	0	0	222	0	0	0	0	0	0	0	0	0	0	288	0	0	0	0	0	0	85	0	0	0	0	0	0	0
ecc5ae60aab150f05df638a97d333e60	0	0	0	0	0	410	54	0	0	1870	0	0	0	0	0	0	0	0	0	0	0	0	912	0	0	0	0	0	0	0	0	0	252	286	0	0	0	0	0	0	0	0	0	0	0	0	0	0	0
25c79145c4f80c0ce011503b5ac20897	0	0	0	0	0	0	0	0	0	0	0	0	0	0	0	0	0	0	0	0	0	0	0	0	0	0	0	0	0	0	0	0	0	0	0	0	0	0	0	0	0	0	0	0	0	0	0	0	0
de976b955a6c7ba8d831a24b36c5126a	0	0	0	0	0	0	0	0	0	0	0	0	0	0	0	0	0	0	0	3746	0	0	0	0	0	0	0	0	0	0	0	0	0	0	0	0	0	0	0	0	0	0	0	0	0	0	0	0	0
ec42f5a125f042d847ecbc17d8274ef1	0	20	73	11	8	0	22	0	26	0	0	23	0	8	0	21	9	566	10	0	9	33	4	149	6	37	10	20	0	23	0	0	8	0	3	85	481	115	2	50	2	42	0	0	2	49	0	15	121
18e69c21b60f4072340f3f966c9f5ca7	10	45	0	0	57	0	82	45	7	14	141	0	0	0	0	23	92	52	32	0	6	25	8	11	0	28	22	45	7	38	0	0	0	0	26	0	6	0	106	333	7	23	0	0	26	80	0	1125	0
8ff5457c15a93132cf1502b362ea8028	22	0	17	0	191	0	0	0	0	0	0	0	0	0	4	0	2	0	10	0	0	0	0	0	0	0	3	0	0	0	0	0	0	0	0	0	0	0	0	0	0	4	0	0	0	0	0	253	970
422eac57d4b03d39f0ab21d1d4a12ecb	0	0	0	0	103	0	0	0	0	0	0	0	0	0	0	0	0	0	0	0	0	0	0	0	0	0	0	0	7	11	0	0	0	21	0	0	0	0	0	44	0	0	0	0	0	0	0	0	0
9f0b6821f83126d0516f96fec2e05f40	10	0	0	0	0	0	0	0	0	0	0	0	0	0	0	0	0	7	17	0	0	0	0	19	0	0	0	0	0	0	0	0	0	0	0	0	0	0	0	0	0	0	0	0	0	0	0	0	0
953a2e8a487acd02cb2a3ec39c13e183	0	340	0	0	46	0	10	76	0	0	0	49	0	0	0	0	0	0	0	4	56	106	0	0	0	0	107	532	0	423	9	0	0	31	0	0	0	0	0	171	0	0	0	0	41	268	0	482	0
9db8c0f98d44045d6891519159fe66ca	53	0	0	0	0	0	39	0	0	15	398	0	0	0	0	0	59	0	0	0	55	0	0	0	0	164	21	0	0	13	0	0	0	12	0	0	0	0	0	0	6	0	0	0	1467	0	0	0	278
08596ed6348469f4445374674bd75300	0	0	0	0	0	0	0	25	3425	0	0	0	0	0	0	0	0	0	0	0	0	0	0	0	0	0	0	0	0	0	0	0	0	0	0	0	0	0	0	0	0	0	0	0	0	0	0	0	0
a07aa2478b99c737bb07e47632fddc2e	0	0	10	0	0	11	0	0	0	16	0	0	0	0	0	0	0	0	0	0	0	0	0	0	0	9	0	16	11	20	17	0	0	0	0	0	0	0	0	0	0	0	0	0	0	0	0	0	3049
956d7a27a77e643b7d628dc2e1863ead	0	0	0	0	283	63	113	31	146	0	0	0	4	62	0	224	0	0	0	0	0	0	5	367	0	0	0	0	0	19	46	11	0	0	0	0	0	0	0	0	0	0	0	7	0	417	0	0	0
689030063c8edfb8240b5d1788bafcda	0	4	596	0	0	0	14	10	21	10	9	0	28	0	0	46	4	106	0	0	0	0	0	36	0	0	0	0	0	0	0	0	0	0	0	0	61	182	3	0	10	0	70	0	0	23	0	0	144
4a7198fec96bf9d8a0b215332e8592b8	0	3298	0	0	0	0	0	0	0	0	0	0	0	0	0	0	0	0	0	0	0	0	0	0	0	0	0	0	0	0	0	0	0	0	0	0	0	0	0	0	0	0	0	0	0	0	0	0	0
1d9d5cc6765e663dea258714c5b8d09b	0	4	0	0	0	0	0	0	0	0	0	0	0	0	0	0	0	0	0	0	0	0	0	0	0	7	7	3182	6	0	8	0	0	0	0	0	0	0	0	0	0	0	0	0	0	0	3	0	0
45917d65c9297c9fd370f3b48fc33f1a	10	57	13	0	31	52	59	27	0	49	158	75	52	0	29	36	45	0	86	209	21	47	69	76	38	32	54	30	7	76	130	0	26	24	0	98	3	0	61	0	24	16	4	0	28	54	59	218	0
9598b05b34a81a4c45b657a0ef241da9	0	0	0	0	0	0	0	0	0	0	0	216	165	115	0	0	0	0	0	0	0	150	0	0	0	0	0	0	0	0	91	0	0	0	247	39	0	0	0	0	616	0	0	786	0	0	0	0	0
13bb5f3bcfd79b5a0ce2163ef4362197	0	0	0	0	0	81	0	0	0	0	0	0	0	0	0	0	0	0	0	0	0	0	174	0	0	0	0	833	0	0	0	0	0	58	0	0	0	0	0	0	0	0	0	0	0	0	0	0	0
bc3ea7449948f10566b2dacfc69bd040	0	0	0	0	246	46	244	0	0	0	0	0	0	0	0	0	0	0	0	0	0	0	0	0	0	0	0	0	0	188	0	0	61	0	0	0	0	0	0	209	10	0	0	0	0	0	0	0	0
7e3dccf310a16da9989a187f9af4cf28	0	0	0	0	0	0	9	0	15	0	22	53	0	16	460	0	1101	0	0	30	3	24	224	0	0	50	67	0	0	104	85	0	0	0	0	0	126	0	0	0	101	56	0	0	0	0	20	64	29
1b6a6dc29299be0ad1b1800a60b70ab8	0	96	0	0	0	0	0	0	222	0	0	0	0	0	0	0	0	109	78	0	0	0	0	17	0	0	0	0	0	0	0	0	0	0	0	0	555	0	0	0	0	0	0	0	0	27	0	0	0
2806dbb4937071cf1f9305dfaf618ce0	0	0	0	0	0	0	0	0	0	0	0	0	0	0	0	0	0	0	0	0	0	0	0	0	0	0	0	0	0	0	0	0	0	0	1139	0	0	0	0	0	0	0	0	0	0	0	0	0	0
5ddbe70ba9f2941ac487067dd2ba8b44	0	13	0	0	0	25	0	0	0	0	14	0	0	36	49	0	28	0	0	35	0	0	44	35	0	0	45	0	70	0	0	0	0	22	0	0	59	0	0	25	0	0	24	0	0	0	59	48	0
168ab6dd0dc826f9c5f7d027cf24a0df	0	0	0	0	0	0	164	0	0	96	0	0	0	0	0	0	0	0	0	0	0	0	0	0	0	0	44	0	0	0	0	0	0	280	857	0	0	0	0	0	0	0	0	0	0	0	0	0	0
69bfeea4f30b074791b47b62d0886f4c	0	0	0	0	0	0	0	0	0	0	13	0	14	644	0	0	0	0	0	7	0	343	8	0	0	0	0	0	0	0	0	0	0	0	0	0	0	0	0	0	0	0	0	0	0	0	7	1556	0
167635d0c78052c79e6a71f2757077bc	0	0	0	0	0	0	1512	0	0	67	0	0	0	0	0	0	0	0	0	0	0	0	48	0	0	0	0	0	0	0	0	0	0	1212	0	0	0	0	0	0	0	0	0	0	0	0	0	0	0
f27aa987d85bb2adc1a28169d06c4f67	0	84	0	0	0	0	0	0	0	0	9	0	0	0	558	13	0	0	0	0	0	0	0	0	0	0	0	0	0	317	26	0	0	0	0	0	34	0	1460	0	52	0	0	0	14	0	0	0	0
45b573fa85067eb8be30fe24543740a5	29	92	0	0	12	51	0	21	25	31	155	0	0	0	184	0	0	50	0	0	59	0	74	0	57	43	0	0	26	0	317	98	63	0	0	0	28	0	38	0	0	57	27	26	30	47	0	0	0
ed34346b6641c391686faf483a841b17	42	217	0	0	0	0	0	111	0	0	0	0	0	0	0	0	68	0	0	0	0	0	0	0	0	140	0	0	0	0	0	0	0	27	0	0	0	0	0	19	0	0	0	0	0	100	0	0	622
d9b78ad89044b3b12a2e4165d36edf98	0	0	0	0	0	0	0	0	0	0	11	0	0	0	12	2944	0	0	0	0	0	0	0	0	0	0	0	0	0	0	0	0	0	0	0	0	0	0	0	0	0	0	0	0	0	0	10	0	0
001c58650f47c7e1e452b08a4c21ffb4	0	0	0	0	0	0	0	0	0	0	0	0	0	0	0	0	0	0	0	0	0	0	0	0	896	0	0	0	0	0	0	0	0	0	0	0	0	0	0	0	0	0	0	0	0	0	0	0	0
aeac98a1112103e5fe22065a06a69566	0	0	0	0	0	0	0	0	0	0	391	422	393	194	316	292	357	0	0	0	0	0	0	0	0	0	0	0	0	0	0	0	0	0	0	0	0	0	0	0	0	0	0	0	0	0	221	336	0
b35fc613772f3c0216d2246b168414c7	13	0	0	0	13	0	35	10	0	0	0	0	45	31	0	12	33	0	0	14	0	12	0	0	0	15	17	11	0	0	0	0	0	0	0	10	48	0	163	7	14	0	8	0	0	70	20	64	0
76b33b978db4f5cb0a882d975c3c09f2	0	6	0	0	0	0	0	0	0	0	0	0	0	312	6	132	0	0	0	0	0	4	0	0	0	0	0	0	0	0	4	0	0	3	0	0	0	0	0	5	0	2253	3	0	0	0	0	0	0
8dbd6d82dab0ae019b6c5c55d1fb3418	86	172	0	0	84	87	134	71	0	65	0	0	0	0	0	0	150	0	30	0	34	0	10	0	49	0	0	57	0	51	47	0	87	41	0	5	0	0	0	48	71	122	0	0	0	60	17	9	0
1c2add412102f1768cc1080c4b6c0998	0	0	0	0	0	0	0	0	7	0	0	759	0	0	0	0	0	0	0	0	0	0	0	0	1297	0	59	0	0	0	0	0	0	0	84	0	0	0	73	0	0	0	0	0	0	0	0	0	0
623f9653867e2bbb215b048b3e03b5e5	34	0	8	0	29	0	91	560	8	12	0	0	0	0	0	42	0	0	0	0	9	0	0	0	0	0	0	0	0	0	16	0	0	0	0	0	77	0	810	0	0	0	0	0	0	186	0	57	0
b62fd07e2c96423bab395852c88fb147	0	11	0	0	15	0	60	0	0	8	0	0	0	0	0	0	0	0	4	0	0	4	5	2	4	15	3	6	0	5	13	0	0	13	0	0	0	4	0	0	0	5	0	0	0	0	15	0	23
fda03970bff956b040c2be7bb06092a7	0	0	0	0	0	0	0	0	0	0	0	0	0	0	0	0	0	0	0	0	0	0	0	0	0	0	0	0	0	0	0	0	0	0	1803	0	0	0	0	0	0	0	0	0	0	0	0	0	0
cf1037191ecef01ff18a77e497145327	0	0	0	0	0	0	0	0	0	0	0	0	0	0	0	0	0	0	0	0	0	36	0	0	0	0	0	0	1939	0	0	0	0	0	0	0	0	0	0	0	0	0	0	0	0	0	0	0	0
2db4a0f29f01ea3f78d352896b99c1e7	22	29	0	0	0	0	0	0	0	0	0	0	0	26	0	0	0	768	0	0	0	0	0	0	0	0	44	0	0	0	0	0	0	0	0	0	0	0	182	0	0	0	0	0	0	0	0	0	0
10cfcd834a2bf1ca5a4f829e77753b24	0	0	0	0	0	8	2601	0	0	0	0	0	0	0	0	0	0	0	0	0	0	0	10	0	0	0	0	0	0	0	0	0	0	0	0	0	0	0	0	0	0	0	0	0	0	0	0	0	0
2cb0ad8f8e0cc4bf79cc9f6697c6b380	0	0	0	0	0	0	94	0	0	0	0	0	55	0	0	0	0	0	60	78	79	0	0	0	0	0	0	0	0	37	0	0	0	0	0	155	0	0	83	111	0	294	0	0	112	87	0	68	0
27478bc6cd60129f694ace84805b8a16	0	0	0	0	0	0	31	0	0	25	0	0	0	0	24	0	0	0	0	8	0	55	0	0	0	0	0	16	0	0	0	0	0	0	120	6	0	0	0	5	0	0	0	0	0	0	0	0	0
dddf1b0662fcd00b8fd77dcb8c89eecc	0	0	0	0	0	0	0	0	0	0	0	0	0	0	0	0	0	0	0	10	0	7	2280	0	0	0	0	0	0	0	0	0	0	0	0	0	0	0	0	0	0	116	0	0	0	0	0	9	0
0d148b5cbf5ff881aa9276571b5a7a97	0	0	0	0	0	0	0	0	0	0	0	0	0	0	0	0	0	0	0	0	4	5	3	0	0	0	6	8	0	0	0	0	0	912	0	0	0	0	0	0	0	0	0	0	0	0	0	0	4
8f61e623de7d7f2e3072dcb712056fa7	106	0	48	0	0	125	121	132	124	131	23	35	24	0	18	14	10	87	86	65	98	65	40	0	79	0	0	0	0	0	16	78	0	79	19	6	0	0	0	5	0	0	0	169	134	99	11	12	66
2cf97ae666bd3a7d09cc4e87fc56dd9e	0	0	7	0	9	0	374	0	0	0	0	0	0	0	0	0	5	202	0	0	6	0	0	0	0	0	0	0	0	0	21	0	0	0	0	3	0	0	482	0	0	0	0	0	0	359	0	0	0
a528dc11ab85832614a31481d0114f73	0	0	0	236	286	0	126	52	0	7	0	0	0	0	0	0	5	0	28	0	0	0	0	0	0	543	0	0	0	0	76	0	0	0	0	0	0	5	631	0	0	0	0	0	0	411	0	0	0
ffa28c0c4f9f3720b646af2871b729a4	0	0	38	0	0	10	11	0	26	0	0	0	0	0	0	0	0	0	0	0	0	0	0	17	0	13	0	0	0	0	0	160	0	0	0	0	78	417	0	0	0	41	26	492	386	0	0	0	50
e0b62a31423c76b9b775d2154fbe88d8	0	0	0	0	0	0	0	0	0	0	0	0	0	0	0	0	0	0	6	4	0	4	2278	0	0	0	0	0	0	0	4	0	0	0	0	0	0	0	0	0	0	0	0	0	0	0	0	7	0
7a0f944267656f8e8c102bd53cfb8804	0	0	0	0	94	0	0	0	0	0	0	0	0	0	8	0	0	0	146	4	5	43	0	0	0	0	0	0	0	126	0	0	0	11	0	1799	8	3	10	6	0	0	0	0	0	0	0	0	0
94f831bcc6b4656d679646de12c93c55	0	0	0	0	41	0	0	0	0	125	0	0	0	0	0	0	0	0	0	0	8	0	0	0	0	0	3	143	3	51	0	0	0	0	198	0	3	0	750	4	0	0	0	0	0	39	12	0	0
c01f395dc36a1e915950857a82d66e0c	0	0	0	0	0	0	0	0	0	0	0	0	0	0	0	0	0	0	0	0	0	0	0	0	0	0	0	0	0	0	0	0	0	0	0	0	0	0	0	0	0	0	118	0	0	0	0	0	0
b31448bb53506dcbc93ed56b8ab59b42	9	0	0	28	0	0	6	3	19	0	0	0	3	157	3	3	0	0	2	621	27	69	616	90	136	27	5	7	0	2	0	0	0	0	0	0	5	66	0	16	77	38	0	173	0	0	0	0	0
00d64526d2b3844b37563f249920a9b7	0	0	0	0	0	0	0	0	0	2366	0	0	0	0	0	0	0	0	0	0	0	0	0	0	0	0	0	0	0	0	0	0	0	90	0	0	0	0	0	0	0	0	0	0	0	8	0	0	0
f6c1894b9f56628b8b3dcd2ac78519ab	0	10	0	0	327	33	39	132	4	99	6	0	0	67	0	9	0	0	148	5	5	25	0	0	7	7	0	5	0	109	0	0	0	0	0	40	39	0	33	0	18	12	0	7	37	177	0	49	0
68a0e52db84caae2dfe89988553a788f	0	0	0	0	2377	58	0	0	0	0	0	0	0	0	0	0	0	0	0	0	0	0	0	0	0	0	0	0	0	0	0	0	0	0	0	0	0	0	0	0	0	0	0	0	0	0	0	0	0
e13dd8f8f2ea91150a8391c8d5e5d74c	70	0	45	0	4	31	59	244	31	96	530	5	24	56	6	6	11	12	6	0	20	12	29	9	85	0	8	5	7	8	21	12	11	12	5	5	3	0	36	0	23	20	6	5	22	69	11	36	0
d8f141d27e9b94ecdde3ff6b54a557b8	0	0	11	0	0	0	0	0	0	0	0	0	0	0	0	0	5	0	0	0	0	550	0	0	0	0	0	107	0	0	0	0	0	0	0	0	0	0	0	0	0	0	0	0	0	0	0	0	0
786245c1e3e75660d58a78942b1927bb	0	0	0	0	0	0	0	0	21	0	0	0	0	0	0	0	13	0	0	0	0	0	0	0	0	0	0	0	16	0	0	0	0	0	237	0	0	0	0	0	0	0	0	0	0	0	0	0	150
e306b687fed349f3d28ebcf091083108	4	38	0	0	278	0	0	3	0	60	3	0	0	0	0	2	0	0	26	0	0	8	0	0	3	3	4	0	0	5	0	0	0	104	0	0	2	0	4	0	0	5	0	2	0	0	3	0	0
0b0a4bdddb823efeb9984bf862fe81f8	176	52	0	0	0	0	24	0	36	42	180	0	0	0	17	0	0	0	0	0	40	0	0	0	0	14	0	0	0	0	0	111	0	0	67	0	39	75	81	0	0	0	0	9	0	0	0	135	130
ae4748a714220ba7393f0aed19001c14	0	0	0	119	0	39	0	0	0	11	0	0	0	0	0	0	0	0	0	0	0	297	0	23	0	590	33	0	0	17	32	0	0	46	0	0	0	0	42	414	0	0	77	0	0	0	63	0	127
74b7224ec21a33bcd972e8c2aef79049	0	157	0	0	34	26	84	0	0	30	0	23	0	0	0	47	78	0	0	4	21	22	0	20	4	12	72	102	0	48	0	0	0	28	0	0	0	0	34	32	0	62	0	0	23	56	0	112	132
60a774b12ec43335ebcb4a18e0d0bd25	0	0	0	0	0	0	0	0	0	0	0	0	0	0	0	0	0	0	0	0	2332	0	0	0	0	0	0	0	0	0	0	0	0	0	0	0	0	0	0	0	0	0	0	0	0	0	0	0	0
a68f03eb3e4a978fd239d928d429e05a	0	0	0	0	23	9	0	0	0	0	0	0	0	0	0	0	0	0	27	10	0	0	0	0	0	18	0	22	0	0	51	0	0	0	0	0	7	0	0	0	0	0	0	0	0	0	24	0	1852
20b5f0a9db143b12f7111c44a006e341	84	0	0	0	0	0	19	0	934	0	0	0	0	0	0	0	0	0	0	0	0	0	0	0	0	0	0	0	0	0	0	0	0	32	0	0	0	0	0	0	0	0	0	0	0	0	0	0	0
142513f65b67e89b8ef089f367b40f07	0	0	0	0	0	0	0	0	0	0	0	0	0	0	0	0	0	0	0	14	0	17	11	28	0	20	36	28	34	138	130	0	126	0	0	0	0	0	5	0	0	0	0	0	0	0	0	0	0
9b9d7ace542b54166c52ec8aed7f77d7	146	0	0	0	11	0	0	0	150	0	0	10	0	0	0	0	278	11	0	0	0	118	0	0	0	0	18	0	0	0	0	0	0	77	0	40	0	5	31	78	153	0	0	0	127	0	0	149	145
6e65c9a87f375ba0909e01dc380c3dcc	0	0	0	0	0	0	0	0	0	0	0	0	0	0	0	0	0	0	0	0	0	0	0	0	0	0	0	0	0	704	0	0	0	0	0	0	0	0	0	0	0	0	0	0	0	1589	0	0	0
3c32da919e984f9a6a428b8e8d2e8377	0	0	0	0	117	0	0	0	176	0	0	0	0	0	21	50	0	0	0	78	13	24	0	0	0	52	0	0	0	0	865	0	0	0	55	0	0	0	51	0	99	54	0	0	0	0	0	0	50
daf82d9d149245810577a23a2f6edb35	0	0	0	0	0	0	0	0	0	0	0	0	0	0	582	0	0	0	34	0	0	0	0	0	0	0	0	0	0	82	90	0	0	0	0	0	0	0	964	0	22	85	0	0	0	0	0	0	0
fa61cdff9cefffbbed337dcbc8469e3b	0	0	0	78	0	0	0	0	0	0	303	0	0	0	0	0	0	0	0	0	0	0	0	0	86	82	0	0	0	0	51	0	0	0	205	0	0	0	0	0	0	0	0	0	0	0	0	120	0
86500a101004e65c736c7c72d9f36fa2	0	0	0	0	0	0	0	0	0	0	0	0	0	0	0	0	30	24	0	0	0	0	0	0	7	0	11	0	8	0	46	0	0	0	0	0	34	0	0	0	0	0	0	0	0	0	0	0	0
ef9b184ec490c8d88d6932d6f6729973	199	0	0	0	0	0	0	0	0	0	0	0	0	102	0	23	0	0	104	0	0	0	0	0	0	0	0	165	0	0	0	0	0	0	0	0	0	0	0	0	0	0	573	0	0	0	0	0	94
a712220ef93c39df20d4a478a262b49a	40	0	0	0	94	0	100	173	37	5	0	6	0	0	224	7	34	0	0	17	16	179	0	0	0	162	82	56	6	0	139	5	0	0	0	0	2	0	127	22	0	0	0	0	29	71	92	0	0
1ec76dbf6deced6756281d647141a7de	3	0	0	0	23	0	0	0	0	0	0	0	0	0	0	0	515	5	5	0	0	0	0	247	0	4	0	0	0	0	0	0	0	0	0	0	0	0	0	59	0	0	0	0	68	0	0	0	0
34c656d6eb709399ec9cd960bc7ebeff	0	0	0	0	0	0	0	0	0	0	0	0	0	0	0	0	0	0	0	2164	7	0	9	0	0	0	0	0	0	0	0	0	0	0	0	10	0	0	0	0	0	0	0	0	0	0	0	0	0
0206e85c23d97aa0cd1aee10d5c5bdd7	0	0	0	43	0	0	0	0	0	0	6	8	9	550	538	5	0	0	0	34	4	0	0	0	0	0	0	2	3	0	0	0	0	0	0	0	376	0	78	0	0	0	0	4	0	400	0	4	53
6774ec765e808a0ac6124c3cdec74307	0	0	0	0	0	0	190	0	289	95	0	0	0	0	34	0	0	0	0	0	0	0	781	0	0	0	0	0	0	0	0	0	0	185	59	0	0	0	0	0	0	0	0	0	0	0	0	0	0
f09de262a3098eef1ad8c388195617ea	17	51	25	59	90	0	17	5	0	45	0	39	0	60	0	0	66	0	32	0	0	0	0	66	0	36	75	315	2	14	0	0	0	24	0	51	0	0	32	0	0	0	0	0	13	70	0	0	0
250daf6c791429c5a83658212043ef67	0	0	0	0	0	127	15	0	8	0	0	8	0	5	5	0	0	0	0	0	0	0	6	0	0	0	0	0	0	0	0	0	190	4	0	0	0	0	0	0	0	0	0	0	10	0	927	6	0
57ffcda523f20870604cf1e70a5bb1a7	7	8	0	0	0	0	29	0	0	0	0	0	15	0	0	0	0	0	10	0	0	16	10	0	7	0	0	0	0	0	0	1857	8	0	0	0	0	0	0	0	0	12	0	54	8	0	0	0	0
9a9ed2eb287ccb711f67f2dcef4ccde1	0	0	60	0	0	20	0	29	0	0	18	24	0	0	176	17	30	0	18	77	0	15	27	39	0	122	0	0	0	0	0	0	0	0	0	0	0	0	0	0	0	0	0	0	71	0	16	31	0
a691d54071c81fb82d086de89d541952	28	0	0	23	0	6	0	67	0	0	0	0	0	0	0	0	0	0	0	0	0	0	0	89	0	78	0	0	0	0	0	0	0	0	0	0	0	0	215	0	0	214	0	0	42	0	0	0	0
dff2122d869fe12e19759305aef89ada	0	0	0	0	0	61	63	106	0	38	144	0	0	0	0	26	56	38	0	31	22	16	25	43	0	35	39	27	7	12	60	0	34	0	0	0	0	0	53	28	0	139	0	0	57	88	0	92	0
039ec117e328efecc6af001f305fdbff	0	0	0	0	0	0	114	549	0	0	0	0	0	0	0	620	82	0	0	0	0	0	0	0	0	0	0	0	12	0	0	0	0	0	0	0	0	0	68	0	0	0	0	0	11	119	0	205	0
e498ab1aa28968975e96457c4be1a4d0	0	0	0	12	0	0	0	89	0	18	14	0	0	0	0	0	0	0	0	0	0	0	0	0	0	43	0	0	0	0	0	0	0	26	0	0	0	0	9	0	0	0	23	0	0	0	0	0	722
00ea5b1ebd4edfd292b9ab1e22636e64	0	29	0	0	0	0	0	0	0	0	35	0	0	0	0	0	0	0	0	13	0	0	0	7	0	0	0	0	0	0	0	88	0	0	0	0	189	0	36	0	0	0	394	0	0	0	0	0	77
896861340eb30aed9d554b8f91f75b2b	25	0	0	0	0	0	0	0	0	0	0	0	0	75	0	0	0	0	0	0	0	0	0	0	0	0	0	0	0	0	0	0	0	0	314	0	0	0	0	0	154	0	0	0	0	0	0	0	0
12b3255df22815e6dd5866bb704af5b2	3	15	0	0	12	21	109	7	2	10	0	21	3	0	0	29	123	139	8	7	4	11	0	184	0	7	0	11	0	0	3	0	0	3	0	160	49	0	0	423	0	0	0	0	0	0	0	118	0
debc33e7811554cfb6fb6cf98c8c1ecd	0	5	43	0	5	0	5	16	8	39	71	30	56	15	5	40	0	54	42	0	0	80	0	0	0	0	0	0	0	27	9	0	0	6	0	151	5	52	53	30	11	20	56	16	39	152	34	34	46
a3cb2fef2ff7b02a1471ffb51a5d88bf	36	113	0	0	161	0	0	0	0	48	0	0	0	64	0	0	21	0	0	0	0	12	0	0	0	35	0	270	0	0	5	0	0	0	3	133	0	0	97	26	3	0	0	0	0	107	4	23	0
0b04ab5aa8ede6d2fd4617f9c9567248	0	0	0	0	0	0	0	0	0	0	0	0	0	0	0	0	0	0	0	0	0	0	0	0	0	0	0	0	0	0	0	0	0	2011	0	0	0	0	0	0	0	0	0	0	0	0	0	0	0
b341c252eb0d6d7932c22f05ad08c55c	0	0	0	0	0	168	1020	468	0	11	0	0	0	0	0	0	0	0	0	0	0	0	37	0	0	0	0	0	0	0	226	0	0	0	0	0	0	0	0	0	0	0	0	0	0	0	0	0	0
6359d5bf1976cc3a96c95d4ab7beffc5	0	0	0	0	0	88	31	0	0	0	0	0	0	0	0	0	0	0	26	34	0	0	0	0	0	0	0	0	0	664	0	0	790	0	0	0	0	0	0	0	0	0	0	0	0	0	99	0	0
8093b2b3da2746dd558e111facbbff4c	0	0	0	0	0	1968	0	0	10	0	0	0	0	0	0	0	0	0	0	0	0	0	0	0	0	0	0	0	0	0	0	4	0	0	0	0	0	0	0	0	0	0	0	0	7	0	0	0	0
f6f8f51700aa9e9c55a12286db98df7b	0	4	0	0	0	69	250	0	0	28	0	0	0	0	108	0	439	0	0	2	0	0	0	4	0	0	0	0	0	136	4	0	0	0	0	0	10	0	0	0	0	0	0	0	0	0	24	38	0
0c7dba8057b7478e64e3fcc2496b1266	132	194	0	0	0	0	0	0	0	0	5	0	0	0	0	0	2	186	0	0	0	0	0	0	0	0	0	0	0	0	0	0	0	0	0	0	0	0	0	0	0	0	0	15	1374	0	0	3	0
f977f8aa988f4aa5bd8af1afee1c34e1	0	0	39	0	0	0	0	0	3	0	2	0	2	0	0	0	0	15	0	4	0	0	0	0	0	0	7	0	0	0	0	65	0	0	0	4	11	118	0	0	6	15	127	32	64	3	0	4	26
4edf08678027d1fa0b6c1d177caf562c	100	0	385	0	0	0	0	0	0	0	48	0	0	0	0	0	0	0	0	0	0	0	19	0	0	0	0	0	0	0	71	51	0	0	0	9	30	971	0	15	43	0	0	0	0	0	0	0	113
855f9a988d0da50cba887d28fc8d33e9	170	0	0	0	0	0	0	0	0	0	0	0	0	0	18	0	0	17	0	0	0	13	0	139	0	153	227	33	0	224	0	0	0	41	0	0	0	0	21	0	0	0	0	0	0	112	75	0	0
28b038f2d54001d6f0f88cbfb88150eb	0	0	181	14	0	0	0	14	43	0	53	18	29	46	3	39	4	0	3	0	28	0	16	71	0	0	0	0	0	3	0	94	0	0	0	2	87	13	0	67	0	53	77	56	0	0	0	0	0
60d6732e0fb62eb768451597b14d0918	0	0	0	0	0	0	0	0	0	0	0	0	0	0	0	0	125	0	0	0	0	0	0	0	0	0	0	0	0	0	0	0	0	0	0	0	0	0	0	0	0	0	1780	0	0	0	0	0	0
04b6445f6f9dc6107a5d08c4b95c5a7d	0	0	0	0	0	0	0	0	0	0	0	0	0	0	0	0	0	0	0	0	0	0	0	75	0	0	0	0	0	0	0	0	0	0	0	0	0	0	0	0	0	0	0	0	0	0	0	0	0
5229880d69fbf3c5243806c9b65ed780	0	0	0	0	0	18	128	0	0	47	0	0	0	0	0	94	0	0	67	0	0	0	0	0	0	0	18	0	0	80	0	0	0	23	0	777	0	0	86	0	0	0	0	0	48	0	0	0	0
502fbc3b6a56567cc7ecd4c521941426	0	0	0	0	0	0	0	0	0	0	0	0	8	0	0	0	0	0	0	0	0	0	0	0	0	0	0	0	0	0	0	0	0	0	0	0	0	0	0	0	0	0	0	0	0	1831	0	0	0
63acae7a5306f19af55774fd6830e26c	2	0	0	0	0	0	0	0	0	4	0	0	0	0	0	6	0	6	62	0	5	0	3	0	2	0	2	0	2	6	2	0	0	9	0	47	4	0	0	2	0	0	0	4	2	344	0	13	0
d3ed59b0964ff8acf3aa6e9213db1dc3	0	0	0	0	0	0	0	0	0	0	0	0	0	0	0	0	0	0	0	0	0	0	0	0	522	0	155	0	0	0	0	0	0	0	0	0	0	0	0	0	0	0	0	0	0	0	204	0	0
ad6c00b1710b5da73f70c4a39c9d46c3	0	0	0	0	0	0	0	0	0	0	0	0	22	0	0	0	0	0	0	0	0	0	0	0	0	0	0	0	0	0	0	0	0	0	0	0	0	0	0	0	0	0	0	0	0	0	0	0	0
e153f74c455b3311ae031693abd9aac5	0	0	0	0	0	0	0	0	0	0	0	0	0	0	0	0	0	0	0	0	0	0	0	0	0	0	0	0	0	0	0	0	0	0	0	0	0	0	0	0	0	0	0	0	0	0	0	0	0
e149bc85dad5c89aa5906cac404ca084	0	0	0	0	48	0	0	0	0	0	0	0	0	0	0	0	0	0	34	0	0	0	0	30	0	33	0	0	0	15	0	0	0	0	0	0	0	0	107	0	0	0	0	0	0	0	0	0	0
39afceb9b3a69428d9b836f6cdf37b41	0	17	0	0	0	0	0	0	0	0	0	390	0	128	0	0	0	0	0	0	0	0	0	0	0	0	0	0	159	0	0	0	0	44	18	0	0	0	0	0	0	0	0	0	0	0	0	0	0
addf14745297ed31df50ea17ac28b81b	0	28	0	0	33	0	0	0	0	0	0	39	66	0	0	335	0	0	0	0	0	0	0	0	0	0	0	112	0	0	0	0	0	0	0	0	0	0	0	0	0	0	0	0	0	0	0	0	130
6b03f64e9a556ded26d11cb0d8c82d74	18	49	0	0	50	0	26	83	0	74	88	0	0	24	0	179	0	0	144	0	0	0	35	0	0	0	0	0	0	0	0	0	0	0	0	0	0	0	33	0	45	41	0	0	0	0	0	0	0
dba81b50c92a05bc4fbbe7cc471ff22e	0	0	0	0	0	0	0	0	0	0	0	0	0	870	0	0	0	591	0	0	0	0	0	0	0	0	0	147	0	0	0	0	0	0	0	0	0	0	0	0	0	0	0	0	0	0	0	0	0
e767e3bc52300a5ef99367c5abbc79b4	0	0	0	0	49	0	103	0	0	0	0	0	0	0	0	0	0	0	0	77	0	18	41	0	0	10	0	0	0	138	0	155	47	0	72	0	0	0	0	220	0	0	0	0	144	0	0	0	0
01921362b89bb816b2b3ee9df99e1eed	5	0	0	0	0	0	0	0	0	0	0	0	0	0	0	0	0	0	0	5	3	0	0	0	0	0	2	9	2	0	2	0	0	0	0	2	0	0	0	2	0	0	0	0	0	0	0	0	0
686109efc1014f22c4659b9340780640	0	0	6	51	0	0	0	0	0	0	0	0	0	36	0	0	85	0	19	590	0	67	0	0	0	0	0	42	0	0	111	0	0	0	38	0	0	0	0	0	18	0	0	0	0	0	0	125	0
927acc717c3673dc6a22f75d3a697d56	0	0	0	0	0	0	0	0	0	0	0	0	0	0	0	0	0	0	0	0	0	0	0	0	0	0	146	0	0	0	0	0	0	0	0	0	0	0	0	0	0	0	0	0	0	0	395	0	0
94a767978bdec4b640c348379577770b	0	0	0	0	0	0	0	0	13	0	0	0	0	0	0	0	0	166	0	0	0	0	0	0	0	0	0	0	159	19	0	0	0	0	0	0	0	0	0	0	36	0	0	0	0	0	0	0	158
cd8f86e73b7dfc1dcc17d4dba3408c4a	0	36	0	0	0	0	0	0	342	0	0	0	0	0	0	0	0	0	0	0	0	0	0	0	0	0	0	0	0	0	18	0	0	0	0	0	0	0	137	0	0	109	0	0	0	0	0	242	72
e92f5f728e20cf0241d1cd8b3969e846	43	362	0	0	0	38	241	0	0	45	0	0	13	0	0	0	0	0	0	0	0	0	0	0	0	0	0	0	0	45	0	0	0	0	0	0	0	0	22	0	0	0	0	0	0	20	115	0	0
802ffafbbc7ad42b80b876730306d6aa	0	0	0	0	0	0	0	0	0	0	0	0	0	0	0	0	0	0	0	0	0	0	0	0	0	0	0	0	0	0	0	0	0	0	0	0	0	0	0	0	0	0	0	0	0	0	0	0	0
3c904ce270c535084ab29a488dddd8dd	0	0	0	0	0	0	0	0	0	104	0	0	3	4	9	1484	0	0	0	0	0	0	0	0	0	0	12	0	0	0	0	0	0	0	0	0	0	0	0	0	0	0	7	0	0	0	0	7	0
d7ff4f9a474a9d9531ff75696818446b	0	0	0	0	0	0	0	0	0	4	0	0	7	0	0	0	0	0	0	0	0	0	0	0	0	0	0	0	0	0	0	0	0	0	0	0	0	0	0	0	0	0	0	0	0	0	0	0	0
ac218806afdfcaad76223efbc61e670c	0	27	25	0	0	0	0	0	0	0	0	0	0	0	33	32	40	49	19	43	42	0	32	32	34	0	32	0	20	57	31	34	51	11	56	41	27	29	24	52	26	0	0	0	0	0	0	27	19
0f22708e8843d4e6b5a23aa2ae3731ac	0	0	0	0	0	9	11	0	0	0	0	0	0	0	0	0	142	0	10	0	0	0	0	0	0	0	0	71	0	0	0	0	942	26	0	0	0	0	0	0	0	0	0	0	0	0	0	0	0
e535ffa082150d21bb9781f2f2724c9d	0	256	0	0	0	0	0	0	0	0	0	0	0	0	0	0	0	0	0	0	0	0	0	0	0	0	0	0	0	0	0	0	0	0	430	0	0	0	0	0	0	0	0	0	0	0	0	0	0
d8e6036a15db00cfd2fe3e82eba570ae	0	0	0	0	0	323	0	0	0	0	0	0	0	0	0	0	0	0	0	0	0	0	0	0	0	0	0	0	0	1348	0	0	0	0	0	0	0	0	0	0	0	0	0	0	0	0	0	0	0
28b8656c9d9c6134806eeea9b34480aa	0	0	0	0	0	8	9	0	0	9	0	12	10	0	0	0	0	0	10	0	0	0	0	9	0	0	4	0	5	0	0	0	0	0	0	6	0	0	0	0	0	0	0	5	9	291	0	0	0
1d41e19f56cd4e10f36bef3b321f038e	0	0	0	0	0	221	0	0	0	0	0	0	0	0	0	0	391	0	0	0	0	0	0	0	0	0	0	0	0	954	0	0	0	0	0	0	0	0	0	0	0	0	0	0	0	0	0	0	0
4475227c87fadec3b735cda4af069447	137	0	0	0	0	0	0	1285	0	0	0	0	0	0	0	0	0	0	41	179	0	0	0	0	7	0	0	0	0	0	0	0	0	0	0	0	0	0	0	0	0	0	0	0	0	0	0	0	0
d3c7684c33b9c9f4c3f2761dfd46661e	0	0	0	0	0	0	0	0	0	0	0	0	0	0	0	0	0	0	0	0	0	66	0	0	0	0	0	0	0	0	12	0	0	0	0	0	0	0	0	203	0	0	0	0	0	0	0	0	0
775054cc2aa4687cd3617c3fe8b017a5	0	0	0	0	0	0	0	0	0	0	0	0	0	0	0	0	0	0	0	0	0	0	0	0	0	0	0	0	0	0	0	0	0	1605	0	0	0	0	0	0	0	0	0	0	0	0	0	0	0
0e8bc97b3b6003e64d81ee7bab83c8a5	0	0	0	0	0	0	0	0	0	0	0	0	0	0	0	0	0	0	0	0	0	0	0	0	0	0	0	0	0	0	0	0	0	0	0	0	0	0	0	0	0	0	0	0	0	0	0	0	0
94cc192d7f4055e5b4d608ebcbdcf7dd	0	0	0	0	0	0	0	0	0	0	0	0	0	0	0	0	0	0	0	1275	0	0	0	0	0	0	0	0	0	0	0	0	0	0	0	0	0	0	0	51	0	0	0	0	222	0	0	0	0
43fb53d0b84aeb51f45c9b435e4862e9	0	0	0	0	0	0	0	31	0	0	0	0	0	0	0	0	0	52	0	0	1182	0	0	0	0	0	76	0	0	0	0	0	0	0	0	0	0	0	0	0	0	203	0	0	0	0	0	0	0
8dbd9680a00006bd38ea187a5cd1590c	0	0	0	0	0	0	0	0	0	0	0	0	0	0	0	0	0	0	84	0	0	0	0	0	0	0	0	0	1505	0	0	0	0	0	0	0	0	0	0	0	0	0	0	0	0	0	0	0	0
fee0044ffec7604097befcc199553f17	0	0	0	0	0	0	0	0	0	0	0	0	0	0	0	0	0	0	0	0	0	0	0	0	0	0	0	0	0	0	0	0	0	0	0	0	0	0	0	0	0	0	0	0	0	0	0	0	0
1b70f8ea72f1501ad0462438f7b50c62	0	0	0	0	0	44	0	0	0	0	0	0	0	0	0	0	0	0	27	0	276	0	0	0	0	12	0	269	0	0	0	0	116	0	0	0	0	0	53	0	0	0	0	0	0	0	0	0	0
1827aa1c6b47dd9a912db833d550a480	0	0	12	0	0	967	0	0	0	0	0	0	0	0	0	0	0	0	0	0	0	0	0	0	0	0	0	0	0	0	0	0	0	576	0	0	0	0	0	0	0	0	0	0	0	0	18	0	0
a4e3afaebcfcbff8806fe8b3bd387108	0	0	0	0	0	0	0	0	0	0	0	0	0	0	0	0	0	0	0	0	0	0	0	0	0	0	0	0	0	0	0	0	0	1570	0	0	0	0	0	0	0	0	0	0	0	0	0	0	0
32fca791f329ca0c55464fb47b200215	0	0	0	0	0	723	0	0	318	0	0	0	0	0	0	0	0	114	0	0	0	0	0	0	0	0	0	0	0	0	0	0	0	334	0	0	0	0	0	0	0	0	0	0	0	0	63	0	0
d36286210314df547be0ff7945d84c84	0	0	0	34	0	0	0	0	340	0	32	48	0	0	0	0	30	0	0	0	11	0	0	0	0	23	41	0	13	0	0	0	0	0	0	0	0	0	0	24	0	0	0	0	190	0	0	0	0
99ee150c63c3c2dab20343d2be10f46c	0	0	0	0	86	0	0	0	0	0	0	0	0	172	0	0	0	0	0	0	0	0	0	0	0	0	0	277	0	0	0	0	0	0	0	0	53	0	0	406	0	0	0	0	0	0	0	0	0
6aac50907fa9863f16db0db1edb15450	49	0	0	0	0	35	188	63	0	50	0	37	0	0	0	16	31	26	10	12	26	0	21	95	17	0	0	27	0	0	18	0	0	27	71	0	4	12	71	0	0	0	0	0	27	12	0	0	22
4f90f4387cc718648bf82477a61ba124	0	0	0	0	0	0	115	0	0	26	0	0	0	0	81	0	0	0	0	0	0	0	0	0	0	0	0	5	5	167	0	0	0	252	0	0	0	0	129	260	0	0	2	0	0	0	0	0	58
717b7cbd0bf1509b2c39b82194445d09	0	0	40	0	0	0	0	0	12	8	0	7	869	0	0	0	2	13	0	0	0	9	0	0	0	0	0	0	0	0	0	15	0	0	0	0	134	47	0	6	202	0	21	0	0	0	0	0	0
1f81f9d2061057ecc701f09687b1afa2	0	0	0	0	0	0	0	21	204	0	0	0	0	0	17	0	0	0	54	0	0	0	0	0	0	42	0	0	0	460	48	0	0	0	0	0	30	0	48	51	39	129	51	0	0	0	0	0	0
e3763f37ced8991a14005e352690068a	23	6	0	11	21	59	0	95	0	11	10	0	0	49	32	15	143	16	29	19	14	0	26	58	45	8	6	7	38	7	13	0	0	0	0	31	47	0	9	19	0	20	0	0	31	91	14	6	17
54cf6307de747557c95c00696b74873f	0	0	0	0	0	0	0	0	0	0	0	0	0	0	0	0	0	0	0	0	0	0	0	0	0	0	0	0	0	0	0	0	0	0	615	0	0	0	0	0	0	0	0	0	0	0	0	0	0
267502b58972900d1b3dc65ece78100e	0	0	0	0	286	0	0	0	0	0	0	0	0	0	0	0	0	0	0	0	0	0	3	0	0	0	99	0	0	131	9	0	0	0	0	0	0	0	0	0	0	0	0	0	0	0	0	0	0
40a58ec52020101c4c94b87d86bdfd89	0	1122	0	0	0	0	51	0	0	0	0	0	0	0	0	0	269	0	0	0	0	0	0	0	0	35	0	0	0	0	0	0	0	0	0	0	0	0	0	0	0	0	0	0	0	0	0	0	0
e15f568598bbc307237b15259fee6e4c	0	0	0	0	0	0	0	0	0	0	0	0	0	0	0	0	0	0	0	0	0	0	0	110	0	836	0	0	0	0	0	0	0	0	0	0	0	0	0	0	0	0	0	0	0	0	0	0	0
618ea659c1d355b2a20e3a79fd9785fa	0	118	0	0	0	0	0	0	0	0	0	0	0	0	0	0	0	0	0	0	0	0	0	0	0	0	0	0	0	0	0	0	0	0	0	0	0	0	0	0	0	0	0	26	0	0	0	0	0
c84058269dd9d2ad22ecd239c7427d7b	29	21	0	0	0	0	24	0	48	0	18	0	0	0	31	0	50	0	0	0	0	0	43	0	0	0	0	0	30	0	0	0	32	0	0	0	0	0	0	0	32	0	14	0	0	0	0	169	40
76a74ae5502dcacdc048b3e7ee825160	0	19	0	0	0	0	84	0	0	9	0	12	0	0	0	7	48	0	239	0	8	17	3	0	0	5	16	51	0	120	0	0	0	5	0	412	0	0	0	0	0	0	0	0	4	7	0	0	0
b055d667e1ad72dbfec4ceecc6a42a6b	7	9	0	0	25	9	32	0	0	5	7	16	45	0	14	9	12	0	10	23	0	108	39	115	0	21	33	0	0	15	4	0	24	0	0	0	0	0	10	18	13	0	0	0	8	16	2	50	0
98e32bba5388e4b40b01635c25e77376	0	30	0	0	0	0	0	0	0	0	0	0	0	0	0	0	577	0	0	0	0	0	0	0	0	39	0	0	0	0	0	0	0	0	0	0	0	0	0	0	0	0	0	0	0	0	0	0	0
916552006386032e5c8383a1f07a3888	0	0	13	0	7	12	0	0	0	0	6	0	24	0	8	0	0	0	0	13	0	0	0	0	0	0	6	0	0	78	0	0	0	5	21	0	0	0	0	0	0	381	0	0	0	0	120	10	0
e3af5b59eb99e65c0201a7ab1ad04171	0	0	0	0	0	0	0	0	0	0	0	0	0	0	5	0	0	0	0	1374	0	0	0	0	0	0	0	0	0	0	0	0	0	0	0	0	0	0	0	9	0	0	0	0	0	0	0	0	0
575c928a468bfbb4a26c158a06b28f20	0	0	0	0	0	432	0	0	0	0	0	0	0	0	0	0	524	0	0	0	0	0	0	0	0	0	0	0	0	0	0	0	217	0	0	0	0	0	0	0	0	0	0	0	0	0	157	0	0
3c4c82d6fee5fc489447e5b4c84bceb5	3	0	0	0	0	0	866	0	0	2	0	0	0	0	0	0	4	0	0	0	0	0	0	0	3	0	0	15	5	0	0	0	0	0	0	0	23	0	57	0	0	0	2	4	4	0	0	0	0
f23c041a69ceaa446d5b30c6a34091bd	23	0	0	0	0	6	79	0	18	0	0	55	0	0	0	0	122	0	49	0	20	6	6	0	87	109	0	0	0	131	0	0	0	9	0	0	0	0	24	0	0	0	0	0	11	34	0	75	0
3befe4a7426a9f9eedba92630109138d	0	0	0	0	0	0	0	0	0	0	0	0	0	0	0	0	0	0	0	0	0	0	0	0	0	0	0	0	0	0	0	0	0	0	0	0	0	0	0	0	0	0	0	0	0	0	0	0	0
5f63ec50c82ed3a35a824a5f1243609f	0	0	0	0	0	0	0	0	0	0	0	0	0	0	0	0	0	0	0	0	0	0	0	0	0	131	0	8	0	7	0	0	0	24	0	0	0	0	0	0	0	0	0	0	0	0	0	17	311
15f0817307880568b95a0915668c30c6	0	0	0	0	0	0	0	0	0	0	0	0	0	0	0	0	0	0	0	0	0	0	0	0	0	0	0	0	0	0	0	0	0	0	0	0	0	0	0	0	0	0	0	0	0	0	0	0	1345
e687c7aa4d6dd85a59c6a39d637730cf	0	0	0	0	0	0	0	0	0	0	0	866	0	0	0	0	0	0	0	0	0	91	0	0	0	0	82	0	0	0	0	0	0	0	0	0	0	0	0	0	0	0	0	0	0	0	0	305	0
1556fdbbb63e3963094613cc587576fa	0	0	0	0	0	0	0	0	0	0	0	0	0	0	0	0	0	0	0	0	0	0	0	0	0	0	0	0	0	0	0	0	0	0	0	0	0	0	0	0	0	0	718	0	0	0	0	0	0
5270ede367100cb8d830d7e34b9b5d73	0	0	0	0	0	0	0	0	0	0	0	38	0	0	0	443	231	0	0	0	0	0	0	134	0	0	0	0	0	0	0	0	0	9	0	0	0	0	0	0	0	0	0	0	0	0	0	0	0
9deff80117bc837dfe3b2bec8400cf46	0	0	0	0	0	0	0	0	0	0	0	0	0	0	0	0	0	0	0	0	0	0	0	0	0	0	0	0	0	0	57	0	0	0	0	0	0	0	0	0	0	0	0	0	0	0	0	0	1256
759b8ba46dbcf2f76d2a9a750f7b6ce2	0	0	0	0	0	0	0	0	0	0	0	0	0	0	0	0	0	0	0	0	0	0	0	0	0	0	0	0	0	0	0	0	0	0	0	0	0	0	0	0	0	0	0	0	0	0	0	0	0
bce71cf56c53dd06383c00d57fb4bea1	0	0	0	0	0	0	5	0	5	0	0	0	0	0	0	0	5	0	13	0	0	0	0	0	0	0	0	0	0	0	3	0	0	0	0	0	24	0	35	0	3	77	5	0	0	40	0	20	14
6ca82fad95da00957149827b0d411f70	0	0	0	0	0	1292	0	0	0	0	0	0	0	0	0	0	0	0	0	0	0	0	0	0	0	0	0	0	0	0	0	0	0	0	0	0	0	0	0	0	0	0	0	0	0	0	0	0	0
a3ed4c2d2c4ca377004a9acca7b02681	0	0	0	53	0	0	0	0	285	0	38	9	0	155	4	9	5	16	0	0	0	70	0	27	11	93	0	0	0	28	0	2	6	0	0	0	0	0	0	48	12	0	0	0	14	0	0	7	0
1469f87e492523889966e2a60049a4ae	0	0	0	0	0	0	0	0	0	0	0	0	33	0	586	0	0	0	0	0	0	0	0	0	0	0	0	0	0	0	0	0	0	265	0	0	0	0	0	0	0	0	0	0	0	0	0	0	0
65345155ed3d4c1794f79754aeb45ecc	0	0	76	0	0	0	0	0	0	0	0	0	0	0	0	0	146	0	0	0	0	0	0	131	133	0	0	0	0	0	66	0	0	0	0	0	0	0	0	0	0	0	0	0	0	0	0	95	0
e4f465d0fb7f6966c325d82f056bf38c	0	0	0	0	0	0	0	0	0	0	0	25	0	303	0	0	0	0	0	0	0	0	0	0	0	0	0	106	0	0	0	0	0	0	0	0	0	0	0	0	0	0	470	0	0	0	0	0	0
dd59ed4328f6a51da2019387b881acbd	21	0	0	0	0	0	0	0	0	0	0	0	0	56	0	0	0	0	0	0	0	0	0	0	0	0	0	34	0	0	0	0	0	0	0	0	47	0	0	0	0	30	0	0	0	19	0	0	95
35e272efeb96313a770f6c2bf4767958	0	0	0	0	0	0	0	0	0	0	0	0	0	0	0	0	463	0	20	0	0	106	0	0	0	0	0	0	0	0	0	0	0	56	0	541	0	0	0	0	0	0	0	0	0	0	0	0	0
7eb21faba611593e81fa52adf0b3e908	0	0	0	0	0	0	1229	0	0	0	0	0	0	0	0	0	0	0	0	0	0	0	0	0	0	0	0	0	0	0	0	0	0	0	0	0	0	0	0	0	0	0	0	0	0	0	0	0	0
799a40b2ec00542781197166b2e77f88	0	0	0	0	3	0	0	0	0	32	66	0	0	0	0	0	0	0	9	0	0	0	5	0	0	0	0	0	0	12	0	0	0	0	0	0	110	7	0	0	0	86	0	0	0	115	0	0	0
3270ed1d3a7b7157ed072e2a0f4e256d	0	0	0	0	0	0	0	0	0	0	0	0	0	0	0	0	0	0	0	0	0	0	0	0	0	0	0	0	0	0	0	0	0	0	0	0	0	0	0	0	0	0	0	0	0	0	0	0	0
fdd5890b21d76002627a06eec56aa68d	0	41	0	62	0	0	34	0	0	0	0	0	0	0	22	0	43	0	0	0	0	29	0	256	0	0	15	0	0	58	0	0	0	0	0	109	0	0	0	0	0	0	0	0	0	110	0	65	0
d590b8dc89dd5b64e0132a6ecfaa9e54	31	7	50	7	0	5	14	6	35	4	23	0	0	5	7	8	27	88	13	0	7	16	0	77	55	59	16	15	0	43	6	0	22	7	5	7	0	0	0	4	0	82	0	0	26	15	20	17	0
f3833b39e1782fb860635d775741f23a	0	0	0	0	0	0	0	0	0	437	0	0	0	0	0	0	0	0	0	0	0	0	389	0	0	0	0	0	0	0	0	0	0	383	0	0	0	0	0	0	0	0	0	0	0	0	0	0	0
cbddc57e5b0bb14bb375af9d2adddf90	0	0	8	0	0	0	0	0	0	0	0	0	0	0	0	0	0	0	0	0	0	0	0	0	0	0	0	169	0	0	2	0	0	249	0	0	3	0	0	0	0	0	0	0	0	0	0	0	0
9e20a235c547acc52759d1b7c6e32662	0	0	4	0	0	0	0	0	0	0	0	0	0	0	0	3	0	4	22	27	0	28	27	40	4	27	38	17	37	41	50	4	20	0	15	0	5	3	0	0	0	0	0	2	0	0	0	0	0
ba1ec526efddeab43475680ebe4ff658	0	0	31	0	0	0	0	0	0	0	0	0	0	0	0	0	14	0	0	0	0	0	0	0	0	0	0	0	0	30	0	0	0	0	0	0	33	857	0	0	53	0	0	0	0	0	0	0	71
d288cf74d80877be43edd27fbf2d06a4	0	0	0	0	0	0	0	0	0	0	0	0	0	0	0	0	0	0	0	0	0	0	0	0	0	0	0	0	0	0	0	0	0	0	0	0	0	0	0	0	0	0	0	0	0	0	0	0	0
5314792d6b8ebd43b00571dde7bfb9cb	0	0	0	0	0	0	0	0	0	0	0	0	0	0	0	0	0	0	0	0	0	0	0	0	0	0	0	0	0	0	0	0	0	0	0	0	0	0	0	0	0	0	745	0	0	0	133	0	0
cba30b2cf34ddc8e5f9b7820d7af7ee4	0	0	0	0	0	0	0	0	0	0	0	0	0	0	0	0	0	0	0	0	0	0	0	0	0	0	0	0	0	0	0	0	0	0	0	0	0	0	0	0	0	0	0	0	0	0	0	0	0
deed9b0082492eb0e3b648a141e99872	0	22	39	0	0	0	19	14	48	22	0	0	0	0	0	23	0	56	0	0	0	24	0	112	0	102	31	26	0	41	0	0	0	0	0	54	0	2	0	0	0	11	0	0	0	0	15	3	0
2e3b1b97b5fc0168b0b342fb982a0c31	0	0	0	0	0	0	0	0	0	0	0	12	0	0	22	272	0	0	0	0	0	0	0	0	0	0	0	0	0	0	0	0	0	0	0	0	0	0	0	0	0	0	0	0	0	0	0	0	0
ef213128514c6acd147e2d182031965b	0	0	569	0	0	0	0	0	0	0	0	18	43	0	0	0	0	0	0	0	0	0	0	0	0	0	0	0	35	0	0	489	0	0	0	0	0	0	0	0	17	0	0	0	0	0	0	0	0
9a1215b0abcefe397f58b27658e0e6f3	0	0	0	0	0	0	0	0	0	0	0	0	0	0	0	0	0	0	0	0	0	0	0	0	0	0	0	0	0	0	0	0	0	0	246	0	0	0	0	0	0	0	0	0	0	0	0	0	0
b4388ce01dd0a5cf9b8605c98a4e059d	20	0	0	0	0	0	0	0	0	0	0	0	0	0	0	0	0	0	0	0	0	0	0	0	0	0	0	0	0	0	0	0	1107	0	0	0	11	0	0	0	0	0	0	0	0	0	0	0	0
fd88fc091688973c50015642a25f36f5	0	0	314	0	93	0	0	11	7	0	32	0	0	0	0	0	0	0	0	0	0	0	0	0	0	0	72	0	0	0	0	0	0	0	0	0	0	0	0	0	0	0	16	0	0	0	0	0	0
d08842fb3b52d4beb019634fb1b726d5	0	41	0	0	0	0	0	0	0	0	0	0	45	0	54	0	0	0	0	0	52	0	10	0	0	32	0	0	118	15	21	0	0	25	0	0	146	0	0	0	0	24	0	33	0	0	0	0	13
f4b95f1d118625611201c7f515f1b74d	0	0	0	0	0	15	0	0	50	0	30	37	18	0	18	0	0	0	0	0	0	0	0	0	0	0	0	0	54	0	0	0	0	0	0	3	0	19	0	0	0	0	0	379	0	0	0	0	170
15448b831c5cf363f28d26829312fed0	0	0	0	0	0	0	0	0	0	0	0	0	0	0	0	0	0	0	0	0	0	0	0	0	0	0	0	0	0	0	0	0	0	0	0	0	0	0	0	0	0	0	0	0	0	0	0	0	0
0395ea2b5a578008699d11e0a44d1d95	0	0	0	0	0	0	0	0	0	0	0	0	0	0	0	0	4	0	29	0	0	0	0	0	0	0	0	0	0	0	0	0	0	0	0	0	0	0	579	0	0	0	3	0	0	0	0	0	0
a8a580edd3f3ee794978ec136347a64b	0	0	0	0	821	0	0	0	0	0	0	0	0	0	0	0	0	0	0	0	0	8	0	0	0	0	0	0	0	0	0	0	0	306	0	0	0	0	0	0	0	0	0	0	0	0	0	0	0
3c2934680d564f24be3099a620adb243	0	0	0	0	0	0	35	0	0	0	0	0	0	8	0	0	62	0	0	0	0	0	12	42	0	0	0	0	0	0	15	0	6	0	0	0	40	0	0	8	87	0	0	0	0	0	0	0	0
11c6680d4e4d6ddc74152feb307f6190	0	0	0	0	0	0	0	0	0	0	0	0	350	0	96	0	0	0	0	0	0	0	0	0	0	0	0	0	0	0	0	0	0	0	0	0	0	0	0	0	0	0	170	0	0	0	0	0	86
7b619ca09d9ed8bd94123cf5478f7968	0	0	0	0	0	0	0	0	0	0	0	0	0	0	0	0	0	0	0	0	0	0	0	0	0	0	0	0	0	0	0	0	0	0	0	0	0	0	1117	0	0	0	0	0	0	0	0	0	0
fd9276855a6e35641fbbd068c02a817b	0	0	0	0	2	19	27	17	14	8	0	17	6	0	0	0	0	0	0	0	17	0	0	0	0	0	0	0	0	4	48	6	0	0	0	0	0	0	0	28	2	0	0	6	819	28	0	0	0
7fcb4d0e08e2b95a20dbaf80694b349b	0	0	0	0	0	0	0	66	0	67	0	0	0	0	0	0	0	0	0	0	0	0	0	0	0	0	777	86	0	0	0	0	0	43	0	0	0	0	0	0	0	0	0	0	11	0	51	0	0
f69b3682e47f5e93d37517ddd99583d2	0	0	0	0	0	88	0	0	0	0	0	0	0	0	0	0	0	0	0	0	0	0	0	0	0	0	0	0	0	0	0	0	1005	0	0	0	0	0	0	0	0	0	0	0	0	0	0	0	0
03a8fe6fde390ffff75f896fa73f2b39	4	0	0	0	0	0	0	0	0	0	0	0	0	10	0	0	0	0	0	0	4	0	0	0	0	0	0	0	0	0	0	0	0	0	0	0	0	0	0	0	0	0	0	0	0	249	0	0	0
e9123cba39e9ceac41a208b7ceb75e70	0	0	0	0	0	0	0	0	0	0	0	0	0	0	0	0	0	0	0	0	0	0	0	0	0	0	0	0	0	0	0	0	0	0	0	56	0	0	0	0	0	0	0	0	0	0	0	0	0
21c0633c3daf0d6d75fdc24224828438	19	18	14	11	0	0	0	0	0	0	0	0	0	0	23	14	13	19	26	30	27	11	9	20	9	21	15	10	15	24	14	7	16	13	14	19	18	14	18	35	18	12	10	0	0	0	11	11	10
711f5bf702c59f23b732bfddcbf7190e	0	22	0	0	0	92	236	0	0	23	0	0	0	0	0	0	0	0	112	0	0	0	0	0	0	0	17	26	0	0	0	0	0	18	23	0	35	0	22	0	0	74	0	0	0	0	16	0	0
5b5ad29c19134c5e31d765001b1969cc	0	9	0	0	0	3	37	0	0	0	3	10	0	4	2	13	5	326	4	2	6	28	0	19	0	6	2	0	0	0	2	0	3	0	3	241	0	0	5	6	2	8	0	0	5	7	0	6	0
580c5ad8d8490db5883d54fa298b34e9	0	0	0	0	0	0	0	0	0	0	0	0	0	0	0	0	0	0	0	0	0	0	0	0	0	0	0	0	0	0	0	0	0	0	0	374	0	0	482	0	0	0	7	0	0	213	0	0	0
03ac181bf688f0927a75a75d6edeeb0c	0	0	535	0	0	0	0	0	0	0	0	0	35	0	0	0	0	0	0	0	0	28	0	0	0	0	0	0	26	0	0	450	0	0	0	0	0	0	0	0	0	0	0	0	0	0	0	0	0
6f5ced9aa195b6583e98c616d7fe6829	29	57	0	0	40	0	0	0	0	18	0	0	0	0	0	21	0	0	0	0	0	0	0	0	0	0	0	37	0	28	0	0	0	67	0	0	0	0	96	0	0	0	0	0	0	0	0	0	0
b417841921e3cf8467564c1a487638df	0	0	0	0	0	0	185	0	0	0	0	0	0	0	0	0	0	0	0	0	0	0	0	0	0	0	0	0	0	0	0	0	0	0	260	0	0	0	0	0	61	0	0	0	0	0	0	0	0
b73b201f1b4e105116e245d1aa1d5b2d	0	0	0	0	0	0	0	0	0	0	0	0	0	0	0	0	0	0	0	0	0	0	0	0	0	0	0	0	0	0	66	0	0	0	0	0	0	0	0	0	0	0	0	0	0	0	0	120	0
8e3d04f1338929b69726c38d84ea9fb7	0	0	0	0	0	0	0	0	0	0	0	0	0	0	0	0	0	0	0	0	0	0	0	0	0	0	0	0	0	0	0	0	0	0	0	0	0	0	0	0	0	0	3	0	0	0	0	968	0
f31fea8382b3c05f5faea335fd88fec8	0	113	0	0	34	0	0	0	70	74	0	0	0	0	0	0	0	0	12	0	0	0	0	0	0	14	0	171	0	0	0	2	19	97	0	0	0	0	38	0	0	7	0	0	0	11	10	0	0
b15d7c4341e04c9322c0bd8a5bbe57be	0	0	64	0	0	0	0	0	0	41	0	0	0	0	0	0	0	0	85	0	0	0	0	0	267	0	0	0	247	54	0	0	0	0	0	0	0	0	0	0	0	0	0	0	0	0	0	0	0
b6d3572340968ba53a1b5a06152d26ba	19	33	0	0	7	5	503	0	0	42	0	0	0	0	0	0	0	0	0	0	0	5	0	0	0	0	10	19	0	15	4	0	0	49	0	54	0	0	44	0	0	0	0	0	0	0	10	0	0
7783612d86f19892ed3db6cb4bb6b264	5	0	0	0	0	0	35	0	0	23	0	0	0	0	0	0	0	0	0	0	5	4	0	0	0	0	0	0	0	0	0	373	0	281	0	0	0	0	0	142	0	0	0	0	0	0	0	0	0
6fe60f85bf7453c182055999d5fce85b	0	0	0	0	0	0	0	0	0	0	0	0	0	0	0	0	0	0	0	0	0	0	0	0	0	0	0	0	0	1047	0	0	0	0	0	0	0	0	0	0	0	0	0	0	0	0	0	0	0
647ee24760a4f0da9ffbdd2022c4926d	0	0	0	0	0	0	0	0	0	63	0	0	0	0	0	0	0	0	0	0	0	0	0	0	0	0	0	0	0	0	0	0	0	0	0	0	0	0	0	0	0	0	0	0	0	0	0	0	0
eb47d96d3367475847e612881c1b141a	0	0	0	0	0	0	827	0	0	214	0	0	0	0	0	0	0	0	0	0	0	0	0	0	0	0	0	0	0	0	0	0	0	0	0	0	0	0	0	0	0	0	0	0	0	0	0	0	0
6b904e7733719715563601cc71d69bab	0	67	0	0	2	6	0	0	0	5	14	0	0	0	6	0	0	0	50	0	0	16	4	67	0	0	52	56	0	22	0	0	0	11	42	93	0	0	9	0	9	0	0	0	0	7	4	9	0
87616b11bb35ea9fd0f7281300827acb	0	164	0	0	0	0	0	0	0	0	0	0	0	0	0	0	0	0	524	0	0	0	0	0	0	0	0	0	0	0	0	0	0	0	0	51	0	0	155	0	0	59	0	0	0	0	0	0	0
ce80c00161ae01edaceeab995d10e1e8	0	0	0	0	0	0	0	0	0	0	0	0	0	0	0	0	0	76	0	0	0	0	0	0	0	0	0	0	6	0	0	0	0	0	0	0	0	0	360	0	0	0	0	0	0	0	0	0	0
fd0910f268dd10d954337ef3ec7b4d91	0	0	0	0	0	0	0	0	0	0	0	0	0	0	0	0	0	0	0	0	0	0	0	0	0	0	0	0	0	0	0	0	0	0	0	0	0	0	0	0	0	0	0	0	0	0	0	0	0
cb69448f711d930190abe1bab3bd17a7	0	0	59	0	0	0	0	0	0	0	61	0	0	0	0	0	0	75	0	0	0	0	0	0	20	41	0	0	0	13	0	0	0	0	0	12	0	2	0	0	0	8	79	0	0	0	0	0	310
b7a8bffa70c35a103bde36d38d46c76f	69	0	0	0	20	104	49	29	0	98	32	0	5	23	9	0	10	0	5	0	26	7	0	29	107	0	5	4	0	25	32	0	0	82	13	0	0	0	18	6	0	0	0	0	5	21	16	19	0
7dbc4080fe843f76995d2773a38a5b8f	0	0	0	0	0	0	4	0	11	0	0	0	5	0	27	4	26	47	8	0	0	0	49	18	3	10	0	5	30	24	9	25	4	10	12	0	58	0	0	0	12	43	0	4	0	0	34	9	3
e7e7be8e6849a278367bdd268c1282b5	0	0	0	0	0	0	0	0	0	49	0	0	0	0	0	0	0	0	0	0	0	0	0	0	0	0	0	0	0	0	649	0	0	0	0	0	0	0	0	0	0	130	0	0	0	0	0	0	0
2a5740a5befb5a15470ce02dc109dbf3	0	0	0	0	0	0	0	0	0	0	0	0	0	0	0	0	0	0	0	0	0	0	0	0	0	0	0	0	0	0	22	0	0	0	0	0	0	0	0	34	0	45	0	0	0	0	0	0	0
a82579e40d83faaa102f46a90972bcf5	0	0	0	0	0	0	0	0	0	0	0	0	0	0	0	0	0	0	0	0	0	0	0	0	0	0	0	0	0	0	0	0	0	0	0	0	0	0	0	0	0	0	0	0	0	0	0	0	0
5b7054410ac1af175be6f81c9243f73d	23	16	0	0	297	0	0	0	0	36	0	0	5	0	0	4	2	0	222	0	0	0	0	0	0	0	2	0	0	0	0	0	0	20	0	0	0	0	14	0	0	0	0	0	2	0	25	0	0
3a945a32f8473982d61d0b55d3f11810	19	0	0	0	0	0	0	0	0	57	0	0	0	0	0	0	0	0	14	0	6	0	0	0	0	0	0	0	0	5	0	0	0	20	0	136	0	2	59	0	2	0	0	0	0	4	0	0	0
f6fff1526ee732e91384b59b41ab58d2	0	0	0	0	0	0	0	0	0	0	0	0	0	0	0	0	0	0	0	0	0	0	0	0	0	0	0	0	0	0	0	0	0	0	0	0	640	0	0	0	0	0	0	0	0	0	0	0	0
ae7eacc53abcb7d6b383bd22956c66c3	0	0	0	0	0	0	0	0	0	0	0	0	0	0	0	0	0	0	0	0	0	0	2	0	0	0	0	830	0	0	0	0	0	0	0	0	0	0	0	0	0	0	0	0	0	0	0	0	0
6985cb1595f22d77ab34b6ad272f8206	0	54	0	0	0	0	0	0	0	0	0	0	0	0	0	0	0	0	0	0	0	0	0	156	0	0	0	0	0	0	0	0	0	36	0	0	0	0	0	0	0	0	0	0	0	0	0	0	0
00b216b836a2324a7a2a88148c659fc9	0	0	0	0	0	0	0	0	0	0	0	0	0	0	0	0	0	0	0	0	0	0	0	0	0	0	0	0	0	0	0	0	0	0	423	0	0	0	0	0	0	0	0	0	0	0	0	0	0
cee25e6a8da2c1dc599e73698085f395	52	0	0	0	0	0	17	3	35	0	0	0	0	0	0	0	0	46	0	0	0	10	0	0	0	0	19	0	22	0	0	0	0	0	8	36	0	0	0	0	21	0	0	45	36	0	42	0	0
585a4953b3570a6a38cffb39542b0308	0	0	0	0	0	0	0	0	0	0	0	0	0	95	429	0	0	0	0	0	0	0	0	0	0	0	0	0	0	0	0	0	0	0	0	0	90	0	40	0	0	0	0	0	8	77	6	0	0
b42b17fa023b5e5b50f0285b5286bf70	0	0	0	0	0	0	15	0	0	0	0	0	0	0	0	91	0	0	158	0	0	0	0	0	0	0	0	0	0	0	0	0	0	0	0	0	0	0	0	0	0	0	0	0	242	0	0	0	0
6df557129b73c3f43d12b9d2a6d3b20d	0	0	0	0	0	0	0	3	5	0	0	0	0	0	0	0	0	0	0	0	963	0	0	0	0	0	0	0	0	0	0	0	0	0	0	0	0	0	0	0	0	0	0	7	0	0	0	0	0
4c27ea8735fc259472f9646eccdf0c02	41	50	0	0	0	0	0	0	0	0	0	0	0	0	0	0	0	0	0	0	0	0	0	0	0	0	0	0	0	0	0	0	0	0	0	0	0	0	0	34	0	0	0	0	0	0	0	191	0
6bc78df0c09b8ae38d15ee2d196a938d	0	48	0	0	6	29	0	0	0	0	0	0	0	0	0	8	0	0	147	0	15	0	0	57	0	0	0	0	0	43	0	0	0	37	12	17	0	0	0	0	0	0	4	0	0	0	0	141	0
7225b7ea35ce77dfa6e5694987f9fe3c	0	0	0	0	133	27	0	0	0	0	0	0	0	0	0	0	0	0	0	0	0	0	0	0	0	0	0	0	0	146	0	0	0	0	0	0	0	0	0	100	0	0	0	0	0	0	0	0	0
b616be0f1399425ac6b7fce0e4366b78	0	0	0	0	0	0	0	0	0	0	0	0	0	0	0	0	0	0	0	116	0	0	0	0	0	34	0	0	0	0	0	0	0	0	0	0	0	0	0	44	0	68	0	0	0	0	0	0	0
9fef15d12a6776a5424b9451f30d910b	895	0	0	0	0	0	0	0	0	0	0	0	0	0	0	0	0	0	0	0	0	0	0	0	0	0	0	0	0	0	0	0	66	0	0	0	0	0	0	0	0	0	0	0	0	0	0	0	0
6cc2aeb58f9aa63a4aff476f5bae133d	0	0	0	0	0	0	0	0	0	0	0	0	0	0	0	0	0	0	0	0	0	0	0	0	0	0	0	0	0	0	0	0	0	0	0	0	0	0	0	319	0	0	0	0	0	0	0	0	0
058bd2aced78173b91582020ba20bec8	0	0	0	0	0	0	0	0	164	584	0	0	0	0	0	0	0	0	0	0	0	0	0	0	0	0	0	0	0	0	0	0	0	159	0	0	0	0	0	0	0	0	0	0	0	0	0	0	0
47ec5c201738641d55041a373a002d2a	0	0	0	0	0	0	6	0	947	0	0	0	0	0	0	0	0	0	0	0	0	0	0	0	0	0	0	0	0	0	0	0	0	0	0	0	0	0	0	0	0	0	0	0	3	0	0	0	0
57acc6d1194ce4072efe67a10b5293da	48	0	40	0	0	49	59	37	46	42	0	2	0	0	0	318	0	0	0	0	37	0	0	0	32	0	0	0	0	0	0	43	0	42	0	0	0	0	0	0	0	0	0	71	38	47	0	0	0
af21743f972967e615c4762695dc3a2b	0	0	0	0	0	901	0	0	0	0	0	0	0	0	0	0	0	0	0	0	4	0	0	0	0	0	0	0	0	0	0	0	0	6	0	0	0	0	0	0	0	0	0	0	0	0	0	0	0
5be2005f73148b874e8f212df5c0c610	0	0	0	0	0	0	0	0	0	0	0	0	0	0	0	0	0	0	947	0	0	0	0	0	0	0	0	0	0	0	0	0	0	0	0	0	0	0	0	0	0	0	0	0	0	0	0	0	0
9f22da56e873ade2c09013cae621e715	0	5	2	0	27	0	3	0	0	3	0	0	0	0	9	6	0	0	55	55	2	40	58	59	0	48	3	9	3	25	0	0	0	0	0	2	23	0	0	0	0	0	0	0	0	0	0	0	0
7b0d927048b0145c2ea5292900f13bc3	219	0	0	0	0	0	109	0	14	0	0	9	0	0	0	0	0	0	68	0	0	0	11	0	0	0	0	0	0	0	5	0	0	0	0	0	0	5	28	0	0	0	0	4	0	43	0	26	0
f1f4a64d56d788fd73313101ea81cd9b	0	0	5	0	0	0	0	3	0	0	0	0	0	0	0	2	3	16	24	15	0	18	32	17	7	12	25	16	15	39	62	8	9	0	0	0	5	3	0	0	3	0	0	0	0	0	0	10	14
d596073501c2bee59f05e05b4a7da6aa	0	39	0	0	0	0	0	0	0	0	17	0	0	0	0	0	0	11	0	0	0	0	0	0	4	58	119	0	0	0	0	0	0	0	0	0	0	0	0	0	0	0	8	0	0	0	0	56	0
43d23e9e96502c6bede22a323ebe0c19	0	0	0	0	0	0	0	0	0	0	0	0	0	0	0	0	0	0	0	19	0	0	0	0	0	0	0	0	0	0	0	0	0	0	0	0	0	0	0	0	0	0	0	0	0	0	50	0	0
3176bdbb073fa98ebe5d318e362757a6	13	0	0	0	0	0	0	0	0	0	0	3	0	8	10	0	0	0	0	295	2	13	0	0	128	0	0	6	0	0	0	0	0	19	0	11	10	0	14	0	7	48	0	0	23	0	86	8	0
01245be4e8b4e9df5dc82fa5b8c49b3b	916	0	0	0	0	0	0	7	0	0	0	0	0	0	0	0	0	0	0	0	0	0	0	0	0	0	0	0	0	0	0	0	0	0	0	0	0	0	0	0	0	0	0	0	0	0	0	0	0
fe08def9fb85dc03a9605441b748d2d6	11	0	0	0	183	0	0	0	0	18	0	0	0	0	0	0	0	0	39	0	0	0	0	0	0	0	0	0	0	72	0	0	0	73	0	4	0	0	27	0	0	0	0	0	0	0	20	0	0
1e9c474f63026d68e82989725bb0307c	0	0	0	0	0	0	0	0	0	0	0	0	0	0	0	0	0	0	0	0	0	0	915	0	0	0	0	0	0	0	0	0	0	0	0	0	0	0	0	0	0	0	0	0	0	0	0	0	0
cdad91cab5c285f1e765c6876aed6322	0	0	0	0	0	0	0	0	0	0	0	0	0	0	0	0	0	0	0	0	132	0	0	0	0	0	0	0	0	0	0	0	0	0	0	0	0	0	0	723	0	0	0	0	0	0	0	0	0
e9146aff40fb7b56fdf58febc560404a	0	0	0	0	0	908	0	0	0	0	0	0	0	0	0	0	0	0	0	0	0	0	0	0	0	0	0	0	0	0	0	0	0	0	0	0	0	0	0	0	0	0	0	0	0	0	0	0	0
e4af4bb39f94e1a3218f3045c5548633	0	0	0	0	0	0	0	0	0	0	0	0	0	0	0	0	0	0	0	0	0	0	0	0	0	0	0	0	0	0	0	0	82	0	0	0	0	0	0	0	0	0	0	0	0	0	0	0	0
f81d95fbf4362c8a3dea35bd638d2a62	0	0	0	0	0	0	360	0	0	0	0	0	0	0	0	0	0	0	0	0	547	0	0	0	0	0	0	0	0	0	0	0	0	0	0	0	0	0	0	0	0	0	0	0	0	0	0	0	0
62b9b7acaf0359eb959d4f9472c4d58b	0	0	0	0	149	0	0	0	0	0	0	0	0	0	0	0	0	0	363	0	0	0	0	0	0	0	0	0	0	0	0	0	0	0	0	0	0	0	0	0	0	0	0	0	0	0	0	0	0
03f2b4c784f15aa2fd522436ffb9aeab	3	14	0	0	43	4	16	0	0	12	0	19	0	0	0	40	23	0	0	0	0	29	0	43	0	28	0	0	0	0	0	0	0	0	0	0	0	0	36	128	0	0	0	0	0	0	0	0	0
9adb03931d667eeea27eac9d56a1e2b1	0	0	0	0	0	0	0	0	0	0	0	0	0	0	0	0	0	0	0	891	0	0	0	0	0	0	0	0	0	0	0	0	0	0	0	0	0	0	0	0	0	0	0	0	0	0	0	0	0
20ba619f4fa7dff20c0c0e4f7fe69be8	0	0	76	0	0	0	18	9	0	12	6	7	16	8	0	0	3	39	0	0	0	0	0	16	0	0	0	3	0	0	0	0	0	0	0	10	4	106	0	7	0	13	353	4	11	5	0	3	33
b4a76b5ce9e1a7d185abab6a3cafbc6f	0	0	0	0	0	0	0	0	0	0	0	0	0	0	0	0	0	0	0	0	0	0	0	0	0	0	0	0	0	0	0	84	0	0	0	0	0	0	0	0	0	0	0	0	353	0	0	0	0
cdd07976a8984507bcca243c80c255ea	0	87	0	45	25	0	0	0	93	0	25	0	38	0	112	0	0	0	19	0	0	0	0	0	0	0	0	0	0	0	26	0	0	0	0	0	24	0	109	0	63	0	127	0	0	0	0	0	0
83f59617b12144193630809c4eac5dfc	0	0	6	0	0	0	6	0	0	0	0	0	0	0	0	0	0	0	0	0	0	0	0	0	0	0	0	0	0	0	0	0	0	0	0	0	0	0	0	0	0	0	0	878	0	0	0	0	0
a3d4448130f09ab52a7eb8906e442151	0	0	0	0	0	0	0	0	0	0	0	0	0	77	24	89	0	0	59	0	169	200	0	84	0	0	0	0	0	0	0	56	0	0	0	0	0	0	0	0	0	0	0	0	0	0	0	0	0
e98d1cde30f6fd7341d89975e67c2fb9	0	0	0	0	0	0	0	0	25	0	0	0	0	0	0	0	370	0	0	0	0	0	0	0	0	0	0	0	0	0	0	0	148	0	0	0	0	0	0	0	0	127	0	0	0	0	0	0	0
e5d7cd32102c02e92e0a6eb4c1b68970	0	0	0	0	0	0	0	0	0	0	32	0	0	0	0	0	0	0	0	0	0	0	0	0	0	0	0	0	0	0	0	0	0	0	0	0	0	0	0	52	0	0	0	0	30	0	0	0	0
cbb494a94a15d74bd03092691029e56a	0	33	0	0	0	24	0	0	0	65	0	0	0	0	0	18	0	0	0	0	0	0	0	9	0	0	0	23	0	40	0	0	30	41	0	0	0	0	46	0	0	0	0	0	7	30	0	47	0
7fd63df69ac0dce7e8724478e3ba855f	0	0	0	0	0	0	0	0	0	0	5	0	0	0	0	0	0	0	157	0	0	0	0	11	0	0	0	0	0	0	0	0	0	0	0	0	0	0	0	0	0	0	0	4	0	0	0	0	0
fb9ff2bff069ca9558fd568a2a51f73e	0	90	0	0	0	0	0	0	0	0	0	0	0	0	0	0	0	0	0	0	0	0	0	0	0	0	0	0	0	38	0	0	0	0	0	0	182	0	0	0	0	0	0	0	0	0	0	0	0
6af61876151167c516081678b9d806d4	14	0	0	0	0	0	0	0	0	0	0	0	0	0	0	0	0	19	0	0	0	0	0	0	0	0	0	0	40	0	0	0	0	0	0	0	142	0	20	0	0	24	0	0	0	17	0	0	0
348014fa54a4c48c3b12edd5676cfadf	0	0	23	0	0	0	0	0	0	0	0	41	0	0	0	0	0	0	0	0	0	0	0	0	0	0	0	0	0	0	0	0	0	0	0	0	21	0	0	0	0	0	0	0	0	0	0	0	0
5f323b564b39396cdd783f4cd00e9c82	0	0	0	0	0	0	0	0	0	11	0	0	0	86	0	26	0	0	0	0	0	0	0	0	0	0	0	0	0	166	0	0	0	0	0	0	0	0	0	0	0	0	0	0	0	0	0	61	46
755e673238ef1e5fbdefe0342c1b843c	83	54	0	0	135	141	0	0	0	0	0	0	0	0	0	0	0	0	0	0	0	0	0	0	0	0	54	0	0	0	0	0	0	0	0	0	0	0	0	0	0	0	0	0	0	0	0	0	0
9b1388032f88ebf59229bf8f0f6efe58	0	680	0	0	0	0	0	0	0	163	0	0	0	0	0	0	0	0	0	0	0	0	0	0	0	0	0	0	0	0	0	0	0	0	0	0	0	0	0	0	0	0	0	0	0	0	0	0	0
15c86bcf50b39d4ac8da4a0bf0f1e841	0	0	0	0	7	0	0	0	0	19	0	0	450	0	16	0	37	0	0	0	8	0	0	0	0	0	0	41	0	0	14	0	0	0	13	0	0	0	0	0	0	0	0	0	0	0	0	35	0
e68e0dff0d64aef7a886cc1b3c0141ae	0	0	0	0	0	0	428	0	0	0	0	0	0	0	0	98	0	0	0	0	0	0	0	26	0	0	0	0	0	0	0	0	0	0	0	0	0	0	5	22	0	0	0	0	0	0	0	0	0
d49f7af3b8d0d8775b08f1031e671d76	0	11	0	0	22	17	12	0	17	18	0	0	0	0	12	0	40	23	79	0	0	0	0	19	0	0	0	18	0	0	0	0	0	13	0	0	0	0	19	0	0	0	0	0	0	24	0	0	0
b4f2a162fd129b3af0463fc13d73e99d	0	0	0	0	57	0	0	0	0	0	0	0	0	0	0	0	0	0	0	7	45	0	0	0	0	0	0	0	0	442	0	0	23	0	0	0	0	0	0	0	0	0	0	0	0	0	0	0	0
c71084f41acb16eb9816d552e412415a	0	0	553	0	0	0	0	0	0	0	0	0	0	0	0	0	0	0	0	0	0	0	0	0	0	0	0	0	0	0	0	0	0	0	0	0	0	0	0	0	0	0	0	0	0	0	0	0	273
2b24897575973972a904337761960ad0	0	0	0	0	0	0	0	0	0	0	0	0	0	0	0	0	0	0	0	0	0	0	0	0	0	0	0	0	0	0	0	0	0	0	0	0	0	0	0	0	0	0	0	0	0	0	0	0	0
f01dcb5e34dbca7aa7bd3583619b282c	0	0	0	0	0	0	0	0	0	0	0	0	0	0	0	0	0	0	0	0	0	0	0	823	0	0	0	0	0	0	0	0	0	0	0	0	0	0	0	0	0	0	0	0	0	0	0	0	0
99a1109d54d255bc16c9113214448c76	0	37	0	0	0	0	30	23	0	6	0	0	0	0	0	0	0	0	10	29	0	0	0	10	38	255	0	0	0	0	37	0	0	0	0	0	0	0	12	17	0	36	0	0	0	0	0	24	0
286cf75bfdb392275ecd2216574b6e64	0	0	0	0	0	0	0	0	0	20	0	0	0	0	0	0	0	0	0	0	0	0	0	0	0	0	0	0	0	74	0	0	0	0	0	18	0	0	0	529	0	0	0	0	0	0	0	0	160
cdf7e25b4a9677bce0f19037d94589bc	0	420	0	0	0	0	0	0	0	0	0	0	0	0	0	0	0	0	0	0	92	0	0	0	0	0	0	0	0	0	0	0	0	0	0	0	0	0	0	0	0	0	0	0	0	0	0	0	0
20a21d583d159e44d6aad754f2d71f8c	0	0	0	0	0	378	0	0	0	0	0	0	0	0	0	0	0	0	0	0	0	0	0	0	0	0	0	0	0	0	0	0	442	0	0	0	0	0	0	0	0	0	0	0	0	0	0	0	0
ad7e94bfa35722a6f87f1512cdd779f4	0	6	0	0	231	0	145	0	7	0	0	0	0	0	0	0	0	0	0	0	5	0	0	0	0	0	0	0	0	0	0	0	0	0	0	0	0	0	4	0	0	0	0	0	0	0	8	18	0
47d35badd336421df46af314c4543329	0	9	179	0	0	0	41	0	0	0	18	12	0	17	0	28	13	30	7	0	0	4	0	25	0	14	0	40	0	15	0	0	3	0	0	24	0	0	0	0	0	3	0	0	0	59	0	7	0
5d304cca9508235dae08e68626f35840	0	0	0	0	0	0	0	0	0	0	0	0	0	0	30	46	0	0	0	0	0	0	0	0	0	0	0	0	0	0	0	0	0	0	0	742	0	0	0	0	0	0	0	0	0	0	0	0	0
98217aaf9b6d31524c0470df76a6df73	0	0	0	0	0	0	0	0	0	0	375	0	0	0	0	249	0	0	84	0	0	0	0	0	0	0	0	0	0	0	0	0	0	0	0	0	0	0	0	0	0	0	0	0	0	0	0	0	0
9ca8c72bf9e6b3467406e699414bc3df	0	0	0	0	0	0	0	0	0	0	0	0	0	0	0	0	0	0	0	0	0	161	0	0	0	0	0	0	0	0	0	0	0	0	0	655	0	0	0	0	0	0	0	0	0	0	0	0	0
ecffe0ab1ced1947ddff50c39638bd19	0	0	0	0	0	0	0	0	10	33	9	0	0	0	0	35	0	0	17	0	0	7	0	0	0	0	0	0	0	26	0	0	0	10	0	0	20	0	95	0	5	35	0	0	55	41	21	8	0
283a16195b7f22e67cf54d1927452c69	0	0	0	0	0	0	0	0	0	0	0	0	0	0	0	0	0	0	0	0	343	101	0	0	0	0	0	0	0	0	0	0	0	0	0	0	0	0	0	3	0	287	0	0	0	0	0	0	0
0dfbc47a897e54238f927d34c15aa441	0	0	0	106	0	0	0	0	0	0	0	0	0	0	0	0	0	0	0	0	0	0	0	0	0	0	0	0	0	0	0	0	0	0	0	0	0	0	0	0	0	0	0	0	0	0	0	0	0
a2860598f7a7433e10226aaa211f2707	0	0	0	0	0	0	0	0	0	0	0	0	0	0	0	8	0	0	39	32	0	38	26	9	0	0	25	13	8	58	49	9	10	0	0	0	0	0	0	0	0	0	0	0	0	3	0	0	11
dd2521e8a5acc501a29856da4ea14c1d	0	0	0	0	198	0	0	0	0	0	0	0	0	0	0	0	0	0	0	0	0	0	0	0	0	0	0	0	0	0	0	0	0	0	0	0	0	0	0	0	0	0	0	0	0	0	0	0	0
8b05442c31f57968ed193d90765e25e0	0	0	0	0	0	0	0	801	0	0	0	0	0	0	0	0	0	0	0	0	0	0	0	0	0	0	0	0	0	0	0	0	0	0	0	0	0	0	0	0	0	0	0	0	0	0	0	0	0
e39a7bd4ba6e4a04e6533cf08f1e08a6	0	99	0	0	0	0	0	0	179	0	0	0	0	0	0	0	0	0	46	0	0	0	0	0	0	0	0	0	0	0	0	0	0	0	0	0	46	0	47	0	0	0	0	0	0	0	0	0	288
599484569e23d8c085b446401791551d	0	0	0	0	0	0	0	0	0	0	0	0	0	0	20	0	0	0	0	0	0	0	0	253	0	0	0	125	0	0	0	0	0	0	0	0	0	0	0	23	0	0	0	0	0	0	0	0	0
2af557e558cb4a8f86b921d4b7fcefa6	0	0	0	166	48	0	0	0	0	0	0	0	0	0	0	87	0	380	0	0	0	0	0	0	0	0	0	0	0	0	0	0	0	0	0	0	0	0	0	0	0	0	0	0	0	0	0	0	0
c7f3d9cde6ef5cd26e63ae82a951aeb3	0	6	0	0	3	15	30	0	0	0	0	0	0	0	0	0	77	0	19	0	0	2	0	0	0	0	0	56	0	4	0	0	0	0	12	22	0	0	94	0	5	0	0	0	0	6	4	30	0
d064564ad8a099360f1c063ffdfd5cc9	0	0	0	0	0	0	0	0	0	0	0	0	0	0	0	0	0	0	0	0	0	0	0	133	0	0	0	0	10	0	0	0	0	0	0	0	0	0	0	0	0	0	0	0	0	0	0	188	0
7111e9ed73f0dd5beffc3a8d0f9bc8f1	0	0	0	0	0	0	0	0	0	0	0	0	0	0	0	0	0	0	0	0	0	0	0	277	0	0	0	0	0	0	0	0	0	0	0	0	0	0	0	0	0	0	0	0	167	0	0	0	0
b88eca2c6a5505de355ecde67c4c14a5	0	662	0	0	0	0	0	0	0	80	0	0	0	0	0	0	0	0	0	0	52	0	0	0	0	0	0	0	0	0	0	0	0	0	0	0	0	0	0	0	0	0	0	0	0	0	0	0	0
706c11167a80d35dc6431dbe33fdd0eb	0	28	0	0	0	49	49	0	0	0	13	0	42	0	52	0	0	50	69	0	0	0	0	0	0	0	0	0	35	8	0	0	16	0	0	0	0	0	39	0	14	0	0	0	0	28	24	0	0
2b99b27dc0dc0f238f91ee21606386be	0	0	0	0	0	220	80	27	0	63	0	55	0	0	0	0	0	0	0	0	0	0	0	0	0	0	0	18	0	0	14	0	30	37	20	0	0	0	50	0	0	0	0	0	21	0	0	21	0
ea67bb1a6309f1907a9bdf8652e1c140	0	16	0	0	48	18	0	41	0	4	0	0	0	0	0	0	0	0	0	0	0	0	0	0	0	0	10	78	0	0	3	0	0	0	0	0	0	0	0	0	0	0	0	0	0	17	0	0	0
30c875bbb58c994226e8b4c0999b0bc5	0	0	0	0	0	0	0	0	0	0	0	0	0	0	0	0	0	0	0	424	0	0	0	0	0	0	0	0	0	0	0	0	0	264	0	0	0	0	0	0	0	0	0	0	0	0	0	0	0
da59690bd72ce0418baae52cef425173	0	0	281	0	0	0	0	0	0	0	0	0	117	0	0	0	0	42	0	0	0	0	0	0	0	0	0	0	0	0	0	52	0	0	0	0	38	173	0	0	0	0	0	0	0	0	0	0	0
a431709590dc98da5bedb3bf46cd02f5	0	0	0	0	0	0	0	0	0	0	0	0	0	0	0	0	0	0	0	0	0	0	0	0	0	0	0	0	0	0	0	0	0	0	0	0	0	0	0	0	0	0	0	0	0	0	775	0	0
6058db1bacc84426e29cc430630d7693	0	0	0	0	0	0	0	0	0	0	0	0	0	0	0	0	0	0	0	0	0	0	0	0	0	0	0	0	0	780	0	0	0	0	0	0	0	0	0	0	0	0	0	0	0	0	0	0	0
2a68b36ee326532bb5d0765602d0c006	0	0	0	0	0	0	0	0	0	0	0	0	0	0	0	0	0	0	0	0	0	0	0	0	0	0	0	0	0	0	0	0	0	0	0	0	0	0	0	0	0	0	0	0	0	0	0	0	0
e96d72808e1cd1e836f885fb35c6d099	30	0	0	0	7	0	0	0	0	0	0	0	0	0	0	0	0	0	0	0	0	0	0	0	0	0	0	0	0	0	0	0	0	0	0	0	0	0	302	0	0	0	0	0	0	20	0	0	0
e749fa7b9d6c12fc8034e3cbc0f15ade	0	0	0	0	0	0	0	0	0	0	62	0	0	0	0	0	0	0	0	0	0	0	0	0	0	0	0	0	0	0	0	0	0	0	0	0	0	0	0	0	0	0	0	0	0	0	0	0	0
a402b1783a27b4709adec8043953b40e	743	0	0	0	0	9	0	0	0	7	0	0	0	0	0	0	0	0	8	0	0	0	0	0	0	0	0	0	0	0	0	0	0	0	0	0	0	0	0	0	0	0	0	0	0	0	0	0	0
1966b8b26d3635e282d4d7051775efac	0	0	0	0	0	0	0	0	0	0	0	0	0	0	0	0	0	0	0	0	0	0	0	0	0	0	0	0	0	0	0	0	0	0	0	0	0	0	0	0	0	0	0	674	0	0	0	0	0
e8f8b6fac73aa88d22160b416cd36281	0	0	0	0	0	0	0	0	0	0	0	0	0	0	0	0	0	0	0	0	0	0	0	0	0	0	0	0	0	0	0	0	0	0	0	0	0	0	0	0	0	0	0	0	0	0	0	0	0
625329498838b1b4048a59498bda685d	0	0	0	0	0	0	0	0	0	0	0	0	0	0	0	0	0	0	0	0	0	0	0	0	0	0	0	0	0	587	0	0	0	0	0	0	0	0	171	0	0	0	0	0	0	0	0	0	0
ed7d7e7bff04cad5d01d522be9472313	0	0	0	0	41	0	0	0	0	0	0	0	0	0	0	0	0	0	86	0	0	0	3	0	0	0	0	0	0	0	0	0	0	0	0	0	0	0	0	0	0	0	0	0	0	0	0	0	0
307b49811fce6b006314462e35beb773	0	0	0	0	0	343	0	0	0	0	0	0	0	0	0	0	0	0	0	0	0	321	0	0	0	0	0	0	0	0	0	0	0	0	0	0	0	0	0	0	0	90	0	0	0	0	0	0	0
0d2265e859e42a89c22957085ffd9c69	0	0	0	0	0	0	0	0	0	0	3	0	0	0	0	0	0	0	0	0	0	0	0	0	0	0	0	0	0	0	0	0	0	0	0	0	0	0	0	0	0	0	0	0	750	0	0	0	0
5bc3bc80afe1b8649b962f720d429f03	0	0	0	0	0	0	75	0	119	0	0	0	0	0	6	0	0	0	8	0	0	0	0	15	0	0	58	0	8	0	213	0	0	0	0	0	0	0	81	42	0	0	0	0	0	0	10	0	0
14ad2d42553a0b393303c9f6a7239292	0	0	0	0	0	0	0	0	0	0	0	0	0	0	0	0	0	0	0	0	0	0	0	0	0	0	0	0	0	0	0	0	0	0	0	0	0	0	0	0	0	0	0	0	746	0	0	0	0
2a28a3e332405907bf2919471e4caf7e	0	0	0	0	0	0	0	0	0	0	0	0	0	0	0	0	0	0	0	0	0	0	0	0	0	0	0	0	0	0	0	0	0	0	0	0	0	0	0	0	0	0	0	0	0	0	0	0	0
fd4724d9d4565fa56af1ac1830fdbaac	0	13	0	0	0	0	0	18	7	5	0	0	0	0	0	0	0	0	0	0	0	0	0	0	15	0	0	0	0	20	83	0	0	0	0	0	23	0	77	42	0	11	0	0	0	0	0	0	0
7b87849381b447937732563f1d824d47	0	733	0	0	0	0	0	0	0	0	0	0	0	0	0	0	0	0	0	0	0	0	0	0	0	0	0	3	0	0	0	0	0	0	0	0	0	0	0	0	0	0	0	0	0	0	0	0	0
6d749a504533588e465a1246e9e0d456	0	0	0	0	0	0	0	0	0	0	739	0	0	0	0	0	0	0	0	0	0	0	0	0	0	0	0	0	0	0	0	0	0	0	0	0	0	0	0	0	0	0	0	0	0	0	0	0	0
ba0e9af48540f5eeb3f5966c956073b0	0	0	23	0	0	0	0	0	0	0	0	0	0	0	0	0	0	0	0	0	0	0	0	0	0	0	0	0	0	0	0	0	0	0	0	0	0	0	0	0	0	0	0	196	0	0	0	0	0
2de25638b8ccefb82c092caaabc1578d	0	0	0	0	0	733	0	0	0	0	0	0	0	0	0	0	0	0	0	0	0	0	0	0	0	0	0	0	0	0	0	0	0	0	0	0	0	0	0	0	0	0	0	0	0	0	0	0	0
662a4978333aaa47a22f6769f0b103cd	0	96	0	0	29	0	0	0	0	0	0	0	0	0	0	0	0	0	0	0	0	0	0	0	0	0	0	42	0	0	0	0	0	0	0	0	55	0	0	38	0	0	0	0	0	23	0	0	78
c8ab4f9bbebfcf06b09f0f7fdd2812d7	0	0	0	0	0	0	0	0	0	0	0	0	0	0	0	0	0	0	0	0	0	0	0	0	0	0	0	0	0	0	0	0	0	0	0	0	0	0	0	0	0	0	0	0	0	0	0	0	0
0b2ea3e5b10c0e7c39ec2cef7db8fcee	0	20	0	0	77	0	0	0	0	0	0	0	0	0	0	0	0	0	93	0	0	0	0	0	0	0	0	0	0	0	0	0	0	0	0	344	0	0	5	0	0	0	0	0	0	0	0	0	0
16b68c319e2ffb50a5fdd8736df7d487	0	0	0	0	0	0	0	0	0	0	0	0	0	0	0	0	0	0	0	0	0	0	0	0	0	0	0	0	0	0	0	0	0	0	0	0	0	0	0	0	0	0	0	0	0	0	0	0	0
dba91981900e71a4ffe5b7a5d888c30d	0	0	0	0	0	0	0	0	0	0	0	0	0	0	0	0	0	0	0	0	0	0	0	0	289	0	0	0	39	0	0	0	0	0	0	0	0	0	0	0	0	0	0	0	0	0	0	0	198
fb58919f20e685e288542cbeb82f3f52	0	0	0	0	0	0	0	0	0	0	0	0	0	0	0	0	0	0	0	0	0	0	0	0	0	0	0	0	0	0	0	0	0	0	0	0	0	0	722	0	0	0	0	0	0	0	0	0	0
dc20e7e87c8eb32e985d0398e730fe93	0	0	0	0	0	0	0	0	0	0	0	0	0	0	0	0	0	0	0	0	0	0	0	0	0	0	0	0	0	0	0	0	0	0	0	0	0	0	0	0	0	0	0	0	0	0	0	0	0
82d837b33f8268f7890372cefbd89e88	21	0	0	0	0	0	0	0	0	0	0	0	0	0	0	0	0	0	20	0	0	0	0	0	0	0	0	0	0	22	25	0	0	0	130	0	0	0	38	0	0	0	0	0	0	0	0	0	0
66548af211d5cf6b7da508fc3a7208fe	0	0	0	0	0	0	0	0	0	0	0	0	0	45	0	0	35	0	0	10	0	0	0	112	0	0	38	0	0	21	0	0	0	0	0	65	0	0	0	0	0	0	0	0	0	52	0	23	0
2340d0ea6fd3c3b065699140a3726319	0	0	0	0	0	0	0	0	0	0	0	0	0	0	0	0	0	55	0	0	0	0	0	0	0	0	0	0	0	52	0	0	0	0	0	0	0	0	0	0	0	0	36	0	0	0	15	0	0
de1fbd7454ddee1f72b96ac023c1a1ac	0	0	0	0	0	0	0	0	0	0	0	0	0	0	0	0	0	0	0	0	0	0	0	0	0	0	0	0	0	0	0	0	713	0	0	0	0	0	0	0	0	0	0	0	0	0	0	0	0
ff42799bd58fd86928cbf32d355ee0d4	0	61	0	0	0	20	0	0	0	0	0	0	0	0	0	0	0	0	68	0	0	0	0	0	0	0	0	0	0	0	0	0	0	0	0	0	0	0	62	0	0	0	0	0	0	0	0	0	101
0eb024eb1700b14ffb9a42caef59fa6d	0	0	0	0	0	0	7	0	0	0	0	0	0	15	0	0	34	0	9	15	0	0	32	0	0	0	0	0	0	9	0	0	0	0	0	0	71	0	0	0	12	0	0	0	0	86	0	51	51
de0cd3d89992326928db2c02864f776c	0	0	0	0	0	0	0	0	0	0	0	0	0	0	0	0	0	0	0	0	0	0	0	0	0	37	0	0	0	0	0	20	0	0	0	0	0	0	0	44	0	0	0	0	19	0	0	0	0
7aa2c2b71be346b1854d547c97ed0d94	0	0	0	0	0	0	0	0	0	0	0	0	0	0	0	0	0	0	0	11	0	0	0	0	0	0	0	0	0	0	254	0	0	0	0	0	0	0	0	0	0	0	300	0	0	7	0	0	124
f4e07b60838908f999f1ab594c952a53	0	20	0	0	0	38	12	10	0	9	104	0	0	20	0	8	23	25	0	0	0	0	0	0	66	16	7	0	0	0	10	0	0	4	15	0	0	0	17	11	38	0	0	0	15	16	0	27	0
44a118bd8f384221e2676d5d9c42fe23	0	0	0	0	0	0	0	0	0	0	0	0	0	0	0	0	0	0	0	0	0	0	0	0	0	0	0	0	0	704	0	0	0	0	0	0	0	0	0	0	0	0	0	0	0	0	0	0	0
32419f6e6bd1106de10f9e0746748a22	0	0	0	0	0	0	0	0	0	0	0	0	0	0	0	0	0	0	0	0	0	0	0	0	0	0	0	0	0	0	0	0	698	0	0	0	0	0	0	0	0	0	0	0	0	0	0	0	0
3fc8890bbd2a5fe1c1f96633d618c7de	0	0	0	0	0	0	0	0	0	0	0	0	0	0	0	0	0	0	0	0	0	0	0	0	0	0	0	0	0	0	0	0	0	699	0	0	0	0	0	0	0	0	0	0	0	0	0	0	0
68f0161c8e77939fc2f600875d494b95	0	5	68	27	11	7	4	0	0	0	20	40	0	0	0	13	10	0	0	4	7	11	0	0	0	37	54	11	0	27	2	0	0	4	0	5	42	0	3	11	0	14	0	5	0	0	5	10	0
b0b0d14b456f883a7fa228597546734f	0	20	0	0	0	0	0	0	0	0	238	0	0	0	0	0	0	0	0	0	24	0	0	24	0	0	0	0	0	0	0	0	21	0	0	0	0	0	56	0	0	0	0	0	0	0	0	11	0
bea7a52df09f049dffb60e103f35275c	0	0	0	0	0	0	0	0	0	0	0	0	0	0	0	0	0	0	0	0	0	5	0	0	0	6	0	0	0	0	0	0	0	0	0	0	0	0	0	0	0	0	0	0	0	0	684	0	0
da5c9cdf17ca7a84732a3a0bd7c579cb	10	0	0	0	4	0	0	0	0	0	32	0	0	0	0	0	0	24	0	0	0	0	0	74	0	0	0	0	0	0	25	0	0	0	0	0	0	0	12	0	0	23	0	0	0	49	0	0	0
0b952f2ef6a0abbc37c0aed6d33c3b7f	0	0	0	0	0	0	0	0	0	0	0	0	0	0	0	0	0	0	0	0	0	0	0	0	0	0	0	0	0	0	0	0	0	0	0	0	0	0	0	0	0	0	0	0	0	0	692	0	0
4179ca548321df00b07d8f7c5540dc55	0	0	0	0	0	0	691	0	0	0	0	0	0	0	0	0	0	0	0	0	0	0	0	0	0	0	0	0	0	0	0	0	0	0	0	0	0	0	0	0	0	0	0	0	0	0	0	0	0
82680b141dbf94a42a97e5c32b3ba78d	0	0	0	0	5	0	0	0	23	0	0	0	0	0	0	0	0	0	0	0	0	0	0	0	0	0	0	0	0	0	85	0	0	0	0	0	0	0	0	5	0	0	572	0	0	0	0	0	0
f108ddacfb91b2f58d7a711a9173b8e4	0	211	0	0	0	26	0	0	0	0	0	0	0	0	0	0	0	0	0	0	0	0	0	0	0	0	0	0	0	203	0	0	0	79	0	0	0	0	0	0	0	0	0	0	0	0	0	0	0
aab6cbd5e833af3fe8afcc4ca4db0d6b	0	0	0	0	0	0	0	0	0	0	0	0	0	0	0	0	0	0	0	0	0	0	0	0	0	0	0	0	0	0	0	0	0	0	0	0	0	0	0	0	0	0	0	0	0	0	0	0	0
ab3e1ab981cd5ec1c916588246b00610	18	4	0	0	8	0	0	280	0	8	0	0	0	0	0	0	36	0	0	0	7	0	0	0	0	0	0	35	0	0	0	0	0	0	0	0	13	0	91	0	0	22	0	0	0	0	0	16	3
eb87f04bf4e97c951bf30e7c398465ef	0	0	70	0	0	0	0	0	0	0	0	0	0	0	0	0	0	0	0	0	0	0	0	0	0	0	0	0	0	0	0	0	0	0	0	0	0	0	0	0	0	0	0	0	0	0	0	0	0
823f77ab1a92b841041c4b9b418ac6c8	0	0	0	0	0	0	0	0	0	0	0	0	0	0	0	0	0	0	0	0	0	0	0	0	0	0	0	0	0	0	0	0	0	0	0	0	0	0	0	0	0	0	0	0	0	0	0	0	0
877aa0d292251135caeee670351d8c01	0	0	0	0	0	0	0	0	0	0	0	0	0	0	0	0	0	0	0	0	0	0	0	0	0	0	0	0	0	0	2	0	0	0	0	0	0	0	0	0	0	0	0	0	0	0	0	2	0
25043f0fcbddd0afbb26b13243d864cd	0	0	0	0	0	0	0	0	0	0	0	0	0	0	0	0	0	0	0	0	0	0	0	0	0	0	0	0	0	0	0	0	0	0	0	0	0	0	0	0	0	0	0	0	0	0	0	0	0
78de806c0ad2113b8d9158fd32919a24	0	0	0	0	0	0	0	0	0	0	0	0	0	82	0	0	0	0	0	0	0	50	0	0	0	0	0	0	0	0	47	0	0	0	0	21	22	0	0	0	0	0	0	0	0	0	0	290	0
012139bbcd408009baa0dbe56e59d94a	0	0	0	0	0	0	0	0	0	0	0	0	0	0	0	0	0	0	0	0	0	0	0	0	0	0	0	0	0	0	0	0	0	0	0	0	0	0	0	0	0	0	0	0	0	0	0	0	678
64241fcc8fda2f1765658687b35f21a5	0	0	0	0	0	0	0	0	0	0	0	0	0	0	0	0	0	0	0	0	0	0	0	0	0	0	0	0	0	0	0	0	0	0	0	0	677	0	0	0	0	0	0	0	0	0	0	0	0
c35de11c8066c4db777be6d91530fba1	0	0	0	0	0	0	0	0	0	0	0	0	0	0	0	0	0	0	0	0	0	0	0	674	0	0	0	0	0	0	0	0	0	0	0	0	0	0	0	0	0	0	0	0	0	0	0	0	0
6d9229798754e188e8ea9744c0f70d85	0	0	0	0	0	0	0	0	0	0	0	0	0	0	0	0	0	0	31	27	0	38	18	25	0	33	56	56	67	0	0	0	0	0	0	0	0	0	0	0	0	0	0	0	0	0	0	0	0
5b6ab849bc08238b56659e2f3c7661dd	0	0	0	0	0	0	0	0	0	0	0	0	0	0	0	0	0	0	0	671	0	0	0	0	0	0	0	0	0	0	0	0	0	0	0	0	0	0	0	0	0	0	0	0	0	0	0	0	0
30813f08d663affae25c04a00f26b5cf	0	0	0	0	0	0	0	0	0	0	0	0	0	0	0	0	0	0	0	0	0	0	0	0	0	0	0	0	0	2	0	0	0	0	0	0	665	0	0	0	3	0	0	0	0	0	0	0	0
0ce9bb525c84ca3890aa37398b55a851	0	0	0	0	0	23	14	0	0	0	0	0	0	0	67	0	0	0	0	0	0	0	0	0	0	0	0	0	0	0	0	0	0	0	0	0	0	0	0	0	0	0	0	0	0	34	0	0	0
9687a72212b727f73633c6481d59868c	0	0	0	0	0	667	0	0	0	0	0	0	0	0	0	0	0	0	0	0	0	0	0	0	0	0	0	0	0	0	0	0	0	0	0	0	0	0	0	0	0	0	0	0	0	0	0	0	0
c437a4d8445efe7e034383a451a205f1	0	0	0	0	0	0	0	0	0	0	0	0	0	0	0	0	0	0	0	0	0	0	0	0	0	0	11	0	0	0	0	0	0	0	0	0	0	0	0	0	0	0	0	0	0	0	0	0	0
908be50f7ff6f524156818f9aa64d5f4	0	0	0	0	0	0	0	0	0	0	0	0	0	0	0	0	0	0	0	0	0	0	0	0	0	0	0	0	0	0	0	0	0	0	0	0	0	0	0	0	0	0	0	665	0	0	0	0	0
440ce665e41c5edf351c1319f35ed9b2	0	0	0	0	0	0	663	0	0	0	0	0	0	0	0	0	0	0	0	0	0	0	0	0	0	0	0	0	0	0	0	0	0	0	0	0	0	0	0	0	0	0	0	0	0	0	0	0	0
5ed3c7539051c635846b6b46e0536635	0	0	0	0	0	0	0	0	0	0	34	0	0	62	0	0	16	0	0	5	0	0	0	0	0	0	0	12	43	0	0	0	0	0	0	0	0	0	0	0	0	0	0	0	0	0	0	12	0
02cf27ba0629ae6eda0d991baf559742	0	0	0	0	0	0	0	0	0	0	0	0	0	0	0	660	0	0	0	0	0	0	0	0	0	0	0	0	0	0	0	0	0	0	0	0	0	0	0	0	0	0	0	0	0	0	0	0	0
d59b8384b142af63bf72896b779548b1	0	0	0	0	0	561	0	0	0	0	0	0	0	0	0	0	0	0	0	0	0	0	0	0	0	0	0	0	0	0	0	0	0	0	0	0	0	0	0	0	0	0	0	0	0	0	0	0	0
3ad9b3c1ed8bfeb66b3e1477d354a1de	0	0	0	0	0	0	0	0	0	0	0	0	0	0	0	0	0	0	0	0	0	0	0	0	0	0	0	0	0	0	0	0	0	0	0	0	0	0	0	0	0	0	0	0	0	0	0	0	0
c5454c390530c09b266fa5a41857d022	0	0	0	0	0	0	0	14	0	0	0	0	0	0	0	0	0	0	0	0	36	13	0	132	0	0	32	0	0	13	0	0	0	0	0	51	0	0	0	0	0	0	0	0	226	55	0	23	0
39d5c76dcc2b26de7154dd7789289900	0	0	0	0	0	0	0	0	0	0	0	0	0	0	0	0	0	0	0	0	0	0	0	0	0	0	0	0	0	0	0	0	0	0	0	0	0	0	0	0	0	0	0	0	0	0	0	0	0
5035824877909e97adc8990079c82d6c	0	0	0	0	79	0	79	0	0	0	0	0	0	38	0	0	0	0	56	0	0	0	0	0	46	0	0	0	0	152	0	0	0	0	0	0	0	0	0	88	0	0	0	0	0	19	0	0	0
904ba0ec53a719f7862f91541177353a	0	0	0	0	0	0	0	0	38	0	0	0	0	0	0	0	0	0	0	0	0	0	0	0	0	0	70	0	0	0	0	0	0	0	0	0	0	0	0	157	0	0	0	0	0	0	0	0	0
d9d1f4e414656e62b472ca2c1b565487	0	0	0	0	0	0	0	0	0	0	0	0	0	0	0	641	0	0	0	0	0	0	0	0	0	0	0	0	0	0	0	0	0	0	0	0	0	0	0	0	0	0	0	0	0	0	0	0	0
f198f137f26c48b78946da59213b2f4d	0	0	0	0	0	0	0	13	0	0	478	0	0	7	0	0	0	0	0	0	0	0	0	0	0	0	0	0	0	0	46	0	0	0	0	0	0	0	9	0	0	0	0	0	0	47	0	12	0
5cdc9715a151098ced162a6061d48ecf	0	0	0	0	0	0	0	0	0	429	0	0	0	0	0	0	0	0	0	0	0	0	0	0	0	0	0	0	0	0	0	0	0	209	0	0	0	0	0	0	0	0	0	0	0	0	0	0	0
a587b0944ea85b45fcc8772d6d647320	0	0	0	0	0	0	0	0	0	0	0	0	0	0	0	0	0	0	0	0	0	151	0	0	0	0	0	0	0	0	0	0	0	0	0	0	0	0	0	0	0	0	0	134	0	0	0	0	0
8400c4eee49df57382f269912540f6fa	0	0	0	0	0	0	0	0	0	0	0	0	0	0	0	0	0	0	0	0	0	0	0	0	0	0	0	0	0	0	0	0	0	0	0	0	0	0	0	0	0	0	0	0	0	0	0	0	0
a0343cd39f8285eb3ec814f39e9acc15	0	0	0	0	0	0	0	0	0	0	142	0	0	0	0	0	55	0	0	0	0	26	0	32	0	0	15	0	0	0	0	0	0	0	0	0	0	0	22	21	0	0	0	0	0	0	0	0	0
84a6c1287aad8e5b5373d9e9fc6e9840	5	18	0	0	2	18	7	0	0	8	0	0	0	0	0	15	5	0	9	0	0	0	0	46	0	0	5	13	0	10	5	0	0	5	22	13	25	0	18	0	0	19	0	0	0	19	3	3	0
6d13bcf5a83435ae13f076342f471e75	0	0	0	0	27	0	32	0	0	0	82	0	0	0	71	0	0	0	0	0	0	0	0	0	0	0	0	0	46	0	0	0	0	0	0	0	0	0	0	0	0	0	0	0	0	0	22	45	0
147182819bf26e5fec93d02ecc616c7a	0	0	0	0	0	0	30	0	0	0	0	0	0	0	20	0	0	0	0	0	0	0	0	0	0	0	0	0	0	0	0	0	0	0	0	0	0	0	0	0	0	0	0	0	0	0	0	0	0
312555586fe415c688e5a9ae0314c988	0	0	0	0	0	21	30	20	54	17	27	0	0	0	0	0	0	0	7	3	6	6	4	0	6	0	13	8	3	0	8	7	0	6	12	4	0	0	0	0	0	0	0	0	0	31	0	0	31
a689d94f33322ad646e57bfe3fddc33f	0	0	0	0	0	0	0	0	0	0	0	0	0	0	0	0	0	0	0	0	0	0	0	0	0	0	0	0	0	0	0	0	0	0	0	0	0	0	0	0	0	0	0	0	165	0	0	0	0
5c2736e4feabd6f1f0c958a8697a84e9	0	0	0	0	0	0	0	0	0	0	0	0	0	0	0	0	0	0	0	0	0	0	0	0	0	0	0	0	0	0	0	0	0	0	0	0	0	0	0	169	0	0	0	0	0	0	0	0	0
986f1daa18fa1f4444cb8848489d551d	0	0	0	0	5	3	14	0	0	0	0	0	0	0	0	45	0	0	0	0	0	16	0	0	0	0	0	6	0	0	0	0	0	0	0	0	0	0	5	0	0	0	0	0	0	71	0	3	0
5472d4c27c3cac3b9b059bc492e8d80c	0	0	0	0	0	0	0	0	0	0	0	0	0	0	0	0	0	0	0	0	0	0	0	0	0	0	0	0	0	0	0	0	0	0	0	0	23	0	0	0	0	28	0	0	0	0	0	0	0
bf1ac9d5605ead69898296bef2994d54	3	5	0	0	21	7	4	32	0	15	0	0	0	3	0	19	0	11	0	0	0	0	0	0	0	0	4	10	0	15	0	0	0	4	0	52	0	0	55	29	0	0	0	0	0	37	0	0	0
479c0f3ee378d007b04b354b9ef702c7	0	0	60	0	0	7	23	20	0	0	6	0	15	0	36	0	0	0	0	0	0	0	0	0	0	0	0	0	0	88	13	0	0	0	0	0	0	0	0	0	0	0	0	0	19	0	0	0	0
1691c227da2545a47467cabd1f36dcb3	0	0	0	0	0	0	0	0	0	0	0	0	0	285	0	0	0	207	0	0	0	0	0	0	0	0	0	0	0	0	0	0	0	0	0	0	0	0	0	57	0	0	0	0	0	0	0	0	0
f5150752aace3e08bdfbb5df339bd022	0	0	0	0	0	0	0	0	0	0	0	0	0	0	0	0	0	0	0	0	0	0	0	0	0	0	0	0	0	610	0	0	0	0	0	0	0	0	0	0	0	0	0	0	0	0	0	0	0
1e1c45d9356da7d8175b54faad5911ea	0	0	0	0	0	0	0	0	0	0	0	0	0	0	0	0	0	0	109	0	0	0	0	0	313	0	0	0	0	0	0	0	0	0	0	0	0	0	0	0	0	0	0	0	0	0	0	0	0
7f3c5e53795691c63d5c0b56da9e231d	0	0	0	0	0	0	0	0	0	0	0	0	0	0	0	0	0	0	0	608	0	0	0	0	0	0	0	0	0	0	0	0	0	0	0	0	0	0	0	0	0	0	0	0	0	0	0	0	0
6591a999219e9979dcfed57bda4b4a29	0	0	0	0	0	0	0	0	0	0	0	0	0	0	0	0	0	0	0	0	0	0	0	0	0	0	0	0	0	608	0	0	0	0	0	0	0	0	0	0	0	0	0	0	0	0	0	0	0
7d67536f7c831129db3ef981e1ead514	0	0	0	0	36	0	0	0	0	0	0	0	0	0	0	0	0	0	58	0	0	18	0	0	0	0	45	0	0	127	0	0	61	0	0	0	0	0	0	0	0	0	0	0	0	31	7	0	0
cf74bd0f1fdd5b2cb283fdca51015f56	0	0	0	0	602	0	0	0	0	0	0	0	0	0	0	0	0	0	0	0	0	0	0	0	0	0	0	0	0	0	0	0	0	0	0	0	0	0	0	0	0	0	0	0	0	0	0	0	0
9158ab694988e84ec137cfaee88fcd2a	0	35	0	0	0	6	0	0	0	0	0	0	0	0	0	19	0	0	155	0	0	0	0	33	0	0	0	35	0	0	0	0	0	14	0	0	36	0	0	21	25	24	0	0	0	0	29	0	0
763b6677c9381b4d162f5541912369d6	0	71	0	46	0	0	33	0	9	10	0	0	12	36	0	0	0	0	0	0	0	0	4	0	0	0	0	0	0	0	0	0	0	0	0	67	82	60	70	0	0	0	4	0	0	53	0	0	0
aabb199cce7ace3e1bc83f1dcdc20996	0	0	0	0	0	0	0	0	0	0	0	0	0	0	0	0	0	0	0	0	0	0	0	0	0	0	0	0	0	0	0	0	0	0	0	0	0	0	34	0	0	0	0	0	0	26	0	0	0
5b5e8348016a98a5df1734875543d86f	0	0	0	0	0	0	0	0	0	0	0	0	0	0	0	0	0	0	0	0	0	0	0	0	0	0	0	0	0	0	0	0	0	0	0	0	0	0	450	0	0	0	0	0	0	0	0	0	149
231c8fce89c93628634e799fed57e80b	0	0	0	0	0	598	0	0	0	0	0	0	0	0	0	0	0	0	0	0	0	0	0	0	0	0	0	0	0	0	0	0	0	0	0	0	0	0	0	0	0	0	0	0	0	0	0	0	0
d8eb7b0ac66168e7672ad920bb1a0e88	0	0	27	0	0	0	0	0	0	0	0	0	0	0	13	0	0	0	0	0	0	0	0	0	0	32	0	0	0	0	0	24	0	0	0	0	0	13	0	0	0	0	0	0	213	0	0	0	0
035032174d6246e883db9cf7b5bf1db5	0	0	0	0	0	0	0	0	0	0	0	0	0	0	0	0	0	0	0	0	0	0	0	0	0	0	0	0	0	0	0	0	0	0	212	0	0	0	381	0	0	0	0	0	0	0	0	0	0
3679e32b27fbd5e27a41f630a7b0a783	0	0	0	0	0	0	0	0	40	0	0	0	0	0	0	0	0	0	0	0	0	0	0	0	0	0	0	0	0	0	0	0	0	0	0	0	0	0	325	0	0	0	0	0	0	0	0	0	183
2e045ae7b8bcccfccef6cef2634000ea	0	0	170	0	0	0	0	0	0	0	0	0	0	0	0	0	0	0	0	0	0	0	17	0	0	0	0	0	0	0	0	0	0	0	0	18	0	0	0	0	0	0	0	0	0	0	0	0	0
aaabe26cacdb611cc9d674d327eca13d	17	0	0	0	4	0	0	11	0	8	0	0	3	0	21	0	0	40	27	17	25	0	0	14	0	0	0	0	0	0	0	0	32	0	0	13	0	0	0	20	0	0	0	0	0	0	0	0	0
e60110462a1c1883e9cc964adc4e80fc	131	0	0	0	0	0	0	0	0	0	0	0	0	0	0	0	44	0	0	0	0	0	0	0	0	0	0	0	0	0	0	0	0	0	0	0	0	0	0	0	0	0	0	0	0	48	0	0	0
e47038c98104875793909bdf0cf08032	0	0	0	0	0	0	0	0	0	0	0	0	0	0	0	2	0	0	17	0	0	0	0	0	0	0	0	0	0	0	0	0	0	0	0	0	21	0	0	76	0	0	0	0	0	40	0	0	0
9756286ae1783ce81aa1b75fe067d73d	0	0	0	0	0	0	0	0	0	0	0	0	0	0	0	24	0	0	0	0	0	0	0	35	77	0	0	0	0	0	0	54	0	0	0	36	50	0	0	0	0	0	0	0	48	0	0	0	0
0f2905c5c3b681a088a4b6214226702b	0	0	0	0	0	0	84	0	77	38	31	75	38	17	0	0	0	0	0	0	0	0	0	0	0	0	0	0	5	0	0	0	0	0	0	0	41	0	0	0	0	0	0	64	0	17	0	0	98
6eaab60fabd292c2343dc3fa239e932c	0	0	0	0	0	0	0	0	0	0	0	0	0	0	0	0	69	0	0	0	0	0	0	0	0	0	0	0	0	0	0	0	0	0	0	0	0	0	0	0	0	0	0	0	0	0	0	352	0
93a897970dd92c5aed1497a4fb02ba61	0	0	0	0	0	0	0	0	0	0	0	0	0	0	0	0	0	0	0	0	0	0	0	0	0	0	0	0	0	0	0	0	0	0	0	0	0	0	0	0	0	582	0	0	0	0	0	0	0
2f17b0e66efcc09b5ea66e3b6a37612e	0	0	0	0	17	30	22	0	0	0	0	0	0	0	0	8	0	0	25	25	32	0	0	0	18	0	0	0	0	32	18	0	30	13	0	0	0	0	9	9	10	20	0	0	0	39	0	26	0
458f18a663da5ca200857588b1b8987f	0	0	0	0	0	0	0	0	0	0	0	0	0	0	0	56	0	0	0	0	0	105	0	0	0	0	0	0	0	0	0	0	0	0	0	0	0	0	0	0	0	0	0	0	0	0	0	0	0
1682e26380f7e52ab218014040f761e4	0	0	0	0	0	0	0	0	0	31	0	0	0	0	28	0	0	0	0	0	0	0	0	0	0	0	0	0	0	161	0	196	0	0	0	0	0	0	20	88	0	0	0	9	0	0	0	0	0
8e40209ea3d79a5d9f2cd7cb1e6ff203	0	0	0	0	0	0	0	0	0	0	0	0	0	0	0	0	0	0	0	0	0	135	340	44	0	0	0	0	0	0	0	0	45	0	0	0	0	0	0	0	0	0	0	0	0	0	0	0	0
17c2faefdfe7f08585438e38c357dafc	43	0	0	0	0	0	0	147	0	0	0	0	0	0	0	0	0	0	0	0	0	0	0	0	0	0	0	64	0	0	0	0	0	0	0	0	166	0	0	0	0	0	0	0	0	0	0	0	0
c875c39abe7edb82359ed7be963165f6	0	0	0	0	0	0	0	0	0	0	0	0	0	0	0	0	0	0	48	0	0	0	0	0	0	522	0	0	0	0	0	0	0	0	0	0	0	0	0	0	0	0	0	0	0	0	0	0	0
cad04f02a8fa573d567c2dc4e107d329	0	0	289	0	0	0	0	0	0	0	25	0	0	0	0	0	0	0	0	0	0	0	0	0	0	0	0	0	0	0	0	0	0	0	0	0	0	84	0	0	0	0	0	0	0	0	0	0	133
cd9a09c0125c025f0972da48c1aebc61	0	0	0	0	0	0	0	0	0	0	0	0	0	0	0	0	0	0	0	0	0	0	0	0	25	0	0	0	0	0	0	0	0	0	0	0	0	0	0	0	0	0	0	0	0	0	0	0	0
ac0c69ce90d6f6a790c5a9b47c4fafb1	0	0	0	0	0	0	0	0	0	0	67	0	0	0	0	0	0	0	0	0	0	0	0	0	0	0	0	0	0	0	0	0	0	0	0	98	0	0	24	52	0	0	0	0	0	0	0	0	0
9ee2eada8d36996908a1823d7acc7bc7	0	0	0	0	214	0	0	0	0	0	0	0	0	198	0	0	0	0	0	0	0	0	0	0	0	0	0	47	0	0	0	0	0	0	0	0	0	0	0	81	0	0	0	0	0	0	0	0	0
10afab0be14b3f872ed2c01f956813df	0	0	0	0	0	0	0	69	0	0	0	0	0	0	0	0	0	0	0	0	0	0	0	0	0	0	0	0	0	0	0	0	0	0	0	0	0	0	0	0	0	0	0	0	496	0	0	0	0
f956e53fb2a47913a08b20ae58a5d0dc	0	0	0	0	0	0	0	0	0	0	0	0	0	53	0	0	0	0	0	0	0	0	0	0	0	0	153	0	0	79	0	0	0	0	0	0	0	0	0	0	0	0	0	0	0	0	0	0	0
7838263317d6eef5ffdadeebc7b9f173	0	0	0	0	0	0	0	4	558	0	0	0	0	0	0	0	0	0	0	0	0	0	0	0	0	0	0	0	0	0	0	0	0	0	0	0	0	0	0	0	0	0	0	0	0	0	0	0	0
713760976628c2679395eee11f1a306d	0	0	0	0	0	0	0	558	0	0	0	0	0	0	0	0	0	0	0	0	0	0	0	0	0	0	0	0	0	0	0	0	0	0	0	0	0	0	0	0	0	0	0	0	0	0	0	0	0
a63733d7e83b14a4506355aaba8217e6	0	0	0	0	63	0	0	0	0	0	0	0	0	0	0	0	0	0	0	0	0	0	0	0	0	0	0	0	0	0	0	0	0	0	0	0	13	0	0	0	0	0	0	0	0	0	0	0	0
42fab45c3b7fb8dd7d4e020e2caee1df	0	0	0	0	0	0	0	0	0	0	0	0	0	0	0	0	0	0	0	0	0	0	0	0	0	0	0	0	0	0	0	0	0	0	0	0	0	0	0	0	0	463	0	0	0	0	0	0	0
9871b068a5c722d4018fa65d54f1d369	0	0	2	0	0	551	2	0	0	0	0	0	0	0	0	0	0	0	0	0	0	0	0	0	0	0	0	0	0	0	0	0	0	0	0	0	0	0	0	0	0	0	0	0	0	0	0	0	0
08853886b153b5fc97a8fc43501d8ae4	0	0	0	0	0	0	0	8	10	0	0	0	0	0	0	0	0	0	0	0	0	0	0	0	0	0	0	0	0	0	0	0	0	0	0	0	0	0	0	0	0	0	0	0	0	189	0	0	0
6f164e7ae1b2a6c8e4aaf1e55e03a306	0	0	0	0	0	0	0	0	0	0	0	0	0	0	0	0	0	0	0	0	0	0	0	0	0	0	0	0	0	14	0	0	0	0	0	0	0	0	0	0	0	29	0	510	0	0	0	0	0
6cf107651ac053b557d57234256678b7	0	0	0	0	0	19	0	0	0	11	0	0	0	0	0	0	0	0	0	0	0	0	0	0	0	0	0	33	0	0	0	0	0	9	0	374	0	0	0	0	0	0	0	0	0	0	0	0	0
526e85a09013a0c5aee991b2205d9fe4	0	0	0	0	0	0	0	0	0	0	0	0	0	0	0	0	0	0	0	0	0	0	0	0	0	0	0	0	0	549	0	0	0	0	0	0	0	0	0	0	0	0	0	0	0	0	0	0	0
bf2b0967b15e6331cee65721713a3c93	0	0	0	0	0	0	0	0	24	0	0	0	0	0	0	0	0	0	0	0	0	0	0	0	0	0	0	0	0	0	0	0	0	0	0	156	0	0	0	0	0	0	0	0	0	36	0	0	0
9087bdd2e7391f133d5fc2c963a32e43	0	0	0	0	0	0	0	0	0	0	0	0	0	0	0	0	0	0	0	0	0	0	0	0	0	0	0	0	0	0	0	0	0	0	0	0	0	0	0	0	0	0	0	0	0	0	0	0	0
979ada1d28f7e48a59bcf8019f8d1c51	0	0	0	51	0	0	0	0	268	0	0	0	0	0	0	0	65	0	0	0	0	0	0	0	0	0	0	0	0	0	0	0	0	0	0	0	0	0	0	0	0	0	0	0	0	0	0	0	0
3e8582de7df0ab6b3d881016a51ab4ec	0	0	0	0	0	332	0	0	0	0	0	0	0	0	0	0	0	0	0	0	0	0	0	0	0	0	0	0	0	0	0	0	209	0	0	0	0	0	0	0	0	0	0	0	0	0	0	0	0
4c771d119af3c160b352e4da982becee	0	0	0	0	0	0	0	0	0	0	0	0	0	0	0	0	0	0	0	0	0	270	0	0	0	0	0	0	0	0	0	0	0	0	0	0	0	0	0	0	0	0	0	0	0	0	0	0	0
d7519527689b0b5518c1a2750bab442c	0	0	0	0	0	0	0	0	0	0	0	0	0	0	0	0	0	0	0	0	0	0	0	0	0	0	0	0	0	0	0	0	0	0	0	0	0	0	0	0	0	0	0	0	0	0	0	0	0
9f5d4cac2e98f50fd3e5ae173ae26b66	0	0	0	0	0	0	0	0	0	0	0	0	0	0	0	0	0	0	0	0	0	0	0	0	0	0	0	0	0	0	0	0	0	0	0	0	0	0	0	0	0	0	288	0	0	0	0	0	0
e859035c278e96924c31b56d497c12b2	0	14	0	0	0	0	0	0	0	0	0	0	0	0	18	0	67	0	0	0	0	0	17	0	0	0	0	0	0	0	0	0	0	0	0	0	33	0	0	0	0	0	0	0	0	0	0	0	0
3fd022715ec136c3c582763d38d69bfc	0	30	0	0	0	0	0	0	0	0	0	0	0	0	0	0	0	0	0	0	0	0	0	0	0	0	0	0	0	0	29	0	0	0	142	0	0	0	0	0	96	0	0	0	160	0	0	0	0
83632006c172555570c5f80fa5ae87f4	0	0	0	0	0	0	0	0	0	0	0	0	0	0	0	0	0	0	89	0	0	0	0	0	0	0	0	0	0	0	0	0	0	77	0	0	0	0	0	0	0	0	0	0	0	0	0	0	0
e1b0c930d56e7a930c9840991318e313	0	18	0	0	4	7	30	0	0	37	63	0	0	0	0	10	8	0	0	13	0	0	0	0	0	0	0	10	0	0	0	0	0	3	4	6	0	8	37	11	11	3	0	0	0	0	0	41	0
d1a13276dcfc7a41b81409682a0d80dd	0	0	0	0	0	529	0	0	0	0	0	0	0	0	0	0	0	0	0	0	0	0	0	0	0	0	0	0	0	0	0	0	0	0	0	0	0	0	0	0	0	0	0	0	0	0	0	0	0
077dd0e58a5e66f59586437920a2596e	0	0	0	282	0	0	0	0	0	0	0	0	0	0	0	0	0	0	0	0	0	0	0	0	0	0	0	0	0	0	0	0	0	0	0	0	0	0	0	0	0	0	75	0	170	0	0	0	0
7f92a41ea415f9ca1d8fd3dc3ff61e00	0	366	0	0	0	0	0	0	0	0	0	0	0	0	0	0	0	0	0	0	0	0	0	0	0	0	0	0	0	0	0	0	0	0	0	0	0	0	0	160	0	0	0	0	0	0	0	0	0
7f2a0bb7f4889e798810328423a51e64	0	0	0	0	0	0	0	0	0	0	0	0	0	0	0	0	0	0	0	0	0	0	0	0	0	0	0	0	0	0	0	0	0	0	0	0	0	0	0	0	0	0	0	0	0	0	0	0	0
74bf88a4cc647d2842a0a74d1023ba5c	0	0	0	0	0	0	0	0	0	0	0	0	0	0	0	0	0	0	0	0	0	0	0	0	0	0	0	0	0	0	0	0	0	0	0	0	0	0	0	0	0	0	0	0	0	0	0	0	0
af7dac7608a3d3a3d80e26ccd2d77f1d	0	0	0	0	0	0	0	0	0	0	13	0	0	10	4	0	0	0	0	0	0	0	0	0	0	0	0	0	0	0	0	0	0	0	0	0	0	61	0	0	0	0	0	0	343	0	0	0	0
a1a95f166a3f8216798a17d6ba25bb82	0	0	0	0	0	0	0	0	0	0	0	0	0	0	0	0	0	0	0	0	0	0	0	0	0	0	0	0	0	0	0	0	0	0	0	0	12	0	0	0	0	0	0	235	0	0	0	0	0
0a530e988b64c9dd5e2a5c637d6cd4b1	18	0	0	0	10	10	9	0	0	6	0	0	0	0	0	3	0	5	0	0	13	15	0	16	0	0	35	0	0	11	4	0	0	10	56	2	0	0	13	0	0	0	0	0	0	0	0	58	0
b56f5dff55cdcf6586e051abcb70044a	0	0	0	0	0	0	0	0	0	0	6	514	0	0	0	0	0	0	0	0	0	0	0	0	0	0	0	0	0	0	0	0	0	0	0	0	0	0	0	0	0	0	0	0	0	0	0	0	0
20ded4852c71b61799c100cefb657ae0	0	0	0	0	0	518	0	0	0	0	0	0	0	0	0	0	0	0	0	0	0	0	0	0	0	0	0	0	0	0	0	0	0	0	0	0	0	0	0	0	0	0	0	0	0	0	0	0	0
496b0a2f5c21f0961ecde8fee53820a3	0	0	0	0	0	0	0	0	0	0	0	0	0	0	0	0	0	0	42	0	32	0	0	0	0	0	0	0	0	0	29	0	0	0	0	0	0	0	0	0	0	0	0	0	147	0	120	31	0
882f4ea18a729b595b8302dad5876f0c	0	0	0	0	517	0	0	0	0	0	0	0	0	0	0	0	0	0	0	0	0	0	0	0	0	0	0	0	0	0	0	0	0	0	0	0	0	0	0	0	0	0	0	0	0	0	0	0	0
f3bb404433cbb399a96a902692438bd0	0	0	0	0	0	0	0	0	0	0	0	0	0	0	0	0	0	0	0	516	0	0	0	0	0	0	0	0	0	0	0	0	0	0	0	0	0	0	0	0	0	0	0	0	0	0	0	0	0
67ddd4ffc153ffa330188d2097da93a2	0	0	0	0	0	0	39	0	0	52	0	0	0	0	0	0	23	65	0	0	0	0	8	9	0	0	0	0	9	0	0	0	0	9	0	45	0	0	21	11	0	0	0	0	0	79	0	0	0
f0d115cdd1526311285923cc8961a147	0	0	0	0	0	0	0	0	0	0	0	0	0	0	0	0	0	0	0	0	0	0	0	0	0	0	0	0	0	0	0	0	266	0	0	0	0	0	0	0	0	0	0	0	0	0	0	0	0
70c29e4c8ddfc5d288960e44e717c3d3	4	4	0	0	0	0	0	0	0	0	0	0	0	0	0	0	0	0	0	0	0	0	2	0	0	0	0	0	0	0	0	0	0	0	0	6	6	3	322	0	0	0	0	0	0	0	0	0	0
1edc5ff1602a292e262a3521432f0039	0	0	0	0	0	0	509	0	0	0	0	0	0	0	0	0	0	0	0	0	0	0	0	0	0	0	0	0	0	0	0	0	0	0	0	0	0	0	0	0	0	0	0	0	0	0	0	0	0
065809bd8fada34539d9e78072f54b26	0	0	0	0	0	0	0	0	0	162	0	0	0	0	0	0	0	0	0	0	0	0	0	0	0	0	0	0	0	76	0	0	0	94	0	0	0	0	8	0	0	0	0	0	0	0	31	0	0
fda48c1e650f7a3ab4ba2242344bb016	0	0	0	0	28	0	0	0	0	3	0	0	0	0	0	7	0	0	17	0	0	0	0	0	0	0	0	0	0	0	0	0	0	0	0	82	0	0	8	0	0	0	0	0	0	18	0	0	0
7ed94e5cd4c92fb2e02eee664afe5ec3	0	60	0	0	0	49	0	0	0	5	0	0	0	0	10	0	0	0	37	66	0	4	0	5	0	0	0	5	4	8	15	0	0	0	0	0	0	0	44	0	16	20	0	0	5	4	0	0	0
9ae3f9e6c7dfe1ba88bde4faedde853a	17	48	0	0	0	37	0	0	0	0	0	0	0	0	39	0	0	0	0	0	0	0	0	0	0	0	126	111	0	0	0	0	0	51	0	0	14	0	0	18	0	0	0	0	0	39	0	0	0
8b52c97f860c1069e29861ba0bc0aa0f	0	0	5	0	12	0	19	24	0	0	14	0	0	0	0	0	58	0	0	0	0	11	0	72	0	0	0	0	0	0	0	0	0	0	0	0	13	0	0	0	0	0	0	0	0	0	0	0	0
dcb23ce444d2963a23e18c4f23ee48fb	0	0	0	0	0	0	0	0	0	0	0	0	0	0	0	0	0	0	0	0	8	0	0	0	0	0	0	0	0	0	0	0	0	0	0	148	0	0	0	0	0	0	0	0	0	0	0	0	0
842da85e22037b51e8814d157582e44c	22	11	0	0	0	0	0	0	0	0	0	0	0	0	0	3	0	12	23	4	6	17	4	19	15	22	4	15	0	16	13	0	9	7	6	3	33	0	0	3	20	0	0	0	0	0	10	0	12
8bf209bf8a8c196823bb7cd1954215af	0	0	0	60	0	0	74	0	0	0	0	0	0	0	0	0	0	0	0	0	0	13	0	0	150	0	0	0	0	0	0	0	0	0	0	0	0	0	0	18	0	0	0	0	0	0	0	0	48
eb5617c738e7cd71896cd1eb843beb79	0	0	0	0	0	0	0	0	0	0	0	0	0	0	0	0	0	0	0	0	0	0	0	0	0	0	0	0	0	0	0	0	0	0	0	0	0	0	0	25	0	0	0	0	0	0	0	82	0
38f93e21e97a211970b82c3d146766b0	0	0	0	0	0	0	0	0	0	0	0	0	0	0	0	0	459	0	0	0	0	0	0	0	0	0	0	0	0	0	0	0	0	0	0	0	0	0	0	0	0	0	0	0	0	0	0	0	0
fd76270ca33d4432e8b1b60a7868be83	0	0	0	0	0	0	0	0	0	0	0	0	0	0	36	0	0	0	0	0	0	0	0	0	0	0	0	0	0	0	0	0	0	0	210	0	0	0	0	0	0	0	0	0	0	0	0	0	0
157294f0936679a83b270f7a067883c4	0	0	0	0	0	0	0	0	0	0	0	0	0	0	0	0	0	0	0	0	0	0	0	0	0	0	67	0	0	0	0	0	0	0	62	50	0	0	0	0	0	0	0	0	0	0	0	0	0
534b90d14d71eaf83a93f1ed6807a328	0	0	0	0	0	0	2	0	0	0	0	0	0	0	0	0	0	0	0	0	0	0	0	0	485	0	0	0	0	0	0	0	0	0	0	0	0	0	0	0	0	0	0	0	2	0	0	0	0
12ae6e8325181ce5650a52c26f426b21	0	0	0	0	0	0	0	0	0	0	0	0	0	0	0	0	0	0	0	0	0	0	0	0	0	0	0	0	0	0	0	0	0	0	0	0	0	0	0	0	0	0	0	0	0	0	0	0	0
3cbfab10d57ed3f886a7c89f116b0119	0	0	0	0	0	0	0	0	5	0	0	0	0	0	0	0	0	0	0	0	0	0	0	0	0	0	0	0	0	0	0	0	0	0	0	0	0	0	0	0	0	0	0	0	4	474	0	0	0
dbb2c4965705f90b35dc6722c7bdc9ff	0	0	0	0	0	0	0	0	0	0	0	0	0	0	0	0	0	0	0	0	0	0	0	0	0	0	0	0	0	0	0	0	0	0	0	0	0	0	0	0	0	0	0	0	0	0	0	0	0
4c6d658aa77d54ac37a8dd3a6e395101	0	0	0	0	0	0	0	0	0	0	0	0	0	0	0	0	0	0	0	0	0	0	0	0	0	0	0	0	0	0	0	0	0	0	0	0	0	0	0	0	0	0	481	0	0	0	0	0	0
3c300b8fc079a631def2aeb168083f54	0	0	0	0	0	0	4	0	0	0	0	0	0	0	0	0	0	0	0	0	0	0	0	0	0	0	0	0	0	0	0	0	0	0	0	39	0	0	0	0	54	0	0	0	0	0	0	0	0
518be3f0e4c732155ec826ebcaad629e	0	0	0	0	6	0	0	0	0	0	0	0	0	0	0	0	0	0	0	0	0	0	0	0	0	0	0	0	0	11	0	0	0	0	64	0	0	0	143	0	0	0	0	0	0	19	0	0	0
0c5d5044dd752be969134e4add6a15ba	0	0	0	0	458	0	0	0	0	0	0	0	0	0	0	0	0	0	0	0	0	0	0	0	0	0	0	0	0	0	0	0	0	18	0	0	0	0	0	0	0	0	0	0	0	0	0	0	0
c4937aaa98bb20e7833901b9dd2e15fd	0	0	0	0	0	0	0	0	0	0	0	0	0	0	0	0	0	0	0	0	0	0	0	0	0	0	0	0	0	0	0	0	0	0	0	0	0	0	119	0	0	0	0	0	0	0	0	0	0
a85dcd3e5325d1ed78bd7a55d9f87e23	0	0	78	0	0	0	0	12	0	0	9	0	0	0	0	0	0	84	0	0	0	6	0	0	0	0	0	0	0	20	0	0	0	0	0	30	9	18	0	0	0	0	0	0	22	14	0	0	49
7e6b96cf0e5a1f27b9f3681c6b5a066f	0	0	0	0	0	0	0	0	0	0	0	0	0	0	0	0	0	0	0	0	0	0	0	0	0	0	0	0	0	0	0	0	0	0	0	0	0	0	0	0	0	0	0	0	0	0	0	0	0
a9e997daafd4b7274e53d6471ebc6f2d	0	0	0	0	20	0	0	0	0	0	0	0	0	0	0	0	0	0	0	0	0	53	0	0	0	0	0	0	0	0	0	0	0	0	0	15	0	0	0	0	0	0	0	0	0	0	0	0	46
9f7a16120d99f150040a73e2d653ec89	0	0	0	0	0	0	0	80	0	0	0	0	0	0	0	0	0	0	0	0	0	0	0	0	394	0	0	0	0	0	0	0	0	0	0	0	0	0	0	0	0	0	0	0	0	0	0	0	0
f105acace1a63e90ec69ebcec0f8a0e2	0	0	0	82	0	0	0	0	0	0	0	0	0	0	0	0	0	133	0	0	0	0	0	32	0	0	0	0	0	0	0	0	0	0	175	0	0	0	0	0	0	0	0	0	0	0	0	0	0
102f70012668285015371bcd8e77d882	0	0	0	0	0	0	0	48	0	0	0	0	0	175	0	0	0	0	0	0	0	0	0	0	58	0	0	0	0	0	0	0	0	0	0	0	0	0	0	0	0	0	0	0	0	0	0	0	0
1e59450c5bf2f295e2332d9ba02a9085	0	0	0	0	0	0	0	0	0	0	0	0	0	0	0	0	0	0	36	27	0	40	17	24	0	28	24	18	25	0	2	0	0	0	0	0	0	0	0	0	0	0	0	0	0	0	0	0	0
634f20bace9596ebabb219628bc80f31	0	0	34	0	0	0	0	0	0	0	0	0	0	0	0	0	0	0	0	0	0	0	0	2	0	0	0	0	0	5	0	0	0	0	0	3	11	11	0	0	0	9	6	23	0	19	0	0	0
65c78f0746ece2a835601ca5b812905e	0	0	0	0	0	0	0	0	0	0	0	0	0	0	0	0	0	0	0	0	0	0	0	0	0	0	0	0	0	0	0	0	0	0	214	0	0	0	0	0	0	0	0	0	0	0	0	0	0
80db5576685f0ebe58e192678db87c75	0	0	0	0	0	0	0	340	0	0	0	0	0	0	0	0	0	0	0	0	0	0	0	0	0	0	0	0	0	0	0	0	0	0	0	0	0	0	0	0	0	0	0	0	0	0	0	0	0
dff38e05470586b6a22b18b5e5c6feae	0	0	0	0	0	0	0	0	0	14	0	0	0	0	0	0	0	0	39	0	0	0	0	0	0	0	0	18	0	0	0	0	0	0	0	0	0	0	24	0	0	0	0	0	0	0	0	0	0
6887573d6bbe742d331a8840790c0642	0	0	0	0	0	0	0	0	0	0	4	0	0	0	14	0	0	0	0	0	0	0	0	0	0	0	0	0	0	0	0	0	14	0	0	0	0	7	0	0	0	0	0	0	212	0	0	0	31
bfd06916981062272508bf3ebbfbdddc	0	0	0	0	0	0	0	0	0	0	0	0	0	0	0	334	0	0	35	0	0	0	0	0	0	0	0	0	0	0	0	0	0	0	0	0	0	0	58	0	0	0	0	0	0	0	0	0	0
e2c73d4755adb674ee486ecfa10b0201	0	0	0	0	0	0	0	0	0	0	0	0	0	0	0	0	0	0	0	0	0	0	0	0	0	0	9	10	0	0	0	0	0	0	0	0	0	0	0	0	0	0	0	0	0	0	0	0	0
e0c7a862bf002413b259613a2cc66b35	0	0	0	0	0	108	0	0	358	0	0	0	0	0	0	0	0	0	0	0	0	0	0	0	0	0	0	0	0	0	0	0	0	0	0	0	0	0	0	0	0	0	0	0	0	0	0	0	0
28a962e94a81d8cf1c478eb288de322d	0	22	0	0	0	0	0	0	0	0	0	0	0	25	0	0	0	0	0	0	0	0	0	0	0	0	0	0	0	25	0	0	0	0	0	0	0	0	8	0	0	0	0	0	10	0	0	0	0
425f22193f32f848de1c4363d3fc6f79	0	0	0	0	0	0	0	0	0	0	0	0	0	0	0	0	461	0	0	0	0	0	0	0	0	0	0	0	0	0	0	0	0	0	0	0	0	0	0	0	0	0	0	0	0	0	0	0	0
68764ffbd3a6e8446aad8a054811fdf9	0	11	0	0	7	0	0	0	0	0	0	0	0	0	0	0	0	0	3	0	0	0	0	0	0	0	0	0	0	0	0	0	0	0	0	0	0	0	83	0	0	0	0	0	0	17	0	0	0
d23994ad77c365a7112bfeade197312b	0	0	0	0	0	417	0	0	0	0	0	0	0	0	0	0	0	0	0	0	0	0	0	0	0	0	0	0	0	0	0	0	0	0	0	0	0	0	41	0	0	0	0	0	0	2	0	0	0
905543fdc1ebe2bc79ccea7fee6ff2ed	0	0	0	0	0	0	0	0	0	0	0	0	0	0	0	0	0	0	0	0	0	0	0	0	0	0	0	0	0	0	0	0	0	0	0	0	0	0	0	0	0	0	0	0	0	0	0	0	0
ebd1a639797f4230144fcc4fc37731dd	0	0	0	0	0	0	0	0	0	0	62	0	2	0	0	46	49	0	0	0	0	22	0	119	22	0	0	0	0	0	35	0	0	0	36	49	0	0	0	0	0	0	0	0	0	0	0	0	0
32c870181409968a019828f0cedec000	0	0	0	0	0	0	0	0	0	0	0	0	0	0	0	0	0	0	0	0	0	0	0	0	0	0	0	0	0	458	0	0	0	0	0	0	0	0	0	0	0	0	0	0	0	0	0	0	0
bccdca7e72745c5a78b165c40b9a3e0f	0	0	0	0	0	0	0	0	0	0	0	0	0	0	0	0	0	0	0	0	0	0	0	0	0	0	0	0	0	0	0	0	0	0	0	0	0	0	0	0	0	0	0	0	0	0	0	0	0
66dd2ee08f847428158ff7cac9c4dfd5	0	67	0	0	6	0	4	0	0	18	0	0	0	0	0	81	0	0	28	0	0	0	0	0	0	0	0	29	0	17	0	0	0	16	0	3	0	0	13	0	2	0	0	0	0	0	10	13	0
4cbf513270552b773bd08320147406e3	0	0	0	0	0	0	0	0	0	456	0	0	0	0	0	0	0	0	0	0	0	0	0	0	0	0	0	0	0	0	0	0	0	0	0	0	0	0	0	0	0	0	0	0	0	0	0	0	0
548f5c3fce1d00edcc6f4c1a56629693	0	0	0	0	0	0	0	0	0	0	0	455	0	0	0	0	0	0	0	0	0	0	0	0	0	0	0	0	0	0	0	0	0	0	0	0	0	0	0	0	0	0	0	0	0	0	0	0	0
c92b72da95b4204f7ee650b520a0c195	0	0	0	0	0	0	0	0	0	0	0	0	0	0	0	0	92	0	0	0	0	0	0	0	0	0	0	0	0	0	0	0	0	0	0	0	0	0	0	20	0	0	0	0	0	74	0	0	0
522569f34c7502548370e2cc8f740591	0	0	0	0	0	0	0	0	0	0	0	0	0	0	0	0	0	73	0	0	0	0	0	0	0	0	239	0	0	143	0	0	0	0	0	0	0	0	0	0	0	0	0	0	0	0	0	0	0
6d84614ca475a9926c1d036a91034354	70	0	0	0	0	0	0	0	0	0	0	0	0	0	0	0	0	62	0	0	54	0	0	0	0	0	0	0	0	0	0	0	0	0	0	0	0	0	0	11	0	0	0	0	0	0	0	0	0
43428eba6a7d1cbcf596d946d1249fd7	0	0	0	0	0	0	0	0	0	0	0	0	0	0	18	0	43	0	0	13	0	0	0	23	0	0	0	0	9	13	0	0	0	0	0	0	13	0	0	0	3	58	0	0	0	19	21	0	0
46c2180d9b6a2b12486e64cee312a3af	16	0	0	0	0	13	64	8	0	29	0	0	0	0	0	20	7	0	0	0	0	9	0	0	0	0	8	22	0	0	0	0	0	0	28	0	0	0	25	16	0	0	0	0	0	43	8	0	0
90fb51e1a56241ae033e5c1806939f24	0	0	0	0	0	15	36	9	14	9	40	0	0	0	0	0	275	0	0	0	0	0	0	0	0	0	0	0	0	0	0	0	0	0	0	0	0	0	0	0	0	0	0	5	32	17	0	0	0
0f22c4fbef5bb4c8acde1242377ba3db	0	0	0	0	0	0	0	0	0	0	0	0	0	0	0	0	0	0	0	0	0	0	0	0	0	0	0	0	0	0	442	0	0	10	0	0	0	0	0	0	0	0	0	0	0	0	0	0	0
4247f7e5b3040436edfa2c9b21ed4ed9	0	0	0	0	0	0	0	0	0	0	0	0	0	0	0	176	0	0	0	0	0	0	0	0	0	0	0	0	0	0	0	0	0	0	0	0	0	0	0	0	0	0	0	0	0	0	0	0	0
5c58c53cdbad5b61172d3746a7d562a5	120	0	0	0	31	29	22	40	0	0	0	0	0	0	17	0	5	0	0	0	0	45	0	0	0	16	0	0	0	34	0	0	0	0	0	0	0	0	0	0	0	0	0	0	0	0	0	0	0
75ad1f6ef723a365055966b3ed617f69	0	0	0	0	359	0	0	0	0	0	0	0	0	0	0	0	0	0	0	0	0	0	0	0	0	0	0	0	0	0	0	0	0	0	0	0	0	0	0	0	0	0	0	0	0	0	0	47	0
a4a995200d8573e9c22f1bec3613f3fe	0	0	0	0	0	0	0	0	0	0	0	61	0	0	0	0	0	0	0	0	0	0	0	0	0	0	0	0	0	0	0	0	0	0	0	0	0	0	0	0	0	0	0	0	0	0	0	0	0
ea7d0f0309418a7d0de7cf311b6c1b9e	0	0	0	0	0	0	0	0	0	0	0	0	0	0	0	0	0	0	10	12	0	11	11	13	0	13	0	3	6	58	46	0	0	0	0	0	0	0	0	0	0	0	0	0	0	0	0	0	0
e1a96801a652dd2ae0fe7bfea86f61c4	0	0	0	0	0	0	0	0	0	0	0	0	0	0	0	0	0	0	0	0	0	0	0	0	0	0	0	0	0	449	0	0	0	0	0	0	0	0	0	0	0	0	0	0	0	0	0	0	0
9708e6401eaf10e85086c611afd40db9	0	0	0	0	0	0	0	0	0	0	0	0	0	0	0	0	0	0	0	0	0	0	0	0	0	0	0	0	0	0	0	0	448	0	0	0	0	0	0	0	0	0	0	0	0	0	0	0	0
6a99090617eb9a50b6cd93bb68b6173d	0	0	0	0	0	0	0	0	0	0	0	0	0	0	0	0	0	0	0	0	0	0	0	0	0	0	0	0	0	0	0	0	0	0	0	0	0	0	0	0	0	0	0	0	128	0	0	83	0
01964a0aff63bd9c9d12e6136029c89b	0	0	0	0	65	0	0	0	0	0	0	0	0	0	0	182	0	0	0	0	0	0	0	0	0	0	0	0	0	0	0	0	0	0	0	0	0	0	0	0	0	0	0	0	0	0	0	0	0
632c914dcfcb751f99af00796cfc79f0	0	0	0	0	0	52	163	0	0	13	0	0	0	0	0	0	0	0	0	0	24	0	0	0	0	0	0	0	0	0	0	0	0	0	0	0	0	0	0	0	0	0	0	0	0	0	0	0	0
17cc2b443b8670cfac88bd25d7ca1ab1	0	0	0	0	0	0	0	438	0	0	0	0	0	0	0	0	0	0	0	0	0	0	0	0	0	0	0	0	0	0	0	0	0	0	0	0	0	0	0	0	0	0	0	0	0	0	0	0	0
429b3cf650df4cd2ada4378f90012300	0	0	0	0	0	0	0	0	0	0	0	0	0	0	0	0	0	0	0	0	0	0	0	0	0	0	0	0	0	0	0	0	0	0	0	0	0	6	0	0	0	0	0	0	0	0	0	0	0
9175969fab33dfd73d927134837960db	0	0	0	0	0	0	0	0	0	0	0	0	0	0	0	0	0	0	0	0	0	0	0	0	0	439	0	0	0	0	0	0	0	0	0	0	0	0	0	0	0	0	0	0	0	0	0	0	0
8c59d1d55224f1aea07fb0bd3f606547	0	0	0	0	0	0	0	0	0	0	0	0	0	0	0	0	0	0	0	0	61	0	0	0	0	0	0	0	0	0	0	0	0	0	0	72	0	0	0	0	0	68	0	0	47	53	0	0	0
b3b8077237505ec4553f226a2a1038a9	0	0	0	0	0	0	0	0	0	0	0	0	0	0	0	0	0	0	0	0	0	0	0	0	0	0	0	0	0	0	0	0	0	0	0	0	437	0	0	0	0	0	0	0	0	0	0	0	0
384e0514980b4e5256f7d2934772eeb3	0	0	0	0	0	0	0	0	0	0	0	0	0	0	0	0	0	0	0	0	0	0	0	0	0	0	0	0	0	0	0	0	0	0	0	0	0	0	0	0	0	0	0	0	0	0	0	0	0
ad0ab226e9967736d90b1086935ae553	0	0	0	0	0	0	0	0	0	0	0	0	0	0	0	0	211	0	0	51	0	0	0	0	0	0	0	0	0	0	0	0	0	0	0	0	0	0	0	0	0	0	0	0	0	0	0	0	0
6b6795ae348b96ece97d2f3aa4a75e5a	0	0	73	0	0	0	0	0	0	0	0	0	0	0	0	0	0	0	0	0	0	0	0	0	0	0	0	0	0	0	0	0	0	0	0	0	72	291	0	0	0	0	0	0	0	0	0	0	0
0fc0aedfb57aef1b86c6688d7a872f0c	0	0	0	0	0	0	18	59	0	11	0	0	0	24	0	0	0	8	0	0	0	0	0	0	162	11	0	0	0	0	0	0	0	0	0	0	6	0	31	0	0	6	0	0	49	13	0	0	0
5778db8dfbc834b8c88fbf8a1277a997	0	0	0	0	0	67	0	0	0	0	0	0	0	0	0	0	0	0	0	0	0	0	0	0	0	0	0	0	0	0	0	0	0	0	0	275	0	0	0	0	0	0	0	0	0	0	91	0	0
b1b0b3b968bd9ccf3b05e42847d1a78b	0	0	0	0	0	0	0	0	0	0	0	0	0	0	0	0	0	0	0	0	0	0	0	0	0	0	0	0	0	0	0	0	0	0	17	0	0	0	0	0	0	0	0	0	0	0	0	0	0
3f3559eec0cef796d91f7b4f74f726c2	0	0	0	0	0	0	0	0	0	0	0	0	0	0	0	0	0	0	0	0	0	0	0	0	0	0	0	26	0	0	0	0	0	0	365	0	0	0	0	0	0	0	0	0	0	0	0	0	0
cd7833522e537c621c86ab41bcc61d61	0	0	0	0	0	0	0	0	0	0	0	0	0	0	0	0	0	0	29	28	0	22	27	34	0	36	0	0	0	0	6	0	0	0	0	0	0	0	0	0	0	0	0	0	0	0	0	0	0
cfe1572247a47de61ceaa38147d6c6aa	428	0	0	0	0	0	0	0	0	0	0	0	0	0	0	0	0	0	0	0	0	0	0	0	0	0	0	0	0	0	0	0	0	0	0	0	0	0	0	0	0	0	0	0	0	0	0	0	0
953c09420d49c5e65962a9423bc9baa9	0	0	0	0	0	0	0	0	0	0	0	0	0	0	0	0	0	0	0	0	0	0	0	0	0	201	0	0	0	0	0	0	0	0	0	0	0	0	0	0	0	0	0	0	0	0	0	0	0
5ede612f5bf2e4636639c951e98beb97	0	0	0	0	0	0	0	0	0	0	0	0	0	0	0	0	0	0	0	0	0	0	0	0	0	0	0	0	0	0	0	0	0	0	0	0	0	0	0	0	0	0	0	0	0	0	0	0	0
2a75feffe001d73a2fb84813eda8b77d	0	0	0	0	0	0	0	0	0	0	0	0	0	0	0	0	0	0	0	0	0	0	0	0	0	0	0	0	0	0	0	0	0	0	0	0	0	0	0	0	0	0	0	0	0	0	0	0	0
695a1e7e362fb32459ea14ac5cc62762	0	0	0	0	0	0	0	0	0	0	0	0	0	0	0	0	0	0	0	0	0	4	0	0	0	0	0	0	0	0	0	0	0	0	0	0	0	0	0	0	0	0	0	0	0	0	0	0	0
643aabe4b925d4247474e848d379c483	0	0	0	0	0	0	0	109	0	0	0	0	0	0	0	0	0	0	0	0	0	0	0	0	0	0	0	113	0	0	0	0	0	0	0	0	0	0	0	0	0	0	0	0	0	0	0	0	0
70ddeb78f94eba88a881251ebca9cd6e	0	0	0	0	0	0	0	0	0	0	0	0	0	0	0	0	0	0	0	0	0	0	0	0	0	0	0	0	0	0	0	0	0	0	0	0	0	0	0	0	0	0	0	0	0	0	0	0	0
d11bf667cdca0fc8170ac13415149750	0	0	0	0	0	120	0	0	0	0	0	0	0	0	54	0	79	0	0	0	0	51	67	0	0	0	0	0	0	0	50	0	0	0	0	0	0	0	0	0	0	0	0	0	0	0	0	0	0
eceea7a191cca1e5988bed1fc8cac8d4	0	0	0	0	0	5	0	0	0	0	0	0	0	0	0	0	0	0	0	0	0	0	0	0	0	0	0	0	0	0	0	0	0	0	0	0	0	0	0	0	0	0	0	0	0	395	0	0	0
e8598c13d0ffb4570a1c0b8a13bdc93f	0	15	0	0	33	16	0	4	0	5	0	0	0	0	0	5	0	0	5	0	3	0	0	0	7	0	0	22	0	0	0	0	0	81	0	0	0	0	13	0	0	0	0	0	0	5	0	0	0
fde0729634c490d5c8812845c2b3e4f7	0	0	0	0	0	0	0	0	0	0	0	2	0	0	87	42	0	0	0	0	3	0	0	0	0	3	0	0	201	0	0	0	0	0	0	0	0	0	0	0	0	0	0	0	0	0	0	0	0
295ed00a96665c1801c4d80422acbcd0	0	3	0	0	35	0	0	0	0	0	0	0	0	0	0	8	0	23	0	0	0	14	0	13	0	13	0	6	0	7	0	0	0	0	0	67	17	0	0	3	0	15	0	0	0	0	0	0	23
2c8e2cfeab98625573feca123f57abf7	0	0	0	0	0	414	0	0	0	0	0	0	0	0	0	0	0	0	0	0	0	0	0	0	0	0	0	0	0	0	0	0	0	0	0	0	0	0	0	0	0	0	0	0	0	0	0	0	0
aeb45d4555a30e901eb50596beac8c88	0	0	0	0	5	3	0	0	11	0	0	0	174	0	0	0	0	0	33	0	0	0	0	0	0	0	0	0	0	0	0	0	0	0	0	0	0	0	0	0	0	0	0	11	0	5	0	0	0
7877f66605a8c5bdf29a1ce63911d290	0	0	0	0	0	0	4	0	5	0	0	0	0	0	0	0	0	0	6	0	0	0	0	8	0	0	2	0	0	0	0	0	0	0	0	0	0	0	0	0	0	0	0	0	0	368	0	0	0
ce713913af0be44e92fc152c00f324d0	0	0	0	0	0	0	0	0	0	0	0	0	0	0	0	0	0	0	0	0	0	0	0	0	0	0	0	35	0	0	0	0	0	0	0	0	0	0	0	0	0	59	0	0	0	0	0	0	0
f75254f0eb0b1dc94b7b859bf1ad4ba3	0	0	0	0	0	413	0	0	0	0	0	0	0	0	0	0	0	0	0	0	0	0	0	0	0	0	0	0	0	0	0	0	0	0	0	0	0	0	0	0	0	0	0	0	0	0	0	0	0
fc82fb26aebeaf99fd0d57679acfa8d2	0	31	0	0	0	0	5	4	0	0	0	3	0	11	9	8	5	0	18	0	0	11	12	19	3	26	0	24	0	5	0	0	0	0	0	0	0	0	24	8	0	10	0	0	0	46	0	16	0
e1643644ba3ea286bc00b55f1ae1880d	5	18	0	0	12	9	21	0	0	12	10	2	0	0	0	8	21	0	7	2	0	14	0	0	0	15	13	11	0	17	0	0	0	2	8	15	0	0	4	0	0	11	0	0	0	9	5	26	0
19e4e913330c0227066227e3234c5529	0	0	0	0	0	0	0	0	0	0	0	0	0	0	0	0	0	0	0	411	0	0	0	0	0	0	0	0	0	0	0	0	0	0	0	0	0	0	0	0	0	0	0	0	0	0	0	0	0
0fda7d756ad3a586a5170e7ea1e74d8b	0	0	0	0	0	0	0	0	0	0	0	0	0	0	0	0	0	0	0	0	0	0	0	0	0	0	0	0	0	0	0	0	0	0	58	0	0	0	0	0	0	0	0	0	0	0	0	0	0
1778a35e79d0f0d5bd77db3f906cc01d	0	0	0	0	13	0	0	0	0	0	0	0	0	0	0	0	0	0	0	0	0	0	0	0	0	0	0	61	0	0	0	0	0	12	0	0	0	0	0	0	0	0	0	0	0	132	0	0	0
ca747a7a5df97b10b7e1dcf00754ab99	0	0	11	0	0	0	0	21	0	0	0	0	67	6	0	3	0	0	0	0	0	0	26	19	16	0	0	0	0	0	0	0	0	0	0	0	0	0	0	0	21	0	13	0	0	0	0	3	14
7f3cf90540b32284ddc33bbe10d1b6b0	0	0	0	0	16	27	0	0	0	0	0	0	0	0	64	0	38	0	0	55	0	41	0	0	0	27	0	0	0	0	0	0	0	0	0	0	0	0	0	0	0	0	0	0	0	0	0	0	0
f5d770b7bd92798f2ff2eba02e6bdc0d	0	75	0	0	0	0	0	0	0	31	27	0	0	0	0	0	0	0	0	0	0	0	0	0	0	0	0	0	0	0	0	0	0	0	0	85	67	56	66	0	0	0	0	0	0	0	0	0	0
32e806081de23d89ec2dbc3cc1b35a9e	0	0	0	0	0	0	0	304	0	0	0	0	0	0	0	0	0	0	0	0	0	0	0	0	0	0	0	0	0	0	0	0	0	0	0	0	0	102	0	0	0	0	0	0	0	0	0	0	0
94464e715e2f45782241e4a76e57672f	0	0	0	0	0	0	0	0	0	0	0	0	0	0	0	0	0	0	0	0	0	0	0	0	0	0	0	0	0	0	0	406	0	0	0	0	0	0	0	0	0	0	0	0	0	0	0	0	0
1e30d2bd9216800b8df64deb3c7ed498	0	0	0	0	0	0	0	0	0	0	0	0	0	0	0	0	0	0	0	0	0	0	0	0	0	0	0	0	0	0	0	0	0	0	0	0	0	0	0	0	0	0	0	0	0	0	0	0	0
91e1570dbb8f65cf79104052ee15f7af	17	0	14	0	0	12	0	0	0	0	0	0	0	0	0	0	15	0	0	0	0	4	0	0	11	0	0	29	0	0	0	0	0	8	0	6	0	0	151	0	0	0	6	0	0	0	0	0	0
0601993d7d5937adc1559a4f4899627e	10	8	0	0	12	14	13	18	0	0	25	21	0	33	0	0	0	0	0	0	0	0	0	0	0	12	0	0	0	0	0	0	0	0	0	0	0	0	0	4	0	8	0	0	0	32	0	4	0
4459dd1a43f6c09d5be3a000011a0563	0	0	0	0	0	0	0	0	0	0	159	118	0	0	0	0	0	0	0	0	0	0	0	0	128	0	0	0	0	0	0	0	0	0	0	0	0	0	0	0	0	0	0	0	0	0	0	0	0
a5cb8a00e9f5225dbc91700a451d86f4	0	0	0	0	0	0	0	0	0	0	0	0	0	0	0	0	0	0	0	0	0	0	0	41	0	19	0	0	0	0	15	0	0	0	0	0	0	0	0	0	0	0	0	0	0	0	0	0	0
ef45a2098b487a62f762e252c049114b	0	0	0	0	85	0	0	0	0	0	0	0	0	0	0	0	0	0	0	0	0	0	0	0	0	0	0	0	0	0	0	0	0	0	0	0	0	0	0	0	0	0	0	0	0	0	0	0	0
c7d55d7c1d1891b2adb74a71040a3e46	0	0	0	0	0	0	0	0	0	0	0	0	0	0	0	0	46	23	0	0	0	0	0	0	0	0	0	0	0	61	0	12	0	0	0	16	30	0	0	0	0	53	0	0	0	0	0	0	0
ec402a73c4581a089f980c6276ca5347	0	0	0	0	40	0	0	0	0	0	0	0	0	0	0	0	312	0	25	0	0	0	0	0	0	0	0	0	0	0	0	0	0	0	0	0	0	0	0	0	0	0	0	0	0	0	0	0	0
55ef90efae5b4e189f21b8807efbc345	0	0	0	0	42	0	0	0	0	0	0	0	53	0	0	0	0	0	0	104	0	0	0	0	0	0	0	0	0	0	0	0	0	0	0	0	0	0	0	0	0	0	0	0	0	0	0	0	0
13e8b4ec5be33ff37455fa3970b29f16	0	0	0	0	0	0	0	0	0	0	0	0	0	76	0	0	0	0	0	0	0	0	0	0	0	0	0	0	0	0	0	0	0	0	0	0	0	0	0	0	0	0	0	0	0	0	0	0	0
e7f317679e8009ed8788ae16760c13a5	0	71	0	0	0	0	0	0	0	0	0	0	0	0	0	0	0	0	0	0	76	0	0	0	0	0	0	0	0	0	0	0	0	0	0	0	0	0	0	0	0	0	0	0	0	0	0	0	0
60fd02625a3775bd1fdb36f2704d0ded	0	0	0	0	0	100	0	127	0	0	0	0	0	0	0	0	0	0	0	0	0	0	0	0	0	0	0	0	0	0	0	0	0	0	0	0	0	0	0	0	0	0	0	0	100	67	0	0	0
18486623607ab353204323fd78320920	8	0	0	0	6	146	4	0	0	9	0	0	0	0	14	0	8	0	32	0	0	0	4	0	0	0	0	0	0	10	0	0	0	0	0	24	0	0	10	0	0	0	0	0	0	0	0	0	0
bc75898d66e7d9faeaf19839dad991f2	0	0	0	0	0	392	0	0	0	0	0	0	0	0	0	0	0	0	0	0	0	0	0	0	0	0	0	0	0	0	0	0	0	0	0	0	0	0	0	0	0	0	0	0	0	0	0	0	0
0667c67ed76f04e7ed1bcd157f66575b	0	0	0	0	13	0	0	0	25	4	19	0	14	0	0	0	8	6	17	0	3	11	0	12	0	0	0	17	0	0	0	0	0	0	0	20	0	0	0	0	0	0	0	0	0	0	0	6	0
146f1105a43a403282aa8e1a2b7ac633	0	0	0	0	0	0	0	0	0	0	0	0	0	0	0	0	0	0	19	0	0	7	0	0	0	0	7	0	0	0	0	0	0	0	0	0	0	0	0	0	0	50	0	0	23	0	0	17	0
88c4689707049d990fb16bf849589f62	0	0	0	0	0	0	0	0	0	0	0	0	0	0	0	0	0	0	0	0	0	0	0	0	2	0	0	0	0	0	0	0	0	0	0	0	0	0	0	0	0	0	0	0	0	0	0	0	0
ea1061b856f6bff92c0e44977c7428ea	0	334	0	0	0	0	0	0	0	0	0	0	0	0	0	0	0	0	0	0	0	0	0	0	0	0	0	0	0	0	0	0	0	56	0	0	0	0	0	0	0	0	0	0	0	0	0	0	0
35444716732e5d6feeb3b67561a7d3d4	0	0	0	0	0	23	21	17	40	39	53	28	53	0	0	0	0	0	0	0	0	0	0	0	0	4	0	0	0	0	0	0	0	0	0	0	0	0	0	0	0	0	0	32	48	3	0	0	0
f15da6793c71de202f0fcc397841fdd4	0	0	0	0	0	0	0	0	0	0	0	0	0	0	0	0	0	0	0	0	0	0	0	0	0	0	0	0	0	0	0	0	0	0	0	0	0	0	137	0	0	0	0	0	0	0	0	0	0
fcde1e52b3e7397573074981fe18307c	0	0	0	0	0	0	0	0	0	0	0	0	0	0	0	0	0	0	0	0	0	0	0	0	0	0	0	0	0	0	0	0	0	0	0	0	0	0	0	0	0	0	0	0	0	0	0	0	0
10a3a23a1892a0368ad27196839e5016	0	0	0	0	0	0	0	0	0	0	0	0	0	0	0	0	0	0	0	0	0	0	0	0	0	0	0	0	0	0	0	0	0	0	0	0	0	0	0	0	0	0	0	0	0	0	0	260	0
69d794ea5a65d2dc0f3690227cce5a6c	19	0	0	0	11	0	18	4	2	8	23	0	0	0	0	2	0	0	0	0	0	0	0	0	0	0	49	7	0	75	0	0	0	0	0	0	0	0	14	0	0	23	0	7	6	6	0	0	0
83616dd5802b48f7dcbdc6cbaaf18cfa	0	0	0	0	0	36	107	70	10	26	38	14	22	11	0	0	0	0	0	0	0	0	0	0	0	0	0	0	0	0	0	0	0	0	0	0	0	0	0	0	0	0	0	16	30	0	0	0	0
bcb760da8e9bbef72bd5b8e7aa41016d	0	0	0	0	0	7	41	0	0	0	0	0	0	0	0	0	0	0	39	0	0	0	0	0	0	0	5	0	0	0	0	0	0	39	0	0	0	0	0	0	0	0	0	0	0	0	0	0	0
2c9e610e1e78f698b4e914734be529b4	0	0	0	0	0	0	0	0	0	0	0	0	0	0	0	0	0	0	0	0	44	0	0	0	0	0	0	0	0	0	0	0	0	0	0	0	0	0	0	0	0	0	0	0	0	0	0	0	0
b4165fa4dd8c4ef8e2c2fa3743b67723	0	0	0	0	0	0	0	0	0	0	0	0	0	0	0	0	0	0	0	0	0	0	0	0	0	0	0	109	0	0	0	0	0	0	0	0	0	0	0	0	0	0	0	0	0	0	0	0	0
8d978712ab5021e501ca0c22b135cb27	0	0	0	0	0	0	0	0	0	0	0	122	0	0	0	0	0	0	0	0	0	0	0	0	0	0	0	0	0	0	0	0	0	0	0	0	0	0	0	0	0	0	0	0	0	0	0	37	0
3f27ea7ee2b8ebf6a3e1922ee56dd214	0	0	0	0	0	0	0	0	0	0	0	0	0	0	0	0	0	0	0	0	0	0	0	0	0	0	0	0	0	0	0	0	0	0	0	0	0	56	78	0	0	0	0	0	0	239	0	0	0
f33ad14f4979771aa5fa57090f8588d6	0	0	0	0	0	0	176	0	0	0	0	0	0	0	0	0	0	0	0	0	0	0	0	0	0	0	0	0	0	0	0	0	0	0	0	0	0	0	70	0	0	0	0	0	0	54	0	0	0
0e86d47168e5c995f8990779c9c5b51a	0	0	0	0	0	0	0	0	0	0	0	0	0	0	0	0	0	0	15	0	33	0	0	0	0	0	0	0	0	0	0	0	0	0	0	0	0	0	0	0	24	0	0	0	0	0	0	0	0
311f6714ada04435829e1bb3f18f3d4c	0	0	0	0	0	0	0	0	0	0	0	0	0	0	0	0	0	0	0	0	359	0	0	0	0	0	0	0	0	0	0	0	0	0	0	0	0	0	0	0	0	0	0	0	0	0	0	0	0
15cd137506735009dc02645d4f814c5c	6	0	0	0	0	0	0	89	0	0	92	0	0	0	0	0	0	0	0	0	0	0	0	0	9	0	0	0	0	0	13	0	0	0	0	0	0	0	26	18	0	0	0	0	0	15	0	21	0
5bcf207d56e50e28ed8c47bebd2f1079	0	0	0	0	0	0	0	0	0	0	0	0	0	0	0	0	0	0	0	0	0	0	0	0	0	0	0	0	0	0	0	0	0	0	0	0	0	0	0	0	0	0	0	0	0	0	0	0	0
70a9c4eb74e5b48f8f4b1b03f3c8e710	0	0	0	0	0	0	69	0	0	0	0	0	0	0	0	0	110	0	0	0	0	0	0	0	0	0	0	0	0	0	0	0	0	0	0	0	0	0	0	0	0	0	0	0	0	115	22	0	0
15607d7b38fe08e8379a1e848b8da998	0	0	0	0	0	0	0	0	0	0	0	0	0	0	0	0	0	0	0	0	0	0	0	0	0	0	0	313	0	0	0	0	0	0	0	0	0	0	57	0	0	0	0	0	0	0	0	0	0
db43a0917ef8df858ccf06b3c274f4c6	0	0	0	0	0	369	0	0	0	0	0	0	0	0	0	0	0	0	0	0	0	0	0	0	0	0	0	0	0	0	0	0	0	0	0	0	0	0	0	0	0	0	0	0	0	0	0	0	0
aa868c74b1bfaf8851627f0d31efd757	0	0	0	0	0	0	0	0	0	42	70	0	0	0	0	18	0	0	7	0	0	0	0	0	0	0	0	0	0	0	0	0	0	0	0	0	34	0	0	0	0	0	0	0	41	21	0	0	0
5b392d211f4cafc5bbc5db85ffd9e8f3	0	8	3	0	16	0	0	0	0	0	0	0	3	0	0	0	0	0	39	0	0	0	0	0	0	0	0	0	0	0	0	0	0	0	0	0	3	0	25	0	0	0	0	0	0	0	0	0	0
391b4e95726492a2c005f1e2714d3660	0	0	0	0	0	0	0	0	0	0	0	0	0	0	0	0	0	0	0	0	0	0	0	0	0	0	0	0	0	0	0	0	0	0	0	0	0	0	0	0	0	0	0	0	0	0	0	0	0
7f584d41a22278d51dc518dd36aa6c48	0	0	0	0	57	0	0	0	0	0	0	0	0	0	0	0	0	0	0	0	0	0	0	42	0	21	0	0	0	0	0	0	0	11	0	0	0	0	0	0	0	0	0	0	0	0	0	0	0
acfe1dd29fc16fe15b20c0a589296303	0	4	98	0	0	0	0	0	0	5	0	0	5	0	0	7	0	0	0	0	0	0	0	15	5	0	0	0	0	0	0	0	0	0	0	59	7	0	0	0	0	0	0	0	10	0	0	6	0
82c5ff2732f5253ba969a1a278e7a652	0	0	0	0	0	0	0	0	0	0	0	0	0	0	0	0	0	0	0	0	0	0	0	0	0	0	0	0	0	0	0	0	0	0	0	0	0	0	0	0	0	0	0	0	0	0	0	0	0
8419cd361adb19a4a1a55bc89c073b7d	0	0	0	0	0	0	0	0	0	279	0	0	0	0	0	0	0	0	0	0	0	0	0	0	0	0	0	0	0	0	0	0	0	86	0	0	0	0	0	0	0	0	0	0	0	0	0	0	0
136658d5574915ad2e171afc7a3f90bd	0	0	0	0	0	0	0	0	0	0	0	0	0	0	0	0	0	0	0	0	0	0	0	0	0	0	0	0	0	0	0	0	0	0	0	0	0	0	0	0	0	0	0	0	0	0	0	0	0
5baefeccd6de47857c706c71816042f5	0	0	0	0	0	0	0	0	0	0	0	0	0	0	25	0	0	0	0	16	0	0	0	0	22	0	11	0	13	0	0	0	0	0	0	19	30	14	0	0	0	0	24	0	0	0	0	0	0
ced6b40bec36ef02d263c07c37862af2	18	57	0	0	12	13	13	0	0	0	9	0	0	9	11	0	13	0	12	0	0	8	0	7	0	12	0	0	0	19	0	0	0	0	15	0	0	0	0	10	0	0	0	0	0	0	0	26	0
dc40e96f515ba4b6a450b04ae5a1e285	0	0	0	0	5	0	0	0	0	0	0	0	0	0	0	65	0	0	48	0	7	27	0	6	0	0	13	0	0	0	0	0	18	0	0	0	0	0	0	0	0	0	0	0	0	0	0	0	0
12f97cb47ab718334ec16eccbe3fc8e0	0	0	0	0	0	0	0	0	0	0	0	0	0	0	0	0	0	0	0	0	0	0	0	0	0	0	0	0	0	0	0	0	0	0	0	0	0	0	0	0	0	0	0	0	0	0	0	0	0
9618c95e804e3bfd59d405ae2a295f11	0	145	0	0	8	0	0	0	0	4	0	0	0	0	0	20	0	0	6	0	0	0	0	0	0	2	0	0	0	0	0	0	0	0	0	0	0	0	17	0	0	0	0	0	0	16	0	0	0
563b5c2087850b519dcdf67f08e33fd5	0	0	0	0	5	0	0	0	0	0	0	0	0	0	0	0	0	0	0	8	0	6	9	5	0	8	21	20	19	15	20	0	0	0	0	0	0	0	0	0	0	0	0	0	0	0	0	0	7
ca79a3100431ca52d2561f0402e784da	0	0	0	0	0	0	0	0	0	0	0	0	0	0	0	0	0	0	0	0	0	0	0	0	0	0	0	154	0	0	0	0	0	0	0	0	0	0	207	0	0	0	0	0	0	0	0	0	0
f143140a6af80170006b6e1a0cb93378	0	0	0	0	0	0	0	0	0	0	0	0	0	0	0	0	0	0	0	0	0	0	0	0	0	0	0	0	0	0	0	0	0	0	0	0	360	0	0	0	0	0	0	0	0	0	0	0	0
feb836a76e46942aacd5179483f474fa	0	0	0	0	0	0	0	0	0	0	0	0	0	0	0	0	0	32	0	0	0	0	0	38	0	0	17	0	0	0	0	0	0	0	0	0	0	161	0	0	0	0	0	0	0	0	0	0	0
f1d54664c0466b0bbf77df38cbd08ef5	0	0	0	0	0	0	0	0	0	0	0	0	0	0	0	0	0	0	354	0	0	0	0	5	0	0	0	0	0	0	0	0	0	0	0	0	0	0	0	0	0	0	0	0	0	0	0	0	0
a1a3c4579695fff1b487b59232c225ac	0	0	108	0	0	0	0	0	0	0	0	0	0	0	0	0	0	0	0	0	0	0	0	0	0	0	0	0	0	0	0	0	0	0	0	0	0	0	0	0	0	0	0	0	0	0	0	0	0
6f563daa0367e2b65e13c40954868a25	0	0	0	0	0	0	0	0	0	0	0	0	0	0	0	0	0	0	23	0	0	0	0	0	18	0	0	0	0	20	0	0	0	0	0	0	0	0	0	0	0	0	0	0	0	0	0	0	0
b35386d9cd043fd39e7809a36542556b	25	0	0	0	0	0	0	0	0	0	0	0	0	0	0	0	86	0	0	4	0	0	0	0	0	15	0	30	0	0	0	0	0	0	0	0	0	0	0	0	0	0	0	0	0	0	0	0	0
8999a831fac6842a75998e76c250b85f	0	0	0	0	0	0	0	0	0	0	0	0	0	0	0	0	0	0	0	0	0	0	0	0	0	0	0	0	0	0	0	0	0	17	0	0	0	6	0	0	0	0	0	0	0	0	0	333	0
ac9209742b3711ab4bd7f1a5d7d433d6	0	0	0	0	0	0	0	355	0	0	0	0	0	0	0	0	0	0	0	0	0	0	0	0	0	0	0	0	0	0	0	0	0	0	0	0	0	0	0	0	0	0	0	0	0	0	0	0	0
6bb4b82283e78889ae7796e89369c093	0	0	0	0	0	0	0	38	0	0	0	0	0	48	0	0	0	0	0	0	0	0	0	0	0	0	0	0	0	0	0	0	0	0	0	0	0	0	0	0	0	0	0	0	0	0	0	0	0
a8bfab216a2c085d70bc8be997b1a6d4	0	0	0	0	0	0	0	0	0	0	0	0	0	0	0	0	0	0	0	0	0	0	0	0	0	0	0	0	0	0	0	0	0	0	0	0	0	0	0	0	0	0	0	0	0	0	0	0	0
c57bf40b349f402cddf4f0fee5f5f735	0	0	0	0	0	0	0	0	0	0	0	0	0	0	0	0	0	0	0	23	26	0	0	0	0	0	0	0	0	0	0	0	51	0	0	0	0	0	0	0	0	0	0	0	0	0	0	253	0
51a1a5ea3ec04177e441cbb7b711803a	0	0	0	0	0	0	0	0	0	0	0	0	0	0	0	0	0	0	0	0	0	0	0	0	0	0	0	0	0	0	0	0	0	0	0	0	0	0	0	0	0	0	0	353	0	0	0	0	0
cfe766ce8fc2acdd009f9fe759fc042a	0	0	0	0	0	0	0	0	0	0	0	0	0	0	0	0	0	0	0	0	0	0	0	0	0	0	0	0	0	0	0	0	0	0	0	0	0	0	0	0	0	0	0	0	0	0	0	0	2
fc9b8e71ea0715c3b3b08e1139612c33	0	0	0	0	0	0	0	141	0	0	0	0	0	0	0	0	0	0	0	0	0	0	0	0	0	209	0	0	0	0	0	0	0	0	0	0	0	0	0	0	0	0	0	0	0	0	0	0	0
7fcda846a92535be47d0ae3679a19185	0	0	0	0	0	0	349	0	0	0	0	0	0	0	0	0	0	0	0	0	0	0	0	0	0	0	0	0	0	0	0	0	0	0	0	0	0	0	0	0	0	0	0	0	0	0	0	0	0
7a9672834219aa336b74c0f0caf7d748	0	0	3	0	0	0	0	0	0	0	0	0	0	0	0	0	0	0	0	0	0	0	0	0	0	0	0	0	0	0	0	0	0	0	0	0	0	0	346	0	0	0	0	0	0	0	0	0	0
53e86fd58dded065d792ca0a192090f3	0	0	0	0	0	0	0	0	0	0	0	0	0	0	0	0	0	0	0	0	0	0	0	0	0	0	0	0	0	0	0	0	0	0	0	0	0	0	0	0	0	0	0	0	0	0	0	0	0
644e0194b61e4c4db41a4ac53ac2874c	0	0	0	0	317	0	0	0	0	0	0	0	0	0	0	0	0	0	0	0	0	0	0	0	0	5	0	0	0	0	5	0	0	0	0	0	0	0	0	0	0	0	0	0	0	0	0	0	0
14a819c0324b34ccd700e2332054e1ce	0	0	32	0	0	0	0	0	0	0	0	0	0	0	0	0	0	0	0	0	0	0	0	0	0	0	0	0	0	0	0	0	0	0	0	0	0	0	0	0	28	0	0	0	0	0	0	0	0
b485d0723ea07efff8c90302373489ab	346	0	0	0	0	0	0	0	0	0	0	0	0	0	0	0	0	0	0	0	0	0	0	0	0	0	0	0	0	0	0	0	0	0	0	0	0	0	0	0	0	0	0	0	0	0	0	0	0
70c8539c58e20ab0f0e65a074936db52	26	0	0	0	0	0	0	0	46	0	0	0	0	0	0	8	0	0	0	0	0	0	0	0	0	0	0	0	0	0	0	0	0	0	0	0	0	0	0	0	0	39	0	0	0	3	0	0	0
bf06d146c7631f5beabff2df3d464563	0	0	0	0	0	0	0	0	0	0	0	0	0	0	0	0	0	0	0	0	0	0	0	0	0	0	0	0	0	0	0	117	0	0	0	0	0	0	0	0	0	0	69	0	0	0	0	0	0
805911d49ba56abaa14835a7b1b50fbd	0	0	0	0	0	0	8	0	0	0	0	0	0	0	0	0	0	0	61	0	0	0	0	0	0	0	0	0	0	0	3	0	0	0	0	0	0	0	0	0	0	0	0	0	4	0	0	0	0
e71e5135f6ef63b3e08ae30c4886c19c	0	0	0	0	0	0	0	0	0	0	0	0	0	12	0	0	0	0	0	0	0	0	0	0	5	0	0	0	19	0	0	0	0	0	0	5	0	0	0	0	0	0	0	0	0	0	0	0	0
0d12878a3e00449298328dee2d70e1f5	0	0	0	0	0	0	0	0	0	0	0	0	0	0	0	0	0	0	0	0	31	0	0	0	0	0	0	0	5	0	0	0	0	0	0	0	0	0	0	0	0	0	0	0	0	0	0	82	0
bb7677eef0c9a8c6dc80566055201adb	0	342	0	0	0	0	0	0	0	0	0	0	0	0	0	0	0	0	0	0	0	0	0	0	0	0	0	0	0	0	0	0	0	0	0	0	0	0	0	0	0	0	0	0	0	0	0	0	0
416f4fbf78df046117a4df9b05758bf2	0	0	0	0	0	0	54	0	0	0	0	0	0	55	0	0	0	0	0	0	0	13	0	58	19	0	0	0	0	0	0	0	0	0	0	0	0	0	0	0	0	0	0	0	0	0	28	0	16
36de22eefed08ecdc4baaa589c333929	0	0	0	0	0	0	0	0	0	0	0	0	0	0	0	0	0	0	0	0	0	0	0	0	0	0	0	0	0	0	0	0	0	0	0	0	0	0	0	0	0	0	0	0	0	0	0	0	0
305b9b2ff19a8ef2afafd4e0b40f6009	0	0	0	0	0	0	0	0	0	0	0	0	0	154	0	0	0	0	0	0	0	0	0	0	0	0	0	0	0	0	0	0	0	0	0	0	0	0	0	0	0	0	0	0	0	0	0	0	0
5d7cce1a2669e67380f8f09385823260	119	0	0	0	0	0	0	0	0	0	0	0	0	0	0	0	0	0	0	0	32	0	0	0	0	0	0	0	0	0	0	0	0	0	0	0	0	0	0	0	0	0	0	0	0	60	0	0	0
b661491a4f7b48b92f1a8d3da77cf5b3	0	0	0	0	0	0	0	75	18	0	0	0	0	0	0	94	0	0	0	0	0	0	0	0	0	0	0	0	0	0	0	0	0	0	0	0	0	0	0	0	0	0	0	0	0	151	0	0	0
e096bc6ddd3477067f48cfd84f16d70d	0	0	0	0	0	0	0	0	0	0	0	0	0	0	0	0	0	0	0	0	0	0	0	0	0	0	0	0	0	0	0	0	0	0	0	0	0	0	0	0	0	0	0	0	0	0	0	0	0
28c3d4301242d1b84442623621048568	0	0	0	0	0	0	0	0	0	0	0	0	0	0	0	0	0	0	0	0	0	0	0	0	0	0	0	261	0	0	0	0	0	0	0	0	0	0	0	0	0	0	0	0	0	0	0	0	0
00ac22db38ceface1f3b74a530a547fa	0	0	0	0	0	0	0	0	0	0	0	0	0	0	0	0	0	0	0	0	0	0	0	0	0	0	0	0	0	0	0	0	0	0	0	0	0	0	0	45	0	111	0	0	0	0	0	19	0
ae1dc5142929f36cc8402f0884fcc488	0	0	0	0	0	0	0	0	0	0	0	0	0	0	0	0	0	0	0	0	0	0	0	0	0	0	0	0	0	0	0	0	0	0	0	0	0	0	0	0	0	0	0	0	0	0	0	0	0
1e88b5383617b1af02915c073a6dc2f0	0	0	0	0	0	0	0	0	0	0	0	0	0	0	0	0	0	0	0	0	0	0	0	0	0	0	0	0	0	0	0	0	0	0	0	0	0	0	0	0	0	0	0	0	0	0	0	0	0
5ba8b3c21ba916a9a63c9eaba9eb418e	0	0	0	0	0	0	0	0	85	0	0	0	0	0	0	0	0	0	0	0	0	0	0	103	0	0	0	0	0	0	0	0	0	0	0	0	0	0	0	0	0	0	0	0	0	0	0	0	0
98950a0d0538b3c6b6e0e59def766627	41	0	0	0	0	0	0	0	0	0	0	0	0	0	0	0	0	0	0	0	0	0	0	0	0	0	0	0	0	0	0	0	0	0	0	0	0	0	293	0	0	0	0	0	0	0	0	0	0
cc71ee86ae7415183a54ed427cb8714f	0	24	0	0	0	0	0	0	0	0	0	0	0	0	0	55	0	0	0	0	0	0	0	0	0	0	0	78	0	0	0	0	0	0	0	43	0	0	21	0	0	0	0	0	0	5	0	0	0
870b94d746b11fb9b5344e0e68ec4097	0	0	0	0	0	0	0	0	0	0	0	0	0	0	0	0	0	0	0	0	0	0	0	0	0	0	0	0	0	0	0	0	0	0	0	0	0	0	0	0	0	0	0	0	0	0	0	0	0
9e213e7d240fcaed22dd05854d7dd8ce	0	0	0	0	0	0	0	0	0	0	0	0	0	0	0	0	0	0	0	116	0	0	0	0	0	0	0	0	13	0	0	0	0	0	0	0	0	0	0	0	0	0	0	0	0	0	0	0	0
d24b827cc01623949b2c65412fc65cd0	0	0	0	0	0	0	0	0	0	0	0	0	0	0	0	0	0	0	0	0	0	0	0	0	0	0	0	0	0	0	0	0	0	0	0	0	0	0	45	0	0	0	0	0	0	57	0	0	0
5313e222edc4cf8f5448639278b49ef5	0	0	0	0	0	0	5	0	78	25	14	18	22	0	7	0	0	0	0	0	0	0	0	0	0	0	3	0	0	0	0	0	0	0	0	4	0	0	0	0	0	0	0	0	97	6	0	0	0
368f2196d11a10fd388b5bde30cd179b	0	0	0	0	0	0	0	0	0	0	0	0	0	0	0	0	0	0	0	98	0	154	0	0	0	77	0	0	0	0	0	0	0	0	0	0	0	0	0	0	0	0	0	0	0	0	0	0	0
455458f56971ef5d0cf0075ac6669384	0	0	0	0	0	0	0	0	0	0	0	0	0	0	0	0	0	0	0	0	0	0	0	0	0	0	0	0	0	0	0	0	0	0	0	0	0	329	0	0	0	0	0	0	0	0	0	0	0
6252b6a591d9a04a301efb565481d94e	0	0	0	0	7	0	108	0	0	0	0	0	0	0	0	0	0	0	0	0	0	0	0	0	0	0	0	0	0	7	7	0	0	0	0	0	0	0	0	0	12	0	0	0	0	0	0	110	0
7531333367acba1839a6a14888c81145	0	0	0	0	79	0	0	0	0	0	0	0	0	0	0	0	0	0	60	0	0	0	0	0	0	0	0	0	0	0	0	0	0	0	0	0	0	0	0	0	0	0	0	0	58	0	0	0	0
44245a0a028079f4b93a6f058d23c348	0	0	0	0	0	0	0	0	0	0	0	44	0	0	0	0	0	0	0	0	0	0	0	0	0	0	0	0	0	101	0	0	0	0	0	0	0	0	0	0	0	19	0	0	89	0	0	0	0
0970db89ab439ac61d73c3364acbe6cc	0	0	0	5	0	0	0	0	4	0	0	0	0	0	16	0	0	0	0	13	0	0	16	0	6	4	0	0	18	3	0	15	0	0	0	0	10	0	0	0	4	0	2	0	7	0	7	3	0
373772eda01c7bea8519a20d68b08482	0	0	0	0	0	0	0	0	0	10	0	0	0	0	0	0	0	0	0	0	0	0	0	0	0	0	0	0	0	0	0	18	0	0	0	0	0	117	0	0	0	0	49	0	10	0	0	0	0
ef1f72e3622b9c98c7811c509bd553eb	0	0	0	0	54	0	0	0	0	0	0	0	0	0	0	0	0	0	34	0	0	0	0	0	0	0	0	0	0	0	0	0	0	10	0	0	0	0	37	0	0	0	0	0	0	0	0	0	0
e80bb7e307de46b17152afec2013e583	0	0	0	0	0	0	0	0	0	0	0	0	0	0	0	0	0	0	0	0	0	0	0	0	0	0	0	0	0	324	0	0	0	0	0	0	0	0	0	0	0	0	0	0	0	0	0	0	0
1edd1bee2eb990398c262cce14564671	0	0	0	0	0	0	0	0	0	0	0	0	0	0	0	0	0	0	0	0	0	0	0	0	0	0	0	0	0	0	0	0	0	0	0	0	0	0	232	0	0	0	0	0	0	0	0	0	78
30b81ff11474019d342df79845c4b48e	44	0	0	0	74	0	0	0	0	0	0	0	0	0	0	0	0	0	17	0	0	0	0	0	0	0	0	0	0	0	0	0	0	17	0	0	4	0	12	0	0	0	0	0	0	40	0	0	0
29e38d2b9b4347c271aa8aee36d400a4	0	7	0	0	0	0	0	0	0	0	0	0	0	0	0	0	0	0	10	14	0	15	16	31	0	24	0	0	0	0	11	0	0	0	0	0	0	0	0	0	0	0	0	0	0	0	0	0	0
cf4379110ad98fa8f50b993f793f4609	0	0	0	0	0	22	0	0	0	0	0	97	0	0	0	0	0	0	0	0	0	0	0	0	0	0	0	0	0	0	0	0	0	0	0	0	0	0	0	0	0	0	0	0	0	0	0	0	0
8c8765c8fe8048b0dba778c87086d4ce	0	0	0	0	0	0	321	0	0	0	0	0	0	0	0	0	0	0	0	0	0	0	0	0	0	0	0	0	0	0	0	0	0	0	0	0	0	0	0	0	0	0	0	0	0	0	0	0	0
ca72b344bfe923fc898cb53e834643bf	0	0	0	0	0	0	75	0	0	0	0	0	0	0	0	0	0	0	0	0	0	0	0	0	0	0	0	28	0	0	0	0	0	0	0	0	0	0	0	0	0	0	0	0	0	0	0	0	0
886f70c6288da594370c368d9605df0c	0	0	0	0	0	0	0	0	0	0	0	0	0	0	0	0	0	0	0	0	0	0	0	0	0	0	0	0	0	0	0	0	0	0	0	0	0	0	0	0	0	0	0	0	0	0	0	0	59
de0a277b7544a7a8c406604103774a01	0	0	0	0	0	0	0	0	0	0	0	0	0	0	0	0	0	0	0	0	0	0	0	0	0	0	0	0	0	0	0	0	0	0	0	0	0	0	120	0	0	0	0	0	0	0	0	0	0
2c712185aa1393c5337effc878d40775	10	0	0	0	0	0	0	0	0	0	0	0	0	0	0	5	0	15	14	6	0	0	10	19	7	0	0	0	0	9	0	0	0	0	7	0	7	0	0	0	3	0	5	0	0	0	0	7	0
2d314d7e8e5c4aa2be41553a8bdbf6ba	0	0	0	0	0	0	287	0	0	0	0	0	0	0	0	0	0	0	0	0	0	0	0	0	0	0	0	0	0	0	0	0	0	0	0	0	0	0	0	0	0	0	0	0	0	33	0	0	0
8eb1885148cb8c4ec6cd62e5ac7b6eba	0	0	0	0	0	0	0	0	0	0	0	0	71	0	0	0	0	0	0	0	35	0	0	0	0	0	0	0	0	0	6	0	0	0	0	0	0	0	0	0	0	20	0	0	0	0	0	0	0
f219a435affa2d04b67abfcdecd9cee4	0	0	0	0	0	0	0	0	0	0	0	0	0	0	263	0	0	0	0	0	0	0	0	0	0	0	0	0	0	0	0	0	0	0	0	0	0	0	0	0	0	0	0	0	0	0	0	0	0
37050737b53bae921572a172df6195b9	0	0	0	0	0	0	0	38	0	0	0	0	0	0	0	0	0	0	0	0	0	0	0	0	0	0	0	0	0	0	0	0	0	0	0	0	0	0	0	0	0	0	0	0	0	0	0	0	0
3d21c5db2edc20842697919092cee7f9	0	0	0	0	0	0	0	0	0	0	0	0	0	0	0	0	0	0	0	0	0	0	0	0	0	0	0	0	0	0	0	0	0	0	0	0	0	0	0	0	0	0	0	0	0	0	0	0	0
599436df00b73725f30011af9e74f869	0	0	0	0	49	0	0	0	0	0	0	0	0	0	0	0	230	0	0	0	0	0	0	0	0	0	0	0	0	0	0	0	0	0	0	0	0	0	0	0	0	0	0	0	0	0	0	0	0
310bf69d037f9f3e83ea35c06559868b	0	0	0	0	0	0	0	0	0	0	0	0	0	0	0	0	0	0	71	0	0	0	0	0	0	0	0	0	0	0	0	0	0	0	0	0	0	0	0	0	0	109	0	0	0	0	0	0	0
1feccfb39125c3c6d8614a674cf44b7e	0	0	0	0	0	0	0	0	0	0	0	0	0	0	0	0	0	0	27	0	0	0	0	0	0	0	6	0	0	0	0	0	0	0	0	0	0	0	0	0	0	0	0	0	0	0	0	0	0
0ce1db653748465b249216e208693526	0	0	0	0	0	0	0	0	0	0	0	288	0	0	0	0	0	0	0	0	0	0	0	13	0	0	0	0	0	0	0	0	0	0	0	0	0	0	0	0	0	0	0	0	0	0	0	0	0
097468c51050319580c00b988f0a91d9	3	0	0	0	64	0	0	0	88	57	0	0	0	0	0	0	0	0	0	0	0	0	0	0	0	11	0	0	0	0	3	0	0	0	0	0	0	0	0	0	0	0	0	0	0	0	0	0	0
f7c3650f627a482ac5252096b16b52ce	14	0	0	0	0	0	0	0	0	0	0	0	0	0	0	0	23	32	0	0	0	0	60	0	0	0	0	8	0	6	0	10	0	0	0	0	0	0	0	0	0	0	0	0	19	0	0	0	6
3a098dd287c60a7ff6cf7c4d2146901c	0	0	0	0	0	0	0	0	0	0	0	0	0	0	0	208	0	0	58	0	0	0	0	0	0	0	0	0	0	0	0	0	0	0	0	0	0	0	42	0	0	0	0	0	0	0	0	0	0
23d8c7c0a336c7b200883beb361218b8	0	0	0	0	0	0	0	0	0	0	0	0	0	0	0	0	0	0	313	0	0	0	0	0	0	0	0	0	0	0	0	0	0	0	0	0	0	0	0	0	0	0	0	0	0	0	0	0	0
8cd7552592264a923425f1366b935b42	0	0	0	0	0	0	0	0	0	0	0	0	0	0	0	0	0	0	0	0	0	0	0	0	0	0	0	0	0	0	0	0	0	0	0	90	0	0	0	108	0	0	0	0	0	0	0	0	0
9ec87db3bfff81e8af7063bd15217997	0	0	0	0	0	0	42	0	0	0	0	0	0	0	0	0	0	0	0	0	0	29	0	0	0	0	0	0	0	0	0	0	0	0	0	0	0	0	0	0	0	0	0	0	0	0	0	0	0
dba207577152bc000afb7870026ddffb	0	0	0	0	0	0	0	0	0	0	0	0	0	0	0	0	0	0	0	0	0	0	0	0	0	0	0	0	0	0	0	0	0	0	0	0	0	0	20	0	0	0	0	0	10	24	0	0	158
98cdfbaeb771d86199f181b17bc58f45	0	0	0	0	0	0	0	0	0	0	0	0	0	0	0	0	0	0	0	0	0	0	0	0	0	0	0	0	0	0	0	0	0	0	0	0	0	0	0	0	0	0	0	0	0	0	0	0	0
b36173d8d6b6ec133ab9374feeb60973	0	0	4	0	0	0	3	0	0	0	0	0	0	0	20	9	5	0	0	0	5	0	0	0	2	4	0	0	29	0	5	17	0	7	0	5	25	0	0	0	0	7	0	5	0	0	7	6	0
9e00d110aa2dbfa1f5833cd441e13ed2	0	0	0	0	0	0	0	0	0	0	0	0	0	167	0	0	0	0	0	0	0	0	0	0	0	0	0	0	0	0	0	0	0	0	0	0	0	0	0	0	0	0	0	0	37	0	0	0	0
d083f85d6145f08b2353864c0b105ce4	0	0	0	0	0	0	0	0	0	0	0	0	0	0	0	0	0	0	0	0	0	0	0	0	0	0	0	306	0	0	0	0	0	0	0	0	0	0	0	0	0	0	0	0	0	0	0	0	0
b745577a32cd12d774f43f5255318f44	0	0	0	0	0	0	0	0	0	0	75	0	12	0	0	0	0	0	0	0	0	0	0	0	0	0	0	0	0	0	0	0	0	0	0	0	0	0	0	51	0	0	0	0	0	0	0	0	0
c433ea92b8074e73a50387a26453b45c	0	0	0	0	0	0	0	0	0	0	0	39	0	0	0	0	0	0	0	0	0	0	0	0	95	0	0	0	7	0	0	0	0	0	0	0	0	0	0	0	0	0	0	0	0	0	0	0	0
b68f8ffd4130a23940469457392d1723	0	0	0	0	0	0	0	0	0	0	0	0	0	0	0	0	0	305	0	0	0	0	0	0	0	0	0	0	0	0	0	0	0	0	0	0	0	0	0	0	0	0	0	0	0	0	0	0	0
5eb3fe60c58ae25e36ca81c8aadb8a3d	0	0	0	0	0	0	0	0	0	0	0	0	0	0	0	0	0	0	0	0	0	0	0	0	0	0	0	0	0	0	0	0	0	0	0	0	0	305	0	0	0	0	0	0	0	0	0	0	0
f3062239a534f0605f6dc6ba5681ce42	0	0	0	0	0	0	0	0	0	0	0	0	0	0	0	0	0	0	0	0	35	0	0	0	0	0	0	0	0	0	0	0	0	0	0	0	0	0	0	31	0	0	0	0	53	15	0	36	0
59541976ebcf0fa0e823b1124ed042fb	0	0	0	0	0	0	0	0	0	0	0	0	0	0	0	0	0	0	0	0	0	0	0	0	0	0	0	0	0	0	0	0	0	0	0	0	0	0	0	0	0	0	0	0	0	0	0	0	0
ecf4791f87a92f5ea58fc8f754166a60	0	0	0	0	0	0	0	0	0	0	0	0	0	0	0	0	0	16	13	17	6	15	9	21	0	9	10	13	5	0	7	0	0	0	0	0	0	0	0	0	0	0	0	0	0	0	0	0	0
d3283a2136f4c96f0a5a88dd08334f83	0	0	0	0	0	0	0	0	0	0	0	0	0	0	0	0	0	0	0	0	0	0	0	0	0	0	0	0	0	0	0	0	0	0	0	0	0	0	0	0	0	0	0	0	0	0	0	0	301
fe872d0c0612ccab14bd4589b3e93b56	0	0	21	0	0	0	0	0	0	0	0	0	0	0	0	0	29	0	0	16	0	0	0	0	6	0	0	0	18	0	0	0	0	0	0	0	0	0	11	0	8	0	16	0	0	0	0	0	0
7441e5370bef6f6f9cdd2818adecc4d3	34	0	0	0	0	0	0	0	0	0	0	0	0	0	0	0	0	0	0	0	0	0	0	0	0	0	0	0	0	0	0	0	0	0	0	0	0	0	0	0	0	0	0	0	0	0	0	0	0
0e436f6e73b423288023bd886d96b2c3	0	0	0	0	0	0	0	0	0	0	40	0	0	0	0	0	0	0	0	0	0	0	0	0	0	0	0	0	0	0	0	0	110	0	0	0	0	0	0	0	88	0	0	0	0	0	0	0	0
db139339da5b67c53e405a22a8790c94	0	0	0	0	0	0	0	0	0	0	0	0	0	0	0	0	0	0	0	241	0	0	0	0	0	0	0	0	0	0	27	0	0	0	0	0	0	0	0	0	0	0	0	0	0	0	0	0	0
89fa9e8df01a2c88e7c8762cbad969c0	0	64	0	0	0	0	0	0	0	73	0	0	0	0	0	0	0	0	63	0	0	0	0	0	0	0	0	0	0	0	0	0	0	98	0	0	0	0	0	0	0	0	0	0	0	0	0	0	0
1c2afc5ce5bc9ee558d94d7fb0f90a5b	0	0	0	0	0	0	0	0	0	0	0	0	0	0	0	0	0	0	0	0	0	20	0	0	0	0	39	0	0	0	0	0	0	0	0	0	0	0	0	0	0	0	0	0	0	0	0	0	0
51eadb2275a7bc899b80e0889eef363c	0	0	0	0	0	0	0	0	0	0	0	0	0	0	0	0	0	0	0	0	0	0	0	0	0	0	0	0	0	0	0	0	0	0	0	0	0	0	0	0	0	0	0	0	0	0	0	0	0
b66ee0738c6ad2398054125111d24c74	0	0	0	0	0	0	0	0	0	0	0	0	0	0	0	0	0	0	0	0	0	0	7	0	0	0	0	0	0	0	0	0	0	0	0	0	0	0	0	0	0	0	0	0	0	0	0	0	0
038ff0275d44d4835dcc46c84ad1d958	0	0	0	0	0	0	0	0	0	0	0	0	0	0	0	0	0	0	0	0	0	0	0	0	0	295	0	0	0	0	0	0	0	0	0	0	0	0	0	0	0	0	0	0	0	0	0	0	0
8e65e0fda02246f6a23698e0c5ad3f4c	0	0	0	0	14	0	0	0	0	0	27	27	0	0	0	0	0	0	0	0	0	0	0	0	0	0	0	21	0	0	0	0	0	0	0	21	0	0	0	23	0	0	0	0	0	0	0	0	0
8b26c22918b7358782f6054f3ba0903f	0	0	0	0	0	0	0	0	0	0	0	0	0	0	0	0	66	0	0	0	0	0	0	59	0	0	0	0	0	0	0	0	0	0	0	0	0	0	0	0	0	0	0	0	0	0	0	0	0
430f149bdf075e478c4da6eb6feb99ed	0	0	0	0	0	0	0	0	0	0	0	0	0	0	0	0	0	0	0	0	0	0	0	0	0	0	0	0	0	0	0	0	0	0	0	0	0	0	0	0	0	0	0	0	0	0	0	0	0
2085f944e6ef055b70a37b05698e16bf	0	0	0	0	0	0	0	0	0	0	0	0	0	0	0	0	0	0	0	0	0	0	0	0	0	0	0	0	0	0	0	0	0	0	0	0	0	0	0	0	0	0	0	0	0	0	0	0	0
644793ab7f57df2d86cd69a5e00002a1	0	0	0	0	0	0	0	0	0	0	0	0	0	0	0	0	0	0	0	0	0	0	0	0	0	0	0	0	0	0	0	0	0	0	0	0	0	0	0	0	0	0	0	0	0	0	0	0	0
43f0b55690cecd836742bab4219a6f75	0	0	0	0	0	0	0	0	0	0	0	0	0	0	0	0	0	0	0	0	0	0	0	0	0	0	131	0	0	0	0	0	0	0	0	0	0	0	0	0	0	0	0	0	0	0	0	0	0
6ad6c5fca390cf7782aa15f90bf6404a	0	0	0	0	0	0	0	0	0	0	0	0	0	0	0	0	0	0	0	0	0	0	0	0	0	0	0	0	0	0	230	0	0	0	0	0	0	0	0	0	0	0	0	0	0	0	0	0	0
a0fa947d441edba39496784d7cda4d49	0	0	0	0	0	0	0	0	0	0	0	0	0	0	0	0	0	0	0	0	0	0	0	0	0	0	0	0	0	0	0	0	0	0	0	0	0	0	0	0	0	0	0	0	0	0	0	0	0
80df02dae3963d87372170ab26d66a19	15	0	47	0	0	0	0	0	0	0	0	0	0	0	0	0	0	0	0	0	0	0	0	0	0	0	0	0	0	0	0	39	0	0	0	0	0	0	0	0	0	0	0	0	0	0	0	0	0
bc123b39724c47b60f43b6891ff0a527	0	0	0	0	0	0	0	62	0	0	0	0	0	0	0	100	0	0	0	0	0	0	0	0	0	0	0	0	0	0	0	0	0	0	0	0	0	0	0	20	0	0	0	0	0	106	0	0	0
dfb4c89bf25a76451ff5c542ec17c2fb	0	0	0	0	0	0	0	0	0	0	0	0	0	0	0	0	0	0	0	0	0	0	0	0	0	0	0	0	0	0	46	0	0	0	0	0	0	0	0	0	0	0	0	0	0	0	0	0	0
ae0d1881197892742c70bb606bb12d2c	0	0	0	0	0	0	0	0	0	0	0	0	0	0	0	0	0	0	0	0	0	0	0	0	0	0	0	0	0	0	0	0	0	0	0	0	288	0	0	0	0	0	0	0	0	0	0	0	0
142f004d0ac86b0414817a2e17ef0fba	0	0	0	0	0	0	0	0	0	0	0	0	0	0	0	0	0	0	0	0	0	0	0	0	0	0	0	287	0	0	0	0	0	0	0	0	0	0	0	0	0	0	0	0	0	0	0	0	0
d1936a86defac30e61a0595fab1b5db3	0	0	0	0	0	0	0	0	0	0	0	0	0	0	0	0	0	0	11	12	0	11	13	22	0	16	0	0	3	0	4	0	0	0	0	0	0	0	0	0	0	0	0	0	0	0	3	0	0
ede54619783caedb05b88ba7d4a33aea	0	0	66	0	0	0	0	0	0	0	0	0	0	0	0	0	0	0	0	0	0	0	0	0	0	6	0	0	0	0	0	0	0	0	0	0	0	0	0	0	0	0	0	0	0	0	0	0	0
0e7bf5b1bccf8d26ba737697c9f41060	0	0	0	0	0	0	0	0	0	0	0	0	197	0	0	0	0	0	0	0	0	0	0	0	0	0	0	0	0	0	0	0	0	0	0	0	0	0	0	0	0	0	88	0	0	0	0	0	0
9b488dc0d11b1ed022312bbf54e66a30	0	0	0	0	0	0	0	0	0	0	0	0	0	0	0	3	0	0	0	0	0	0	0	0	0	0	0	0	0	0	0	0	0	0	0	0	0	0	0	0	0	0	0	0	0	0	0	0	0
3b3d51e654790b90be5efed64b1b2c63	0	0	0	0	0	0	0	0	0	0	0	0	0	0	0	0	0	0	0	0	0	0	0	0	0	0	0	0	0	0	0	0	0	0	0	0	0	0	0	0	0	0	0	0	0	0	0	0	0
70f6f1feb572c6356e5fb5dc8b4d4e05	0	0	0	0	0	0	0	0	0	0	0	23	0	0	48	0	0	0	0	0	0	0	0	0	0	88	0	0	29	0	0	0	0	0	0	0	0	0	0	0	0	0	0	0	0	0	0	0	0
308515019bc9491a57f8b18a0dc19f83	0	14	0	0	0	0	0	0	0	0	0	0	0	0	0	0	0	0	0	0	0	0	0	0	0	0	67	0	0	0	96	0	0	0	0	0	0	0	0	0	0	0	0	0	0	0	0	0	0
55c117db70d8bec2f2c28fa664a31ceb	0	0	0	0	0	0	0	0	0	0	0	0	0	0	0	0	0	0	0	0	0	0	0	0	0	0	0	0	0	283	0	0	0	0	0	0	0	0	0	0	0	0	0	0	0	0	0	0	0
2952a9bfc9933977c18631ea7a12e812	0	0	0	0	0	0	0	0	0	0	0	0	0	0	0	0	0	0	0	0	0	0	0	0	0	0	0	0	0	0	0	0	0	0	0	0	0	0	0	0	0	0	0	0	0	0	0	0	0
9f3cbcf69e16df1d2f6ee5fdc6c19b11	0	0	0	0	0	0	0	0	0	0	0	0	0	0	0	0	0	0	0	0	0	0	0	0	0	0	0	0	0	0	0	0	0	0	282	0	0	0	0	0	0	0	0	0	0	0	0	0	0
13bcd9cfc36a6d15d3f452d43e6f799b	0	0	0	0	282	0	0	0	0	0	0	0	0	0	0	0	0	0	0	0	0	0	0	0	0	0	0	0	0	0	0	0	0	0	0	0	0	0	0	0	0	0	0	0	0	0	0	0	0
4f0be266ee0a122abedb0c9fe2419c9b	0	0	0	0	0	0	0	0	281	0	0	0	0	0	0	0	0	0	0	0	0	0	0	0	0	0	0	0	0	0	0	0	0	0	0	0	0	0	0	0	0	0	0	0	0	0	0	0	0
e0f2565c23ba6633a04c94db5c78084f	0	0	0	0	0	0	0	0	0	15	0	0	0	0	42	0	0	0	0	50	31	10	29	0	0	0	0	0	0	7	62	0	0	0	6	0	0	0	0	10	0	9	0	0	0	0	0	0	0
f94ffaf090ad87c22752be0fd6b76aae	11	0	0	0	4	7	20	14	0	0	37	0	0	0	0	0	0	0	0	0	0	0	0	0	0	0	14	0	32	0	0	0	0	0	0	0	0	0	0	0	0	0	0	0	0	0	0	5	0
4f510d4f4816d2bf2debbc79ffc533f1	0	19	0	0	0	0	0	0	0	0	0	0	0	0	4	0	0	0	0	0	0	3	0	0	0	0	0	0	12	0	72	0	0	0	0	0	18	0	0	0	0	0	0	0	0	0	0	6	0
5104cbd61fc7417300b506d96290f458	0	0	0	0	0	0	0	0	0	0	0	0	0	0	0	0	0	0	0	0	0	0	0	0	0	0	0	0	0	0	0	0	0	0	0	0	0	0	0	280	0	0	0	0	0	0	0	0	0
26fdcef864e3b4e98b4256c28881fe24	0	11	0	0	5	10	18	0	0	8	0	0	0	7	0	7	3	13	0	0	0	0	0	47	0	12	0	21	0	0	0	0	0	6	0	30	0	0	0	0	0	0	0	0	0	9	0	6	0
772417d918a2c8d9cde80e1f7c2d912a	0	0	0	0	0	0	0	0	0	235	0	0	0	0	0	0	0	0	5	0	0	0	0	0	0	0	0	0	0	0	0	0	0	0	0	0	0	0	0	0	0	0	0	0	0	0	0	0	0
1dc053c4d452aeefa30f6fee3f4ff868	0	0	0	0	0	0	0	0	20	0	0	0	0	0	0	12	23	14	0	0	0	0	0	0	0	0	0	0	0	0	0	18	0	0	0	0	74	0	0	0	0	0	0	0	0	0	0	0	0
dc7693cc210e86352502b82033849354	0	0	0	0	0	0	0	0	0	0	0	277	0	0	0	0	0	0	0	0	0	0	0	0	0	0	0	0	0	0	0	0	0	0	0	0	0	0	0	0	0	0	0	0	0	0	0	0	0
5229e448cfc5829a5638440474906b0e	39	0	0	0	0	0	0	0	0	0	0	0	0	0	0	0	0	0	0	0	0	71	0	0	0	0	0	88	0	27	0	0	28	0	0	0	0	0	0	0	0	0	0	0	0	0	0	0	0
d6b780550b7231b0dcb3381d414c38fd	0	0	0	0	0	0	0	0	0	0	0	0	0	0	0	0	0	0	0	0	0	0	0	0	0	0	0	0	0	0	0	0	0	0	0	0	0	0	0	0	0	31	0	0	0	0	20	0	0
502e2237fc6fdc510910254718dc9242	0	37	0	0	0	0	0	0	0	0	0	0	0	17	0	0	0	0	0	0	0	0	0	7	214	0	0	0	0	0	0	0	0	0	0	0	0	0	0	0	0	0	0	0	0	0	0	0	0
3dd27f76f951f159f688ddbc1c8230d4	0	0	0	0	0	0	0	0	0	0	0	22	0	0	14	0	0	0	0	0	0	0	0	0	0	0	0	0	0	0	10	105	0	0	0	0	0	0	0	0	0	0	0	0	0	0	0	0	6
f687ccf2a6fc1a468b9c1bc38eeb8729	0	0	0	0	0	0	0	0	0	0	0	0	0	0	0	0	0	0	0	0	0	0	0	0	0	0	0	0	0	0	0	0	0	0	0	0	0	0	0	0	0	0	0	0	0	72	0	0	0
a20436fefe7c4bf5ae4cef52e2af1712	0	0	0	0	0	0	0	0	0	0	0	0	0	0	0	0	0	0	0	0	0	0	0	0	0	0	0	0	0	0	0	0	0	0	0	0	0	0	0	0	0	0	0	0	0	0	0	0	0
a9a537e8ec743ad386ddf98b5b0b226c	0	0	0	0	0	0	0	0	0	0	0	0	0	0	0	0	0	0	0	0	0	0	0	0	0	0	0	0	0	0	0	0	0	0	0	0	0	0	0	0	0	0	0	0	0	0	0	0	0
c01deb92f5893678a223593d3dfba315	0	0	0	0	0	0	0	0	0	0	0	0	0	0	0	0	0	0	0	0	0	0	0	0	0	0	0	0	0	0	0	0	0	0	0	0	0	0	0	0	0	0	0	0	0	0	0	0	0
925ccfaf2308a19208f011d79ca8dd6c	0	0	0	0	0	0	0	0	0	0	0	0	0	0	0	0	240	0	0	0	0	0	0	0	0	0	0	0	0	0	0	0	0	32	0	0	0	0	0	0	0	0	0	0	0	0	0	0	0
c363f3b1eb4c1c19d1b04ad56c2c87a1	0	0	0	0	0	33	0	0	0	0	0	0	0	0	0	0	0	0	0	0	0	0	0	0	0	0	0	0	0	0	0	0	0	180	0	0	0	0	0	0	0	0	0	0	0	0	58	0	0
562325bd5f9f811ede4d588cc1e2e562	0	0	0	0	0	0	0	0	0	0	0	0	0	0	0	0	0	0	0	0	0	0	0	0	0	0	0	0	0	0	0	0	0	0	0	0	8	0	0	0	0	0	0	0	0	245	0	0	0
6824dc6fe577acb6f7b8819a715d768d	0	0	0	0	0	0	0	0	0	0	0	0	0	0	0	0	0	0	0	0	0	0	0	0	0	0	0	0	0	0	0	0	0	0	0	0	0	0	0	0	0	0	0	0	213	0	0	0	0
059a184a6efe4a13cb1d4bb1d51e88fb	0	0	0	0	0	0	0	0	0	0	0	0	0	0	0	0	0	0	0	0	0	0	0	0	0	0	0	0	0	0	0	0	0	0	0	0	0	0	0	0	0	0	0	0	0	0	0	0	0
2fc5002143702766774a94c8f5fab9a7	0	0	0	0	0	267	0	0	0	0	0	0	0	0	0	0	0	0	0	0	0	0	0	0	0	0	0	0	0	0	0	0	0	0	0	0	0	0	0	0	0	0	0	0	0	0	0	0	0
84ea5929dca77101db8e76069d428824	0	0	0	0	0	0	0	0	0	0	0	0	0	0	0	0	0	0	0	0	0	0	0	0	0	0	0	0	0	0	0	0	0	0	0	0	0	0	0	0	0	0	0	0	0	0	0	0	0
a8a4e8659247839b4002938e4bd1e96f	0	0	0	0	0	0	0	0	0	0	0	230	0	0	0	0	0	0	0	0	0	0	0	0	35	0	0	0	0	0	0	0	0	0	0	0	0	0	0	0	0	0	0	0	0	0	0	0	0
3574199226b2cdec9eb40a972d5c747d	0	0	0	0	265	0	0	0	0	0	0	0	0	0	0	0	0	0	0	0	0	0	0	0	0	0	0	0	0	0	0	0	0	0	0	0	0	0	0	0	0	0	0	0	0	0	0	0	0
43f6ca8bfb90309bd4c1afe90a4c865d	0	0	0	0	0	0	0	0	0	0	0	0	0	0	0	0	0	0	0	0	0	0	0	0	0	0	0	0	0	0	0	0	0	0	0	0	0	0	0	0	0	0	264	0	0	0	0	0	0
79d8de2cef04ff1f9e6cdc2b1d621b3c	0	0	0	0	0	3	0	0	0	0	0	0	0	0	36	0	0	0	0	11	0	0	0	0	0	0	23	0	0	0	0	0	0	0	0	0	30	0	0	12	0	0	0	0	11	0	20	0	0
0eabde10324bf791013ae8fac1b3bb97	0	0	0	0	41	0	0	0	0	64	0	0	0	0	0	0	0	0	0	0	0	0	0	0	0	0	0	0	0	0	0	0	0	0	0	0	0	0	0	0	0	0	0	0	0	0	0	0	0
a83cbe0bc53bf6193de66ae836ed27ff	0	0	0	0	0	0	261	0	0	0	0	0	0	0	0	0	0	0	0	0	0	0	0	0	0	0	0	0	0	0	0	0	0	0	0	0	0	0	0	0	0	0	0	0	0	0	0	0	0
72105f05ef86b56deb4cf951bdef62fa	13	0	11	0	0	25	23	20	19	17	0	0	0	0	0	0	0	0	0	0	21	0	0	0	16	0	0	0	0	0	0	16	0	15	0	0	0	0	0	0	0	0	0	21	24	17	0	0	0
f94b1e7517064bb3a7576e991e8b56be	0	0	0	0	0	0	0	0	0	0	0	0	0	0	0	0	0	0	227	0	0	0	0	0	0	0	0	0	0	0	0	0	0	17	0	4	5	0	0	0	0	0	0	0	0	0	0	0	0
97510dadcd5ba374139caef3696a4889	0	0	260	0	0	0	0	0	0	0	0	0	0	0	0	0	0	0	0	0	0	0	0	0	0	0	0	0	0	0	0	0	0	0	0	0	0	0	0	0	0	0	0	0	0	0	0	0	0
dae03516932f60e556efc81cce53822b	0	0	0	0	7	0	16	0	0	0	0	0	0	0	0	0	0	0	0	0	14	0	0	0	0	0	0	0	0	9	0	0	0	0	0	18	0	0	0	26	0	45	0	0	0	21	0	0	0
6cd3270a909c82676d2fd2905d7ffd1e	0	22	0	0	0	0	0	0	0	0	0	0	0	0	0	0	0	0	22	0	0	0	0	0	0	0	0	0	0	0	0	0	0	0	0	0	0	0	0	0	0	0	0	0	0	0	0	0	0
9d7b1da90fd43e9cb7f965060150ef9a	0	40	0	0	0	0	0	0	0	0	0	0	0	0	0	0	0	0	0	0	0	0	0	0	0	41	0	15	0	0	0	0	0	0	0	0	0	0	0	0	0	0	0	0	0	0	0	0	0
cb6e3f3a6b9baf443d6053a16247c077	0	0	0	0	0	0	0	0	0	0	0	0	0	0	0	0	0	0	0	0	0	0	0	0	0	0	0	0	0	0	0	258	0	0	0	0	0	0	0	0	0	0	0	0	0	0	0	0	0
3aed2cfc9acbc0b6140184739c00dd6c	0	0	0	0	0	257	0	0	0	0	0	0	0	0	0	0	0	0	0	0	0	0	0	0	0	0	0	0	0	0	0	0	0	0	0	0	0	0	0	0	0	0	0	0	0	0	0	0	0
4a8db889cffbde62b6f9092b40d784af	0	0	0	0	19	0	0	0	0	0	0	0	0	0	0	0	0	0	25	0	0	0	0	0	0	0	0	0	0	0	0	0	0	0	0	0	100	0	0	0	0	0	0	0	0	83	0	0	0
90ba6155ac838ec93df1321fcab13fab	0	0	0	0	257	0	0	0	0	0	0	0	0	0	0	0	0	0	0	0	0	0	0	0	0	0	0	0	0	0	0	0	0	0	0	0	0	0	0	0	0	0	0	0	0	0	0	0	0
b5a6f4e8c1bed76df9e3c37fcab72454	0	0	0	0	0	0	0	0	0	0	0	0	0	0	0	0	0	0	0	0	0	0	0	0	0	0	0	0	0	0	0	0	0	0	0	0	0	0	0	0	0	0	0	0	0	0	0	0	0
dec3727a8cd95c1b97c0aa3ac7e9cb0f	0	0	0	0	0	0	0	0	0	0	0	0	0	0	0	0	0	0	0	0	0	0	0	0	0	0	0	0	0	0	0	0	0	0	0	0	0	0	0	0	0	0	0	0	0	0	0	0	0
3900906d27e2d3c4e879f5ae71fc3f3b	0	0	0	0	0	0	0	0	0	0	0	0	0	0	0	0	0	0	0	35	0	0	0	0	0	0	0	0	0	0	0	0	221	0	0	0	0	0	0	0	0	0	0	0	0	0	0	0	0
13b4fa51782d616faaaebea550c9a834	0	0	0	0	0	0	0	0	0	0	0	0	0	0	0	0	0	0	0	0	0	0	0	0	0	0	0	0	0	0	0	0	0	0	0	0	256	0	0	0	0	0	0	0	0	0	0	0	0
c937abb48d0d4ba44dc0928e3ec56bf8	0	30	0	0	9	0	0	17	0	0	0	0	0	0	0	0	0	0	0	0	0	0	0	0	0	0	5	0	0	0	0	0	0	11	0	0	0	0	23	0	0	4	0	0	0	23	0	9	0
fdba4e3aed09e899c7a0343f5b9c5d95	0	0	0	0	0	0	0	0	0	0	0	0	0	0	0	0	0	0	0	0	0	0	0	0	0	0	0	0	0	0	0	0	0	0	168	0	0	0	0	0	0	0	0	0	0	0	0	0	0
b5331d95978b203c938da28e618e5a10	0	31	0	0	0	0	0	0	0	0	0	0	0	0	0	0	0	0	0	0	0	0	0	0	0	0	0	0	0	223	0	0	0	0	0	0	0	0	0	0	0	0	0	0	0	0	0	0	0
d60eb54f074e869519339d4d4c9dff0b	0	0	0	0	0	0	0	0	0	0	0	0	0	0	0	0	0	0	0	0	0	0	0	0	0	0	0	0	0	0	0	0	0	0	0	0	0	0	0	0	0	0	0	0	254	0	0	0	0
f015f99e2bdefe12fbfb3755977ac84f	0	0	0	0	0	0	0	0	0	0	0	0	0	0	0	0	0	0	0	0	0	0	0	0	0	0	0	0	0	0	0	0	0	0	0	0	0	0	0	0	0	0	0	0	0	0	0	0	0
15dc6b3cdb8782f3b4a89b9c1dd1fb98	0	0	0	0	0	252	0	0	0	0	0	0	0	0	0	0	0	0	0	0	0	0	0	0	0	0	0	0	0	0	0	0	0	0	0	0	0	0	0	0	0	0	0	0	0	0	0	0	0
f2579005418991ae1d7ceb9f93280e78	0	8	0	0	0	0	0	0	0	3	0	0	0	0	0	0	0	0	6	0	0	0	0	0	0	0	0	0	0	3	0	0	0	0	0	170	3	0	0	5	0	0	0	0	2	0	0	0	0
e03a2cdd0bb51190a95d1133f3a8338c	0	0	0	0	0	0	0	0	0	0	29	0	0	0	0	0	0	0	0	0	0	0	0	0	0	0	0	0	0	0	0	0	0	0	0	0	0	0	0	0	35	0	0	0	118	0	0	0	0
df2b90d6f33122073e7d05d102920b3d	0	0	0	0	0	0	0	0	0	0	0	0	0	0	15	0	0	0	0	0	0	0	0	0	0	0	0	0	0	0	0	0	0	0	0	0	0	0	0	0	0	0	0	0	0	0	0	0	0
eccd574c9b4fbed6cf90eed119876e72	0	0	0	0	0	0	0	0	0	0	0	0	0	0	0	0	0	0	0	0	0	0	0	252	0	0	0	0	0	0	0	0	0	0	0	0	0	0	0	0	0	0	0	0	0	0	0	0	0
e57ecfd6dbb2fd67058b65e3e84cb93c	0	0	0	0	0	0	0	0	0	0	0	0	0	0	0	0	0	0	0	0	0	0	0	0	0	0	0	0	0	0	0	0	0	0	0	0	0	0	0	0	0	0	0	0	0	0	0	0	0
34ca527f234cd4d39ce75f63e307ef78	0	0	0	0	0	0	0	0	0	0	0	0	0	0	0	0	0	0	0	0	0	0	0	0	24	0	22	0	0	0	12	0	0	0	0	0	0	0	0	0	0	0	0	0	30	0	0	0	0
1045a71340c7cb474c31eb01fdc9e4b9	0	0	0	0	0	0	0	0	0	0	0	0	0	0	0	0	0	0	0	0	0	0	0	0	0	0	0	0	0	0	53	0	0	55	0	0	0	0	0	0	22	0	0	0	0	0	0	0	0
9936a6ef8af4d0f8669dc5a5dde6d283	0	0	0	0	0	0	0	0	0	0	0	0	0	0	0	0	250	0	0	0	0	0	0	0	0	0	0	0	0	0	0	0	0	0	0	0	0	0	0	0	0	0	0	0	0	0	0	0	0
5321141807ad07a6351d3e1147a536cd	0	0	0	0	0	0	0	0	0	0	0	0	0	0	0	0	0	0	0	103	0	0	0	0	0	28	0	0	0	0	0	0	0	0	0	0	0	0	0	0	0	41	0	0	0	0	0	0	0
c592e051b59de8bf33476975e068a832	0	0	0	0	0	0	0	0	0	0	0	0	0	0	0	0	0	0	0	0	59	0	0	0	0	0	0	0	0	0	93	0	0	0	0	0	0	0	0	0	0	0	0	0	0	0	0	0	0
1e381cbac2bfea59fc516f4cfcd6940b	0	0	0	0	0	0	0	0	0	0	0	0	0	0	0	0	0	0	0	0	0	0	0	0	0	0	0	0	0	0	0	0	0	0	0	0	0	0	0	0	0	0	0	0	0	0	0	0	0
d4921cca5eeecfe3f1a6ef9f169de4e7	249	0	0	0	0	0	0	0	0	0	0	0	0	0	0	0	0	0	0	0	0	0	0	0	0	0	0	0	0	0	0	0	0	0	0	0	0	0	0	0	0	0	0	0	0	0	0	0	0
80ba24b4bf79da0f9844587e2688f9ad	11	0	0	0	0	0	0	0	0	0	0	0	0	0	0	0	0	0	0	0	0	0	0	0	0	0	0	0	0	0	68	0	0	0	0	0	0	0	0	0	2	155	0	0	0	0	0	0	13
8c95949260a4ebc5950043882e6fb3a5	0	0	0	0	0	32	0	0	0	0	0	0	0	0	0	0	0	0	51	0	0	0	0	0	0	26	0	0	0	2	0	0	0	0	0	0	0	0	0	0	0	0	0	0	0	0	138	0	0
c2c7936071659cc0c547c47c9c9c32c6	0	0	0	0	0	0	0	3	0	0	0	0	0	0	0	0	0	0	0	0	0	0	0	0	0	0	0	0	0	0	0	0	0	0	0	0	0	0	0	0	0	0	0	0	0	246	0	0	0
7991cbf250c4a05ef9cb83663aeec451	0	0	0	0	0	0	0	0	0	0	0	0	0	0	0	0	0	0	0	0	0	0	0	30	0	0	0	0	0	0	0	0	0	0	0	0	219	0	0	0	0	0	0	0	0	0	0	0	0
06f9caaf552cca9e8bb8e67230bc83f5	0	248	0	0	0	0	0	0	0	0	0	0	0	0	0	0	0	0	0	0	0	0	0	0	0	0	0	0	0	0	0	0	0	0	0	0	0	0	0	0	0	0	0	0	0	0	0	0	0
f44b09f315a4543af210793d88f819a4	0	0	0	0	0	0	0	0	0	0	0	0	0	0	0	0	0	0	0	0	0	0	0	0	0	0	0	0	0	0	0	0	0	0	0	0	0	0	0	0	0	0	0	0	0	0	0	0	0
e03753aeb20e8697a7d4e0c8d3223e7d	0	0	0	0	0	0	0	0	0	0	0	0	0	0	247	0	0	0	0	0	0	0	0	0	0	0	0	0	0	0	0	0	0	0	0	0	0	0	0	0	0	0	0	0	0	0	0	0	0
b7563644fdabedd89b31cac9c326f9f7	0	0	0	0	0	0	0	0	0	0	0	0	0	0	17	0	0	0	0	0	0	0	0	0	0	0	0	0	0	9	9	0	0	0	0	12	0	0	0	0	0	0	0	0	0	0	0	0	0
c37254ade193bc6a187483d58d2e36b4	0	0	0	0	0	0	0	0	0	0	0	0	0	0	0	0	0	0	0	0	247	0	0	0	0	0	0	0	0	0	0	0	0	0	0	0	0	0	0	0	0	0	0	0	0	0	0	0	0
b1812cbf2d1ed5962f8d96fe51bbc05f	0	0	0	0	0	0	0	0	0	0	0	0	0	0	0	0	0	0	0	0	0	0	0	0	0	0	0	0	0	0	0	0	0	0	0	0	0	0	0	0	0	0	0	0	0	247	0	0	0
81c9fc05da44a4729dd7927181524df0	0	0	0	0	0	0	0	0	82	0	0	0	0	0	0	0	0	0	0	0	0	0	0	0	0	0	0	0	0	0	0	0	0	0	0	0	0	35	0	0	0	0	0	0	26	0	0	0	0
2a113a55da81e02063e75e4a61e1dc66	0	0	0	0	0	0	0	0	0	0	0	0	0	0	0	0	246	0	0	0	0	0	0	0	0	0	0	0	0	0	0	0	0	0	0	0	0	0	0	0	0	0	0	0	0	0	0	0	0
b2f79af98b0735432bd3c876b81ab8cb	0	0	0	0	0	0	0	0	0	25	0	0	0	0	0	0	33	0	0	0	12	0	0	0	0	0	9	50	0	0	0	0	0	0	0	0	24	0	0	0	0	0	0	0	0	0	0	14	0
ee6d45d6cbf3ba7c0206d98a3906a8e8	0	0	76	0	0	0	0	0	0	0	13	0	56	0	0	0	0	0	0	0	0	18	0	0	0	0	0	0	0	0	0	0	0	0	0	0	0	0	0	0	0	3	19	0	0	0	0	0	0
b949c87b066470b99bb0bea8a6053514	0	0	0	0	0	0	0	0	0	0	0	0	0	0	0	0	0	0	0	0	0	0	0	0	0	0	0	0	0	0	0	0	0	0	0	0	0	0	0	0	13	0	0	0	220	12	0	0	0
d96c31281cdee7bcf238bec196b5d1ca	0	0	0	0	0	0	65	0	0	44	0	0	0	0	18	0	0	0	0	0	0	0	0	0	0	0	0	0	0	0	0	0	0	0	0	0	0	0	0	0	0	0	0	0	0	0	0	0	0
1971de9d49c55808aee334cc10c7fddd	0	0	0	0	0	0	0	9	0	0	0	0	0	0	0	0	0	0	0	0	0	0	0	0	0	0	0	0	0	0	0	0	0	0	0	0	0	0	0	0	0	0	0	0	0	235	0	0	0
3d0409f8d3cc4518ffc12eeb1b1feed8	0	0	0	8	0	0	0	0	2	0	32	9	0	0	0	0	0	12	0	0	0	9	0	0	0	0	0	0	3	0	0	0	0	0	0	14	0	11	3	22	0	0	0	0	0	0	0	0	0
6f0dc9095eff3c3d8dde53bc5fb6f3a5	0	0	0	0	0	0	0	0	0	0	0	0	0	0	0	0	0	0	0	0	25	0	0	0	0	0	0	0	59	0	0	5	0	0	0	0	0	0	0	0	0	13	0	0	0	0	0	0	0
528221c9061b206168a066d772b1f653	0	0	0	0	0	0	0	59	0	0	0	0	0	0	0	0	0	0	0	0	0	68	0	0	0	0	0	0	0	0	0	0	0	0	0	0	0	0	0	79	0	0	0	0	0	0	0	0	0
198a840b442dd3c79871f2584fe8df94	0	0	0	0	57	0	0	7	0	0	0	0	0	0	0	0	0	0	0	0	0	0	0	0	0	0	0	0	0	0	0	0	0	0	0	95	0	0	0	0	0	0	0	0	0	0	0	0	0
038a34d8f0af38643110dfeffae7ca5b	0	0	0	0	0	0	0	0	0	0	0	22	0	0	21	0	0	0	0	0	0	0	0	34	0	0	0	0	0	0	0	0	0	0	0	0	0	0	0	0	0	0	0	0	0	0	0	0	0
f830981e9c2dd3d0d4954703b2657dbd	0	0	0	0	0	0	0	0	0	0	0	0	0	0	0	0	0	0	0	228	0	0	0	0	0	0	0	0	0	15	0	0	0	0	0	0	0	0	0	0	0	0	0	0	0	0	0	0	0
82cee130561d8f4b976fcc19480cacea	0	0	0	0	0	0	0	0	0	0	0	0	0	0	0	0	0	0	0	0	0	0	47	0	0	0	0	0	0	0	122	0	0	0	0	0	0	0	0	0	0	0	0	0	0	0	0	0	0
365dd7f6e2e8531502362a75a46f2e24	0	0	0	0	0	0	0	0	0	0	0	0	0	0	0	0	0	0	0	0	0	0	0	39	0	37	0	0	0	0	0	0	0	0	0	0	0	0	0	0	0	0	0	0	0	0	0	0	0
a1c1ada766e890f911fa14b2e417844a	0	0	0	0	0	0	0	0	0	0	0	0	0	0	0	0	0	19	0	16	0	10	8	19	0	16	17	0	17	0	0	0	0	0	0	0	0	0	0	0	0	0	0	0	0	0	0	0	0
db5083fb7a9c2edf1956b52b73a8edda	0	0	0	0	0	0	0	0	0	0	0	0	0	0	0	0	0	0	25	0	0	9	0	26	0	13	0	0	16	13	8	0	0	0	0	0	0	0	0	0	0	0	0	0	0	0	0	0	0
a0c683c9e928d18011f55c948ae0a8f0	0	0	0	0	0	0	0	0	0	0	0	0	0	0	0	0	0	0	0	0	0	0	0	0	0	0	0	0	0	0	0	43	0	0	0	0	0	0	0	0	0	0	0	0	0	0	0	0	0
856d902648e1c6c0b7766a7c0cb52760	0	236	0	0	0	0	0	0	0	0	0	0	0	0	0	0	0	0	0	0	0	0	0	4	0	0	0	0	0	0	0	0	0	0	0	0	0	0	0	0	0	0	0	0	0	0	0	0	0
fc8a9adaa60a1a684662e8402ad3be0b	0	0	0	0	0	0	0	0	0	0	0	0	0	0	0	0	0	0	0	0	0	0	0	0	0	0	0	0	0	21	0	0	0	0	0	0	0	0	0	0	0	54	0	0	0	0	0	0	0
d64e5e7112b12df710fb58f5e8814fc5	0	0	0	0	0	0	0	0	0	0	0	0	0	0	0	0	0	0	0	0	0	0	0	0	0	0	0	0	0	0	0	0	0	0	0	0	0	0	0	0	0	0	0	0	0	0	0	239	0
1e1b8d60165948cea2e8ae010ad314cf	0	0	0	0	0	0	0	0	0	0	0	0	0	0	0	0	0	0	0	0	0	0	0	0	0	0	0	0	0	0	0	0	0	0	0	0	0	0	0	0	0	0	0	0	0	0	0	0	0
e4ee2f2f87d7fe1a7778566b5740396f	0	0	0	0	0	0	0	0	0	0	0	0	0	33	0	0	0	0	0	0	0	0	0	0	0	0	0	0	0	0	0	0	0	0	0	0	0	0	0	0	0	0	0	0	0	0	0	0	0
0c3e13682ac503edac6bbf578aea4c4d	0	0	0	0	0	0	0	0	0	0	0	0	0	0	0	67	0	0	0	0	0	171	0	0	0	0	0	0	0	0	0	0	0	0	0	0	0	0	0	0	0	0	0	0	0	0	0	0	0
a48e3dfd46746f2dc0a7c6d2c30d427e	0	0	0	0	0	0	0	0	0	0	0	0	0	0	0	0	0	0	0	0	0	0	0	0	0	0	0	0	0	0	0	0	0	238	0	0	0	0	0	0	0	0	0	0	0	0	0	0	0
528f2c6fefd6c53729f36123fcc6f148	0	0	0	0	0	0	0	0	0	0	0	0	0	0	0	0	0	0	0	0	0	0	0	0	0	0	0	0	0	0	0	0	0	0	0	0	0	0	0	0	0	0	0	0	0	0	0	0	238
26513c5f90cd01e59d1551732525e27a	0	0	0	0	0	0	0	0	0	0	0	0	0	0	0	0	0	0	0	0	0	15	0	0	0	0	0	0	0	0	0	0	0	0	0	0	0	0	0	0	0	0	0	0	0	0	0	89	0
70e75ca036e1fdca5d35bb336bc9f203	0	0	0	0	0	0	0	0	0	0	0	0	0	0	0	0	0	0	0	0	0	0	0	0	0	0	0	0	0	237	0	0	0	0	0	0	0	0	0	0	0	0	0	0	0	0	0	0	0
fff5e8200f5eb646e8aaff7ac21bfac0	0	0	0	0	0	0	0	0	0	0	0	0	0	0	0	0	0	0	0	0	0	0	0	0	0	0	0	0	0	0	0	0	0	0	0	0	0	0	0	0	0	0	0	0	0	0	0	0	0
b4e1e167aacfb5d33aa93a31cf6718fc	0	0	0	0	0	179	0	0	0	0	0	0	0	0	0	0	0	0	0	0	0	0	0	0	0	0	0	0	0	0	0	0	57	0	0	0	0	0	0	0	0	0	0	0	0	0	0	0	0
fddc32a2184463839a8d60ea57901c41	0	0	0	0	126	65	0	8	0	2	15	0	0	0	0	0	0	0	0	0	0	0	0	0	0	0	0	0	0	0	0	0	0	0	0	0	0	0	0	0	0	0	0	18	0	0	0	0	0
2de97376dc863be59d3b69067f7074a8	0	0	0	0	0	0	0	0	0	0	0	0	0	0	0	0	0	0	0	0	0	93	143	0	0	0	0	0	0	0	0	0	0	0	0	0	0	0	0	0	0	0	0	0	0	0	0	0	0
0ceb2d0d0bdf6fe87c013657c6e3b6df	0	0	36	0	0	0	0	0	0	0	0	0	0	0	0	0	0	0	0	0	0	0	0	0	0	0	0	0	0	0	0	0	0	0	0	0	0	0	0	0	0	0	26	0	0	0	0	0	0
7b6f5b44779dca59cfd7e3ee2aea3d76	0	23	0	0	0	0	123	0	0	0	0	0	0	0	0	0	0	0	0	0	0	0	0	0	0	0	0	0	0	0	0	0	0	0	0	0	0	0	0	0	0	0	0	0	0	0	0	0	0
61067ece1f4190df929f028f27c696a5	0	0	0	0	0	0	0	0	0	0	0	0	0	0	0	0	165	0	0	0	0	0	0	0	0	0	0	0	0	0	0	0	0	0	0	0	0	0	0	0	0	0	0	0	0	0	0	0	0
a4e5427bf2411a3d9d10f99efc295e09	6	0	0	0	26	3	0	0	0	30	0	0	0	0	0	0	0	0	10	0	0	0	0	0	0	0	0	18	0	7	0	0	0	30	0	0	0	0	59	0	0	0	0	0	0	0	0	15	0
d3bdf8ee73026ace526850230d2f0565	0	0	0	0	0	0	0	0	0	234	0	0	0	0	0	0	0	0	0	0	0	0	0	0	0	0	0	0	0	0	0	0	0	0	0	0	0	0	0	0	0	0	0	0	0	0	0	0	0
a730f4fcd4271cb06398e1f6da239bd2	0	0	0	0	0	0	0	0	0	5	6	0	0	0	0	0	0	0	0	0	0	0	0	0	0	0	0	0	0	0	4	0	0	0	0	0	6	0	0	0	0	0	11	74	48	0	0	0	11
0f5dfe421363541834dd23e74150ff2b	0	0	0	0	0	0	0	0	0	0	0	0	0	0	0	25	0	0	0	0	0	0	0	0	0	0	0	0	0	0	0	0	0	0	0	0	0	0	0	0	0	0	0	0	0	0	0	0	0
8f8a34d872d6b9aec75cf7432fbb4a6e	0	0	0	0	0	0	0	0	0	0	0	0	0	0	0	0	0	0	0	0	0	0	0	0	0	0	0	157	0	0	0	0	0	0	0	0	0	0	0	0	0	0	0	0	0	0	0	0	0
d55dfd1d247d45da3a6d8fc46db06039	0	0	0	0	0	0	0	0	0	0	0	82	0	0	0	0	0	0	0	0	0	0	0	0	0	0	0	0	0	0	0	0	0	0	0	0	0	0	0	0	0	0	0	0	0	0	0	0	0
57db847c5a62037c4d104374fd1f00c7	0	0	0	0	0	0	0	0	0	0	0	0	0	0	0	215	0	0	0	0	0	0	0	0	18	0	0	0	0	0	0	0	0	0	0	0	0	0	0	0	0	0	0	0	0	0	0	0	0
4578da6dfa67de3c70122c1191f69f69	0	0	0	0	0	0	0	0	0	0	0	0	0	0	0	0	0	0	0	233	0	0	0	0	0	0	0	0	0	0	0	0	0	0	0	0	0	0	0	0	0	0	0	0	0	0	0	0	0
23aca21c2710b915b010e18060c8d0c8	0	0	0	0	0	0	0	0	0	0	0	0	0	0	0	0	0	0	0	0	0	0	0	0	0	0	0	0	0	0	0	0	0	144	0	0	0	0	0	0	0	0	0	0	0	0	0	0	0
1e3cc5e87adcf6b45ceaf84f65d3254a	14	0	13	0	0	22	23	13	8	19	5	0	0	0	0	0	0	0	0	0	11	0	0	0	10	0	0	0	0	0	0	13	0	10	0	0	0	0	0	0	0	0	0	30	20	21	0	0	0
735c52c205f5917f2fe49d145d17abea	0	0	0	0	0	17	0	0	0	78	0	0	0	0	0	5	0	0	0	0	0	0	0	0	0	0	0	4	0	8	0	0	0	25	0	0	0	0	17	0	0	0	0	0	0	0	0	20	0
7ce78b7b1fc97fefd09a0b57b0a5ed78	0	0	0	0	0	0	0	0	0	0	0	0	0	0	0	9	0	0	0	0	0	0	80	0	0	0	0	0	0	0	57	0	0	0	0	0	0	0	0	0	38	0	0	0	0	0	0	0	0
91f9b18950beaa9163167ea1d3536a8f	0	0	0	0	0	0	0	0	0	0	0	0	0	0	0	0	0	0	0	0	0	0	0	0	0	0	0	0	0	0	0	0	0	0	0	0	0	0	0	0	0	0	0	0	0	0	0	0	0
8b612aca90321615931bc7dfaf88103e	0	0	0	0	0	0	0	0	0	0	0	0	0	0	0	0	0	0	0	0	0	0	0	0	0	0	0	36	0	0	0	0	0	0	0	0	0	0	0	0	0	0	0	0	0	0	0	0	0
67f615e7ebdefab5cc6e088f258e1be1	0	0	0	0	0	0	0	0	0	0	0	0	0	0	0	0	0	0	0	0	0	0	0	0	0	0	0	0	0	0	0	0	0	0	0	0	0	0	0	0	0	0	0	0	0	0	0	0	0
d062e2b0e097b027f89b72548a51a502	0	0	0	0	0	0	0	0	0	0	0	0	0	0	0	0	0	0	0	0	0	0	0	0	0	0	0	0	0	0	0	0	0	0	0	0	0	0	0	0	0	0	0	0	0	0	0	0	0
172fdaba7d7a1d94b5346e9bc0995ec9	0	0	0	0	0	0	0	0	0	0	0	0	25	0	0	0	0	0	0	0	0	0	0	0	0	0	0	0	0	0	0	0	0	0	0	0	0	0	0	0	30	0	0	0	0	0	0	0	0
8df804c8b6c9fbf8753f4033cfa6b30d	0	0	0	0	0	0	0	0	0	0	0	0	0	0	17	0	0	0	0	0	0	0	0	0	0	0	0	0	0	0	0	0	0	0	0	0	0	0	0	0	0	0	0	0	0	0	0	0	0
763c395405e74e6874ad738b9c8fdd9a	0	0	0	0	0	0	0	0	0	0	0	0	0	0	0	0	0	0	0	0	0	0	0	0	0	0	0	224	0	0	0	0	0	0	4	0	0	0	0	0	0	0	0	0	0	0	0	0	0
b8aaefa89d9bc3910dc0586b187584e8	0	0	0	0	0	0	0	0	0	0	0	0	0	0	0	0	0	0	0	0	0	0	0	0	0	0	0	0	0	0	0	0	0	0	0	0	0	0	0	0	0	0	0	0	0	0	0	228	0
0f4541d83f9c4eb9368f18f9128439a0	0	0	0	0	0	84	0	0	0	0	0	0	0	0	0	0	0	0	20	0	0	0	0	0	0	0	14	19	0	61	0	0	0	0	0	0	0	0	0	0	0	0	0	0	0	0	0	0	0
d72a2b9eb2760e496f195626344874fb	0	0	0	0	0	0	70	0	0	62	0	0	0	0	0	0	0	0	0	0	44	0	0	0	0	0	0	0	0	0	0	0	0	0	0	0	0	0	0	0	0	0	0	0	0	0	0	0	0
32707519e8fb6b8cc195da09144f7b2f	0	0	0	0	0	0	44	0	0	0	91	0	0	0	0	0	0	0	0	0	0	0	0	0	0	0	0	0	0	0	0	0	0	0	0	0	0	0	0	0	0	0	0	92	0	0	0	0	0
3ef1108dad612c8dcd79c3051c84ef88	0	0	0	0	0	0	0	0	0	26	0	0	23	0	0	0	0	0	0	0	0	0	0	0	0	0	0	0	0	0	48	0	0	0	0	0	0	0	0	0	20	0	0	0	10	9	0	0	0
9ac3cc2297233a0cbeae60a02d58508c	0	0	0	0	0	0	0	0	0	0	0	0	0	0	0	0	0	0	0	0	0	0	0	0	0	0	0	56	0	0	0	0	0	0	0	0	0	0	0	0	0	0	0	0	0	0	0	0	0
32f9b1eaf8be69d24bc8e6d1f63a578b	0	0	0	70	0	0	0	0	0	0	0	0	0	0	0	0	0	0	0	0	0	0	0	0	0	0	0	0	0	0	0	0	0	0	0	0	0	0	0	0	0	0	0	0	0	0	0	0	0
22ce19c08707dfd7b8a730ab1b95461f	0	0	0	0	0	0	0	0	0	0	0	0	0	0	0	0	0	0	0	0	0	0	0	0	0	0	0	0	0	0	0	0	0	0	0	0	0	0	0	0	0	0	0	0	0	0	0	0	0
76394439354b3398184dd144f41a2821	0	0	0	0	0	0	0	0	0	0	0	0	0	0	0	0	0	0	0	0	0	0	0	0	0	0	0	0	0	0	0	0	0	0	0	0	0	0	0	0	0	0	0	0	0	0	0	0	0
6d8959c0f86974fc9873bf2fd195c95e	0	0	13	0	0	0	4	0	0	5	0	0	5	0	0	5	10	0	0	0	0	7	0	0	0	6	4	0	13	0	12	0	0	4	0	0	0	0	5	0	0	7	8	0	0	4	5	5	6
4e52725a0c6d04715f6a2e7fc156957e	0	0	0	0	0	0	0	0	0	0	0	0	0	0	85	0	0	0	0	0	0	0	0	0	0	0	26	0	0	0	0	0	0	0	0	0	0	0	0	0	75	0	0	0	0	0	0	0	0
f3c0e8f45090cb0daea43812541cdde3	0	0	0	0	0	0	0	0	0	0	0	0	0	0	0	0	46	0	0	0	0	0	0	0	0	0	0	0	0	0	0	0	0	0	178	0	0	0	0	0	0	0	0	0	0	0	0	0	0
c6bd5aca6bcb5db8f1892d43b80dc05b	0	0	0	0	0	0	0	0	0	0	0	0	0	0	0	0	0	0	0	0	24	0	0	0	0	0	43	0	0	0	8	0	0	0	0	0	0	0	0	0	0	0	0	0	0	29	20	0	0
cb73dce44a3803f9271e1028e9d1b30b	0	0	0	0	0	0	0	0	0	0	12	0	0	0	0	0	0	0	0	0	0	0	18	42	0	0	0	0	0	0	0	0	0	0	0	0	0	0	0	0	19	0	0	0	0	0	27	0	0
49311df8c4e0df701ad1826800957569	0	0	0	0	0	0	0	0	0	0	0	0	0	0	0	0	0	0	0	0	0	0	0	0	0	0	0	0	0	0	0	0	0	0	0	0	0	0	0	0	0	0	0	0	0	0	0	0	0
af6e83a15d5e14bda92606301ba267ff	0	0	0	0	0	0	0	56	0	69	0	0	0	0	0	0	0	0	0	0	0	30	0	0	0	0	0	67	0	0	0	0	0	0	0	0	0	0	0	0	0	0	0	0	0	0	0	0	0
3ca53903eabce6ddb11f1a8b8e99c40b	0	0	0	0	0	0	0	0	4	0	0	0	0	3	6	0	0	0	0	7	0	0	0	10	3	0	0	0	11	0	0	0	0	0	0	4	0	0	0	0	4	0	0	0	0	0	0	0	0
f7050a7831b752cbd484006bd0d1ff62	0	0	0	0	31	0	0	0	0	0	0	0	0	0	0	0	0	0	0	0	0	0	0	0	0	0	0	0	0	0	0	0	0	0	0	0	0	0	0	0	0	0	0	0	0	0	0	0	0
b38767de93f10eaac67b95a0f14656bc	0	13	0	0	8	5	14	0	0	5	0	0	0	0	0	0	0	0	0	0	0	0	0	0	0	0	0	0	0	18	0	0	0	0	0	0	0	0	16	0	0	0	0	0	0	0	0	40	0
fb6eec938d09935c786dcc0bd1d60bb0	0	0	0	0	0	0	0	0	0	0	0	0	0	0	0	0	0	0	0	0	0	120	0	0	0	0	0	0	0	0	0	0	0	0	0	0	0	0	0	0	0	0	0	0	0	0	0	0	0
a056296724de8a1a76d1cffb353defac	0	0	0	0	0	0	0	0	0	0	0	0	0	0	0	0	0	0	0	0	0	0	0	0	0	0	0	0	0	0	0	0	0	39	0	0	0	0	0	0	0	0	0	0	0	0	0	0	0
87c478e42b4511d4e69545af53f25327	0	0	0	0	12	0	0	0	0	0	0	0	0	0	0	0	0	0	11	16	0	14	14	14	0	16	0	0	0	0	0	0	0	0	0	0	6	0	0	0	0	0	0	0	0	0	0	0	0
977058db5b35752970c1f09ce4af52ef	0	0	0	0	0	0	0	0	0	0	0	0	0	0	0	0	0	0	0	0	0	0	0	0	0	0	0	0	0	0	0	0	0	0	0	0	0	0	0	0	0	0	0	219	0	0	0	0	0
8884e5a09672e8795330c31812b57be2	0	0	0	0	0	218	0	0	0	0	0	0	0	0	0	0	0	0	0	0	0	0	0	0	0	0	0	0	0	0	0	0	0	0	0	0	0	0	0	0	0	0	0	0	0	0	0	0	0
b390b101ac44e17ddd226074941c29d3	0	0	0	0	0	35	0	0	104	0	0	0	0	0	0	0	0	0	0	0	0	0	0	0	0	0	0	0	0	0	0	0	0	0	0	0	79	0	0	0	0	0	0	0	0	0	0	0	0
0e145d4e95d0e5c29fe775c06c06496e	0	0	0	0	0	0	211	0	0	0	0	0	0	0	0	0	0	0	0	0	0	0	0	0	0	0	0	0	0	0	0	0	0	0	0	0	0	0	0	0	0	0	0	0	0	0	0	0	0
d832cf9891527c8f95675e4d9e749a47	0	0	0	0	0	0	60	0	0	0	0	0	0	0	0	0	0	0	0	0	0	0	0	0	0	0	0	0	0	0	0	0	0	0	0	0	0	0	0	0	0	0	0	0	0	0	0	87	0
1b84483d0ee155c67514fbebe62fa696	0	0	0	79	0	0	5	0	0	0	0	0	0	0	0	0	0	0	0	0	0	0	0	0	0	0	0	0	0	0	0	0	0	0	0	24	0	0	0	86	0	0	0	0	6	2	0	0	0
a61360801e1f86b42c1570681c366d48	0	0	0	0	0	0	0	0	0	0	0	0	0	0	0	0	0	0	0	0	0	0	0	0	0	0	27	36	35	5	0	0	0	0	0	0	0	0	0	0	0	0	0	0	0	0	0	0	0
ce6183f0f179ee4381f93c06235c2d57	0	0	0	0	0	0	0	0	0	0	0	0	0	0	0	0	0	0	0	0	0	0	0	0	0	0	0	0	0	0	0	0	0	0	0	0	0	0	0	0	0	0	0	0	218	0	0	0	0
8d450d86e20f446ebd093b735621f1e8	0	0	0	0	0	54	0	0	0	0	0	0	0	0	0	0	0	0	0	0	0	0	0	0	0	0	0	0	0	0	0	0	0	163	0	0	0	0	0	0	0	0	0	0	0	0	0	0	0
7ee04a2371d05c8ee9e7b4cf45d54aa3	0	5	0	0	8	0	0	0	0	4	0	0	0	0	0	0	0	0	0	0	0	0	0	0	0	0	0	0	0	0	0	0	0	0	0	0	0	0	0	0	0	0	0	0	0	6	0	0	0
857751b296cb0763c40033ad4059607d	0	0	0	0	0	0	0	0	0	0	0	0	0	0	0	0	0	0	0	0	0	0	0	0	0	0	0	0	0	0	0	0	0	0	0	0	0	0	0	0	0	0	0	0	0	0	0	0	0
62acdc62b66f4e02d1df24561a36a0a0	0	0	0	0	0	0	0	0	0	0	0	216	0	0	0	0	0	0	0	0	0	0	0	0	0	0	0	0	0	0	0	0	0	0	0	0	0	0	0	0	0	0	0	0	0	0	0	0	0
33af23252d930c4c8def09d962b07cf5	0	0	0	0	216	0	0	0	0	0	0	0	0	0	0	0	0	0	0	0	0	0	0	0	0	0	0	0	0	0	0	0	0	0	0	0	0	0	0	0	0	0	0	0	0	0	0	0	0
c430f0a32cccad7e17db529c0c23aa06	0	0	0	0	215	0	0	0	0	0	0	0	0	0	0	0	0	0	0	0	0	0	0	0	0	0	0	0	0	0	0	0	0	0	0	0	0	0	0	0	0	0	0	0	0	0	0	0	0
7a1b0e87ef39d3938a51cb817dbec6ca	0	0	0	0	0	0	0	0	0	0	0	0	0	0	0	0	0	0	0	0	0	0	0	0	0	0	0	0	0	0	0	0	0	0	0	0	0	0	0	0	0	0	0	0	0	0	0	0	0
44b7b31906797d616f9b7f2ed1f329b8	0	0	0	0	0	0	0	0	0	0	0	0	0	0	0	0	0	0	0	0	0	0	0	0	0	0	0	0	0	0	0	0	0	0	0	0	0	0	0	0	0	0	0	0	0	0	0	0	0
2dbfd59c1a39420dfb9718a14be2ff8d	0	0	0	0	0	0	0	0	0	0	0	0	0	0	0	0	0	214	0	0	0	0	0	0	0	0	0	0	0	0	0	0	0	0	0	0	0	0	0	0	0	0	0	0	0	0	0	0	0
fdc6fd97538c00d2a039eeff6451182d	0	0	0	0	0	0	0	0	0	0	0	0	0	0	0	0	0	0	0	0	0	0	0	0	0	0	0	0	0	0	0	0	0	0	0	10	0	0	0	0	0	0	0	0	0	0	0	27	0
0ed60634be816efd2faaef6c6eef0707	40	12	0	0	0	0	0	0	0	0	0	0	0	0	0	0	0	0	0	0	0	0	0	0	58	0	0	0	0	0	0	0	0	0	71	0	0	0	0	0	0	0	0	0	0	0	0	0	0
4a1defa14d5097201c1ccce5a03be10b	0	0	0	0	32	5	0	0	4	5	0	0	4	5	0	0	0	0	0	0	0	0	0	0	0	0	0	0	0	0	0	0	0	0	0	13	0	0	0	0	0	0	0	6	0	21	0	0	0
bd84631768efb62da6ff879fbb4e05c5	0	0	0	0	0	213	0	0	0	0	0	0	0	0	0	0	0	0	0	0	0	0	0	0	0	0	0	0	0	0	0	0	0	0	0	0	0	0	0	0	0	0	0	0	0	0	0	0	0
c9b595ccbb8d27166274837e5974e60c	0	0	0	0	0	0	0	0	0	0	0	0	0	0	0	0	52	0	0	0	0	0	37	0	40	0	0	0	0	0	0	0	0	0	0	0	0	0	0	0	0	0	0	0	0	0	0	0	0
74db3421b3282667b25ff007ab3d892d	0	0	0	0	0	0	0	0	0	0	0	0	0	0	0	0	0	0	0	0	0	0	0	0	60	29	0	0	0	0	0	0	0	0	0	0	0	0	0	0	0	0	0	0	0	0	0	0	0
c44fb51c86ac0c4850765aeac8f24b92	0	0	0	0	0	0	25	0	0	0	0	0	0	0	71	0	0	0	0	0	0	0	0	0	0	0	0	0	0	0	0	0	0	0	0	0	0	0	0	0	0	0	0	0	0	0	0	0	0
a5778aaed380ac1b37d617555c1c9a53	0	0	0	0	0	0	0	0	0	0	0	0	0	0	0	2	0	0	0	0	0	0	0	0	0	0	0	0	0	0	0	0	0	0	0	0	0	0	0	0	0	0	0	0	0	0	0	0	0
41aaca52553757ab9681f582c7802528	0	0	0	0	0	0	0	0	0	0	0	0	0	0	0	0	0	0	0	0	123	0	0	0	0	0	0	0	0	0	0	0	0	0	0	0	0	0	0	0	0	0	0	0	0	0	0	0	0
56467c442de4152647f8026418193d43	0	0	0	0	12	0	0	0	0	0	0	0	0	0	0	0	0	0	0	0	0	45	0	0	0	0	0	0	0	0	0	0	0	8	0	0	0	0	0	0	0	0	0	0	0	0	0	0	0
33edd4b68118540342342c52acde346d	0	0	0	0	0	0	0	0	0	0	0	0	0	0	0	0	0	0	0	0	0	0	0	0	0	0	0	0	0	0	0	0	0	0	0	0	0	0	0	0	0	0	0	0	0	0	0	0	0
eed27b7d5450bfb9234dbd71092370dc	0	0	0	0	0	211	0	0	0	0	0	0	0	0	0	0	0	0	0	0	0	0	0	0	0	0	0	0	0	0	0	0	0	0	0	0	0	0	0	0	0	0	0	0	0	0	0	0	0
dacc84a7ed10d762c840ca4d85d320cb	0	0	0	0	0	0	0	102	0	0	0	0	0	0	0	0	0	0	0	0	0	0	0	0	0	0	0	0	0	0	0	0	0	0	0	0	0	0	0	0	26	83	0	0	0	0	0	0	0
f3aba8ce3f63fedea032acf7d9100df3	0	0	0	0	0	0	0	0	0	0	0	0	0	0	0	0	0	0	0	26	0	0	0	0	0	0	0	0	0	0	0	0	0	0	0	0	0	0	0	0	0	46	0	0	22	0	0	0	0
64b354f43b6433b40ae161cac62adb13	0	0	0	0	0	0	0	0	0	0	189	0	0	0	0	0	0	0	0	0	0	0	0	0	0	0	0	0	0	0	0	0	0	0	0	0	0	0	0	0	0	0	0	0	0	0	0	0	0
9d6cd7200603ca08129c42b33c2ae45d	0	0	0	0	0	0	0	0	0	0	73	0	0	0	0	0	0	0	0	0	0	0	0	0	0	0	0	0	0	0	0	0	0	0	0	0	0	0	0	0	0	0	0	0	0	0	0	0	0
5901bfad443e709a3eba21939dba2855	0	0	0	0	0	0	0	0	0	0	210	0	0	0	0	0	0	0	0	0	0	0	0	0	0	0	0	0	0	0	0	0	0	0	0	0	0	0	0	0	0	0	0	0	0	0	0	0	0
fd2b67d41ab0068ab77fe8231888847f	0	0	0	0	0	0	0	0	0	0	0	0	0	0	0	0	0	0	0	0	0	0	73	0	0	0	137	0	0	0	0	0	0	0	0	0	0	0	0	0	0	0	0	0	0	0	0	0	0
ee0ca3ecd2eb75192e07665892412be8	0	0	0	0	0	0	0	0	0	0	0	0	0	0	0	0	0	0	0	0	0	0	0	0	0	0	0	0	0	0	0	0	0	0	0	0	0	0	0	0	0	0	0	0	0	0	0	0	0
66d0298bfb72cb10e8c0a05e272fe3df	209	0	0	0	0	0	0	0	0	0	0	0	0	0	0	0	0	0	0	0	0	0	0	0	0	0	0	0	0	0	0	0	0	0	0	0	0	0	0	0	0	0	0	0	0	0	0	0	0
6f1b90aa247620497da5671622cc6383	0	0	0	0	0	209	0	0	0	0	0	0	0	0	0	0	0	0	0	0	0	0	0	0	0	0	0	0	0	0	0	0	0	0	0	0	0	0	0	0	0	0	0	0	0	0	0	0	0
21768b671c85bd3be34fc85b79bc57a7	0	0	0	0	0	0	0	0	0	0	0	0	0	0	0	0	0	0	0	0	0	0	0	0	0	0	0	0	0	0	0	0	0	0	0	0	0	0	0	0	0	0	0	0	0	0	0	0	0
fd95cd0dac13e6226b19363ec9364ca8	0	0	0	0	0	208	0	0	0	0	0	0	0	0	0	0	0	0	0	0	0	0	0	0	0	0	0	0	0	0	0	0	0	0	0	0	0	0	0	0	0	0	0	0	0	0	0	0	0
befc7c493f9ce7345fdf904e6ac3278e	0	0	0	0	6	6	0	0	0	0	0	0	0	0	0	0	0	0	0	0	0	0	0	0	0	0	0	0	0	16	0	0	0	7	0	0	0	0	27	0	0	0	0	0	0	0	0	0	0
fbc6b4bbdb440bb3616503844105ac78	0	0	0	0	0	0	0	0	138	0	0	0	0	0	0	0	0	0	0	0	0	0	0	0	0	0	0	0	0	0	0	0	0	0	0	0	0	0	0	0	20	0	0	0	0	0	0	0	0
0c696ec7bc96e63a687a52564d5c287d	0	0	0	0	0	0	0	0	0	0	0	0	0	0	0	0	208	0	0	0	0	0	0	0	0	0	0	0	0	0	0	0	0	0	0	0	0	0	0	0	0	0	0	0	0	0	0	0	0
0df042207570b8c3c79dd08e4d57e90e	0	4	0	0	0	0	15	0	0	2	0	0	0	0	0	97	41	0	0	0	0	0	0	0	0	0	0	0	0	0	0	0	0	12	0	0	0	0	18	0	0	0	0	0	0	8	0	0	0
b5d1e79350872a5781e3668efc7c88cb	0	0	0	0	0	0	0	0	0	0	0	0	0	0	0	0	0	0	0	0	0	0	0	0	0	0	0	32	0	0	0	0	0	0	0	0	0	0	0	0	0	0	0	0	0	0	0	0	0
422f702e03f70a0e5aed7eda037c57a8	0	0	94	0	0	0	0	0	0	0	0	0	0	0	0	0	0	0	0	0	0	0	0	0	0	0	0	0	0	0	0	0	0	0	0	0	0	0	0	0	0	0	0	0	0	0	0	0	0
ad2e4f0f49659841b3136adf531f8719	0	0	0	15	0	0	0	0	0	0	0	0	0	0	0	0	0	0	0	0	0	0	0	0	0	0	0	0	0	0	0	0	0	0	0	0	0	0	0	0	0	23	0	0	45	16	0	0	13
36dbf4ff0071bdfaf7eb2ec44915c60b	0	0	0	0	0	0	0	0	0	0	0	0	0	0	0	0	0	0	0	0	0	0	0	0	0	0	0	0	0	0	0	0	0	0	0	0	0	0	0	207	0	0	0	0	0	0	0	0	0
742756da70d2208ce5bf0c09dd7f4b8b	0	0	0	0	0	0	0	0	0	0	0	0	0	0	0	0	0	0	13	19	0	20	11	0	0	0	8	0	10	0	11	0	0	0	0	0	0	0	0	0	0	0	0	0	0	0	0	0	4
870620a4c0e71421553b5afd32167cbc	0	0	0	0	0	0	0	0	0	0	0	0	0	0	0	0	0	0	0	69	0	0	0	0	0	0	0	0	0	0	0	0	0	0	0	0	0	0	0	0	0	0	0	0	0	0	0	38	0
53c148f12b893ca60ace94d70d744257	0	0	0	0	0	10	12	10	10	50	17	9	10	0	0	0	0	0	0	0	0	0	0	0	0	3	0	0	0	0	0	0	0	5	0	0	0	0	0	0	0	0	0	15	50	0	0	0	0
35600c00ac891ad6b533c8c91b8d76da	0	0	0	0	37	0	0	0	71	33	0	0	0	0	0	0	0	0	0	0	0	0	0	0	0	15	0	0	0	0	0	0	0	0	0	0	0	0	0	0	0	0	0	0	0	0	0	0	0
1364dfce3796b749e877e0aa06ac8206	0	0	0	0	0	0	0	0	0	0	0	0	0	0	0	0	0	0	0	0	0	13	0	0	0	0	0	0	0	5	0	0	0	0	0	0	0	0	0	0	0	0	0	0	0	4	0	0	0
746cc903e1e4c6387160e5069bf3a4b7	0	0	0	0	0	0	0	0	0	0	0	0	0	0	0	0	0	0	0	0	0	6	0	0	0	0	0	0	0	0	0	0	0	0	0	0	0	0	0	0	0	0	0	0	0	48	0	0	31
aa8eb7b141a5cd0230816927ac804218	53	0	0	0	0	0	0	0	0	0	0	0	0	0	0	0	0	0	0	0	0	0	0	0	0	0	0	0	0	0	0	0	0	0	0	0	0	0	70	0	0	0	0	0	0	0	0	0	0
f0e725b03226a6905fba76457856058e	0	0	0	0	0	0	0	0	0	0	204	0	0	0	0	0	0	0	0	0	0	0	0	0	0	0	0	0	0	0	0	0	0	0	0	0	0	0	0	0	0	0	0	0	0	0	0	0	0
7281a65d0f2e882b84f543e16fde1362	0	0	0	0	0	0	0	0	0	0	0	0	0	0	0	0	0	0	0	0	0	0	0	0	0	0	0	0	0	0	0	0	0	0	0	0	0	0	0	0	0	0	0	0	0	0	0	0	0
e77bbd1b8f8e057b88dc65733ddb19e7	0	0	0	0	0	0	0	0	0	0	0	0	0	0	0	0	0	0	0	0	0	0	0	0	0	0	0	0	0	0	0	0	0	0	0	0	0	0	0	0	0	136	0	0	0	0	0	0	0
752ef13d52070984cbf9c2d249541afe	0	0	0	0	0	0	0	0	0	0	0	0	0	0	0	0	0	0	0	0	0	0	0	0	0	0	0	0	0	0	0	0	0	0	0	0	0	0	0	0	0	0	0	204	0	0	0	0	0
60d7744c60cad6bc59a68af137ced012	0	0	0	0	0	203	0	0	0	0	0	0	0	0	0	0	0	0	0	0	0	0	0	0	0	0	0	0	0	0	0	0	0	0	0	0	0	0	0	0	0	0	0	0	0	0	0	0	0
0c03daa8ab2939a8c1d16f3f5975779b	0	0	0	0	0	0	26	0	0	5	0	0	0	0	0	0	23	0	18	0	0	0	0	0	0	0	0	7	0	19	0	0	0	0	0	10	0	0	0	0	0	0	0	0	0	15	0	0	0
e9bf5bab9f6dd5d2b1f2c25d244893ad	0	0	0	0	0	0	0	29	0	0	0	0	0	0	0	0	0	0	0	0	0	0	0	17	0	0	0	0	0	0	0	0	0	0	0	0	0	0	0	31	0	0	0	0	27	11	0	0	0
2d2a2eada828b71bdf9cbb11982ce24a	0	0	11	0	0	0	0	0	0	0	0	0	0	0	0	0	10	0	0	0	0	0	0	19	9	0	0	6	17	16	0	0	0	0	0	0	4	0	15	0	0	0	0	0	0	0	0	0	0
88b667ea556866c565116a4daaacf9d5	0	0	0	0	0	0	0	0	0	0	0	0	0	0	0	0	13	0	0	141	0	23	0	0	0	0	0	0	0	26	0	0	0	0	0	0	0	0	0	0	0	0	0	0	0	0	0	0	0
d8010ead0663eec090c6e3be02cec6e3	0	0	0	0	0	0	18	0	0	12	0	0	6	0	0	0	41	0	0	6	0	0	14	9	0	0	0	9	0	0	0	0	0	0	0	0	0	0	0	8	0	0	0	0	0	9	2	10	0
ab12305b2f56c031623b2833fb93e0c4	0	0	0	0	81	0	0	0	0	0	0	0	0	0	0	0	0	0	0	0	0	0	0	0	0	0	0	0	0	0	0	0	0	0	0	0	0	0	0	0	0	0	0	0	0	0	0	0	0
4e42a9fa9878ada9947329170856f841	0	0	0	0	0	0	0	0	0	0	0	0	0	0	0	0	0	0	0	0	0	0	0	0	0	0	0	0	0	0	0	0	0	0	0	0	0	0	0	0	0	0	0	0	0	0	0	0	0
5260d295b07edd56b214e2b6f72cdafc	0	0	0	0	0	0	0	0	0	0	0	0	0	0	0	0	0	0	0	0	0	0	0	0	0	0	0	0	0	0	0	0	0	0	0	0	0	0	0	0	0	0	0	0	0	0	0	0	0
d3f8c84c4c716057e05580331bbd9f3e	0	0	0	0	64	22	0	0	0	0	0	0	0	0	0	0	0	0	51	0	0	0	0	0	0	0	0	0	0	0	0	0	0	0	0	0	0	0	34	0	0	0	0	0	0	0	0	0	0
acc378a8bb4dd046c665d54bad7b3669	0	0	0	0	0	0	0	0	0	0	0	41	0	0	0	0	0	0	0	0	10	6	0	6	47	6	0	0	0	0	0	0	0	0	0	0	0	0	0	0	0	0	0	0	15	0	0	10	0
ca2c5a757ad6534a3e13eeb8fd2a9d73	0	0	0	0	46	0	0	0	0	0	0	0	0	0	0	44	0	0	111	0	0	0	0	0	0	0	0	0	0	0	0	0	0	0	0	0	0	0	0	0	0	0	0	0	0	0	0	0	0
a958ff0f4ff6fc8b851c2b5f00f2963f	0	0	0	0	0	123	0	0	0	0	0	0	0	0	0	0	0	0	0	0	0	0	0	0	0	0	0	0	0	0	0	0	0	76	0	0	0	0	0	0	0	0	0	0	0	0	0	0	0
9336a486b7e7231acee492df3053f69b	0	0	0	0	0	0	0	0	0	0	0	0	0	0	0	0	0	199	0	0	0	0	0	0	0	0	0	0	0	0	0	0	0	0	0	0	0	0	0	0	0	0	0	0	0	0	0	0	0
e196419d2b536ad22eef43fd2e726744	0	0	0	0	0	0	0	0	0	0	0	0	0	0	0	0	0	0	0	0	0	0	0	0	0	0	0	0	0	0	0	0	0	0	0	0	0	0	0	0	0	0	0	0	0	0	0	0	0
47f846297098569468af14667c9c7848	0	0	0	0	0	0	0	0	0	0	0	0	0	0	0	0	0	0	0	0	0	0	0	0	0	0	0	0	0	0	0	0	0	0	0	0	0	0	0	199	0	0	0	0	0	0	0	0	0
64be4bb5267f55e0077020d56b2b72fe	0	0	0	0	183	11	0	0	0	0	0	0	0	0	0	0	0	0	0	0	0	0	0	0	0	0	0	0	0	0	0	0	0	0	0	0	0	0	0	0	0	0	0	0	0	0	0	0	0
a2a085664f7203e318c2edf521d3bac3	0	0	0	0	0	0	0	5	0	0	0	7	0	0	0	0	0	0	0	7	0	0	0	0	0	0	0	0	0	0	29	0	0	0	0	0	0	0	0	0	0	0	0	0	42	0	0	0	0
c5fa4bedcf79bcabfff8b5c76dad05c6	0	0	0	0	0	0	0	0	0	0	0	0	0	0	0	0	0	0	0	0	0	0	0	0	22	0	42	0	0	0	0	0	0	0	0	0	0	0	48	0	0	0	0	0	0	0	0	0	0
564f54617b611d84523166aba11c38b6	0	0	0	0	0	0	0	0	0	0	0	0	0	0	0	0	0	0	0	0	0	0	0	0	0	0	0	0	0	0	0	0	0	0	0	0	0	0	0	0	0	0	0	0	0	0	0	0	0
99ac1dc33cb11377a8c227b7504e969c	0	0	0	6	0	0	0	3	0	0	0	0	0	0	0	0	27	0	4	0	0	4	5	0	0	0	0	8	0	2	0	0	0	0	0	19	0	0	3	12	0	0	5	0	0	6	0	16	7
b1062f06d31fef65610eb17a13f52da5	0	0	0	0	0	0	0	0	0	0	15	0	0	0	0	0	0	0	0	0	0	0	0	0	182	0	0	0	0	0	0	0	0	0	0	0	0	0	0	0	0	0	0	0	0	0	0	0	0
732b336004fa850f2658fbe540480541	0	0	0	0	0	0	0	0	0	0	0	0	0	0	0	0	0	0	0	0	0	0	0	0	0	0	0	0	0	0	0	0	17	0	0	0	0	0	0	0	0	0	0	0	0	0	0	0	0
48818e9c56ef442c7d5643fe2a6a3616	0	0	26	0	0	0	0	0	0	0	0	0	0	0	0	0	0	0	0	0	0	0	0	0	0	0	0	0	0	0	0	0	0	0	0	0	0	0	0	0	0	0	21	0	0	0	0	0	0
eccc7fc9586638b77e6cf160679b489d	0	0	0	0	0	0	0	0	0	0	0	0	0	0	0	0	0	0	0	0	0	0	0	0	0	0	0	0	0	0	0	0	0	0	0	0	0	0	0	0	0	0	31	26	0	0	0	0	0
001eff2722bf24484c450aac47c57cbe	0	0	0	0	0	0	0	0	0	0	0	0	0	0	0	0	0	0	0	0	0	0	0	0	0	0	0	0	0	0	0	0	0	0	0	0	0	0	0	0	0	0	0	0	0	0	0	0	0
e808b8435737501883075235dd1c1eb7	0	0	0	0	0	0	0	0	0	0	0	25	0	16	0	0	0	0	0	0	0	0	0	0	0	0	0	0	0	0	0	0	0	0	0	0	22	0	0	0	0	0	45	0	0	0	0	0	71
defbe2df0a467d1742817c41a824e197	0	0	0	0	0	0	0	0	0	0	0	0	111	0	0	0	0	0	0	0	0	0	0	0	0	0	0	0	0	0	0	0	0	0	0	0	0	0	0	0	0	0	0	0	0	0	0	0	0
b67270159f6f3fc396ef4041690ea068	0	0	0	0	178	0	0	0	0	0	0	0	0	0	0	0	0	0	0	0	0	0	0	4	0	0	0	0	0	0	0	0	0	0	0	3	4	0	3	0	0	0	0	0	0	0	0	0	0
5d9ca05b55edff8b8fca5bfc791df74b	51	0	0	0	0	0	0	0	0	0	0	0	0	0	11	0	0	0	0	0	0	0	0	0	0	0	0	0	0	0	0	0	0	0	0	0	0	0	0	0	0	0	0	0	0	0	0	0	0
b8e47e4e7b4aaa22dad6506b7cca890e	0	0	0	0	0	0	5	0	0	0	0	0	0	20	0	10	0	0	0	0	0	3	0	0	0	0	0	0	0	0	0	0	0	10	0	43	0	0	0	0	0	5	0	0	0	0	3	0	0
a82570198169f124a905f6ae1d317a86	0	0	0	0	0	0	130	0	0	0	0	0	0	0	0	0	0	0	0	0	0	0	0	0	0	0	0	0	0	0	0	0	0	0	0	0	0	0	0	0	0	0	0	0	0	0	0	0	0
bbfce96d085af3a86451ec0cf9f614f1	0	0	0	0	0	0	39	0	0	75	0	0	0	0	0	0	0	0	0	0	0	0	0	0	0	0	0	0	0	0	0	0	0	0	0	0	0	0	55	0	0	0	0	0	0	0	0	0	0
62457459b6e0747d7087876a6f5036e1	0	0	0	0	0	0	0	0	0	0	0	19	0	39	0	0	0	22	0	0	0	0	0	0	0	68	0	0	0	0	0	0	0	0	0	0	0	0	0	0	0	0	0	0	29	0	0	0	0
a3d11ec23a258581428b1eac599f5be1	0	0	0	0	0	0	0	0	0	0	0	0	0	0	0	0	22	0	0	0	0	0	0	0	0	0	0	0	0	0	134	0	0	0	0	0	0	0	0	0	0	0	0	0	0	0	0	0	0
83bca7510c17de4f7edcc6a752b227e9	0	0	0	0	0	0	0	0	0	0	0	0	0	0	0	0	0	0	0	0	0	0	0	0	15	0	0	0	0	0	0	0	0	0	0	0	0	0	0	0	0	0	0	0	0	0	0	0	0
d408eef6f93a6c99bc50c3f14467e16a	0	0	0	0	0	0	0	0	0	0	0	0	0	0	0	0	0	0	0	0	0	0	0	0	0	0	0	0	0	0	0	0	0	0	0	0	0	0	0	0	57	0	0	0	0	0	0	0	0
9710724e251ce56a7d0305884238c2da	0	0	0	0	0	0	0	0	0	0	0	0	0	0	0	0	0	0	0	0	0	0	0	0	0	0	0	0	0	0	0	0	0	0	0	0	0	0	0	0	0	0	0	0	0	0	0	0	0
b0aa20f82a588c46b4aa3d9810bfe9ab	8	0	0	0	39	59	0	0	0	0	0	0	0	0	0	0	0	0	0	0	6	0	0	0	0	0	0	0	0	0	0	0	0	17	0	0	0	0	13	0	0	0	0	0	0	0	0	0	0
43eddbff95726176fd15a3826ef0913d	0	0	0	0	0	0	0	0	0	0	0	0	0	0	0	69	0	0	0	0	0	124	0	0	0	0	0	0	0	0	0	0	0	0	0	0	0	0	0	0	0	0	0	0	0	0	0	0	0
4728282c230d9e916af26446aaa49694	0	0	0	0	0	0	0	0	0	0	0	0	0	0	0	0	0	0	0	0	0	0	0	0	0	0	0	0	0	0	0	0	0	0	0	0	0	0	0	0	0	0	0	0	0	0	0	0	0
800f2c7f886306fff5ee7a626d91ea48	0	0	0	0	0	0	0	190	0	0	0	0	0	0	0	0	0	0	0	0	0	0	0	0	0	0	0	0	0	0	0	0	0	0	0	0	0	0	0	0	0	0	0	0	0	0	0	0	0
234b51b24da5a688d879de73d780f00d	0	0	0	0	0	0	0	0	0	0	0	0	0	0	0	0	0	0	0	0	0	0	0	0	0	0	0	0	0	0	0	0	190	0	0	0	0	0	0	0	0	0	0	0	0	0	0	0	0
8ccdef16f2482a96fb6ef8f304eb0653	0	0	0	0	0	0	0	0	0	0	0	0	0	0	0	0	0	0	0	0	0	0	0	0	0	0	0	0	0	0	0	0	0	0	0	0	0	0	0	0	0	0	0	0	0	0	0	0	52
7a885558097dfbed6d783846d91a15b9	0	0	0	0	0	0	0	0	0	0	0	0	0	0	0	0	54	0	0	0	0	0	0	37	0	0	0	0	0	0	34	0	0	0	0	0	0	0	0	0	0	0	0	0	0	0	0	0	0
03aeae79780674335a35fa774ee2d2b7	0	0	0	0	0	0	0	0	0	0	0	0	0	0	0	0	0	0	0	0	0	0	0	0	0	0	0	0	0	0	0	0	0	0	70	0	0	0	16	0	0	0	0	0	0	49	0	0	0
ff2195e655b2369b97c04fe9dd915263	0	0	0	0	0	0	0	0	0	0	0	0	0	0	0	0	0	0	0	0	0	0	0	0	0	0	0	0	0	0	0	0	0	0	0	0	0	0	0	0	0	0	0	0	0	25	0	0	0
90a4d3b9ddea5d1bee651e5454f44f09	0	0	0	0	0	0	0	0	0	0	0	0	0	0	0	0	0	0	0	0	0	0	0	0	0	0	0	0	0	0	0	0	0	0	0	0	0	0	0	0	0	0	0	90	0	0	0	0	0
a2523519727ede4413d49ccc2a981c80	0	0	0	0	0	0	0	0	0	0	0	188	0	0	0	0	0	0	0	0	0	0	0	0	0	0	0	0	0	0	0	0	0	0	0	0	0	0	0	0	0	0	0	0	0	0	0	0	0
d5fdbb2924288ee9a63a8e2ef02b3d3b	0	6	3	0	0	0	0	0	0	0	0	0	0	0	13	0	5	12	0	6	5	0	21	0	0	0	0	0	23	0	0	10	0	3	0	0	9	0	0	0	0	0	0	4	2	0	5	0	0
18ee8355085d33a3698d7030ce9942ff	13	0	0	0	31	0	0	0	59	35	0	0	0	0	0	0	0	0	0	0	0	0	0	0	0	15	0	0	0	0	0	0	0	0	0	0	0	0	0	0	0	0	0	0	0	0	0	0	0
1d63ad2428dd15bcac98e64ba6744803	187	0	0	0	0	0	0	0	0	0	0	0	0	0	0	0	0	0	0	0	0	0	0	0	0	0	0	0	0	0	0	0	0	0	0	0	0	0	0	0	0	0	0	0	0	0	0	0	0
5e2502a044b069d135f96663aa9440c8	0	0	0	0	0	26	0	0	0	0	0	0	0	0	0	0	0	0	0	0	0	0	0	0	0	0	0	0	0	6	0	0	0	0	0	0	0	0	0	0	0	0	0	0	0	0	0	0	0
36adb5912906535621227e6bb8eeec81	0	0	0	0	0	0	0	0	0	0	0	0	0	0	0	0	0	0	0	0	0	0	0	0	0	0	0	0	0	0	0	0	0	0	0	71	0	0	0	0	0	71	0	0	0	0	0	0	0
e1b8fdd86709ffb3a3ee318b5b4db447	0	0	0	0	0	0	0	0	0	0	0	0	0	0	0	0	0	0	0	0	0	0	0	0	0	0	0	0	0	0	0	0	0	0	0	0	0	0	0	187	0	0	0	0	0	0	0	0	0
670a5ba656079eaa9676ecbd9ac25752	0	0	0	0	0	0	0	0	0	0	0	0	0	0	0	0	0	0	0	0	0	0	0	0	0	0	0	0	0	0	0	0	0	0	0	0	0	0	0	0	0	187	0	0	0	0	0	0	0
5156536d8c4a9ccf56dea3873e399e52	0	0	0	0	0	0	0	0	0	0	0	0	0	0	0	0	186	0	0	0	0	0	0	0	0	0	0	0	0	0	0	0	0	0	0	0	0	0	0	0	0	0	0	0	0	0	0	0	0
a81cb9e76d88780c98c819e28bb251f3	0	0	0	0	186	0	0	0	0	0	0	0	0	0	0	0	0	0	0	0	0	0	0	0	0	0	0	0	0	0	0	0	0	0	0	0	0	0	0	0	0	0	0	0	0	0	0	0	0
c817479be055ce2996435bf399a589a0	0	0	0	0	0	0	0	0	0	0	0	0	0	0	0	0	0	0	0	0	0	0	0	0	0	0	0	0	0	0	0	0	0	0	0	0	0	0	0	0	0	0	0	0	0	0	0	0	0
5fd70ad86c39728a168fef7eaf31138d	0	0	0	0	0	0	0	0	0	0	0	0	0	0	0	0	0	0	0	0	0	0	0	0	0	0	0	0	0	0	0	0	0	0	0	0	0	0	0	0	0	0	31	0	0	0	0	0	0
a2c32c6870322fa258bb5a4dcfa8673a	0	0	0	0	0	0	0	14	0	0	0	0	0	0	0	0	0	0	0	0	0	0	0	0	0	0	0	0	0	0	0	0	0	0	0	0	0	0	0	0	0	0	0	0	0	0	0	0	0
db7d369c7a84715c3642ae3f8912c892	0	0	0	0	0	0	0	0	0	0	0	0	0	0	0	0	54	0	0	0	0	0	0	22	0	0	0	0	0	0	0	0	0	0	0	0	0	0	15	0	0	27	0	0	0	0	0	0	0
3d90b8f18314507f2ac3ccddf722e7c6	0	0	0	0	0	0	0	0	0	0	0	0	0	0	0	0	0	0	0	4	0	0	0	8	0	6	26	23	24	0	0	0	0	0	0	0	0	0	0	0	0	0	0	0	0	0	0	0	0
861697cd51adac71b655367757aa6fe5	0	0	0	0	0	0	0	0	0	0	0	0	0	0	0	0	0	0	0	40	41	0	0	0	0	0	0	0	0	0	0	0	0	0	0	0	0	0	0	0	0	28	0	0	0	0	0	0	0
e3403e93bae88ac33bcb50d770c575cf	0	0	0	0	0	0	0	0	0	0	0	0	0	0	0	0	0	0	0	0	0	0	0	0	0	0	0	0	0	0	0	0	0	0	0	0	178	0	0	0	0	0	0	0	0	2	0	2	0
834d6545f36a329aaf52a70344eeca2c	0	0	0	0	0	0	0	0	0	0	0	0	0	0	0	0	0	0	0	0	0	0	0	0	0	0	0	0	0	0	0	0	0	0	0	0	0	0	0	0	0	0	0	0	0	0	185	0	0
68d14a69bac01de9f27749ddc9acc39a	0	0	0	0	0	0	0	0	0	0	0	0	0	0	0	0	0	0	0	0	0	0	0	0	0	0	0	0	0	0	0	0	0	0	0	0	0	0	0	0	28	0	0	0	0	0	0	157	0
c6209d693eb4f95799a72d0707cc61f8	0	0	0	0	0	0	146	0	0	0	0	0	0	0	0	0	0	0	0	0	0	0	0	0	0	0	0	0	0	0	0	0	0	0	0	0	0	0	0	0	0	0	0	0	0	0	0	0	0
10dd1f55cc07d1f69a94d0643bce4ae2	0	0	0	0	0	0	0	0	0	10	0	0	0	12	0	0	0	0	29	7	0	0	0	0	0	0	0	0	0	0	0	14	0	0	0	0	0	0	0	0	0	0	32	0	0	0	0	0	0
b572ca8eae7c022cc72d3cb166a270ba	0	0	0	0	0	0	0	0	0	0	0	0	0	0	184	0	0	0	0	0	0	0	0	0	0	0	0	0	0	0	0	0	0	0	0	0	0	0	0	0	0	0	0	0	0	0	0	0	0
95cea95c743dac8a90ec07fde99fb883	0	0	0	0	0	0	0	0	0	0	0	0	0	0	0	0	0	0	0	0	0	0	0	0	0	0	0	0	0	0	0	0	0	0	0	0	0	0	0	0	0	0	0	0	0	184	0	0	0
0335ec1fab90558ace7185e2b37b2eb6	0	0	0	0	0	0	0	0	0	0	0	0	0	0	0	0	0	0	0	0	0	0	0	0	0	0	0	0	0	0	0	0	0	0	0	0	0	0	0	139	45	0	0	0	0	0	0	0	0
a6d96d6a9aa0071b943679e461ad5128	0	0	0	0	0	0	0	0	0	0	0	0	0	0	0	0	0	0	0	0	0	183	0	0	0	0	0	0	0	0	0	0	0	0	0	0	0	0	0	0	0	0	0	0	0	0	0	0	0
0a84a91a9c24a635acc70a4f0b7a8fa5	0	0	0	0	0	0	0	0	0	0	0	0	0	0	0	0	0	0	12	13	0	12	9	0	0	0	0	0	0	9	16	0	0	0	0	0	0	0	0	0	0	0	0	0	0	0	0	0	0
a1f193b05fef5be47d03d96aebbade15	0	0	0	0	0	0	0	0	0	0	0	0	0	0	0	0	0	0	0	0	0	0	0	0	0	0	119	0	0	0	0	0	0	0	0	0	0	0	0	0	0	0	0	0	0	0	0	0	0
8a09641812858bb8b945919ae8d0442c	0	0	0	0	0	0	0	0	0	0	0	0	0	0	0	0	0	0	0	0	0	0	0	0	0	0	0	0	0	0	64	0	0	0	0	0	0	0	0	0	0	0	0	75	0	0	0	0	0
b02fed8b6dd33b1d0a54815d9e62d3fd	11	0	0	0	0	0	0	0	0	0	0	0	0	0	28	0	0	0	0	0	0	0	0	0	0	0	0	0	0	36	0	39	0	0	0	0	0	0	0	0	0	0	0	0	0	0	0	28	0
927cb58b2de6ce9a198f9971696396aa	0	7	19	0	0	0	15	0	0	0	0	14	0	0	0	6	0	0	0	0	0	0	0	48	0	0	0	0	0	0	0	0	0	0	0	0	0	0	0	8	0	25	0	0	0	0	0	0	0
f83fc154ba5d46a2ec3cb8fd90faa8fb	0	0	0	0	0	0	0	0	0	0	0	181	0	0	0	0	0	0	0	0	0	0	0	0	0	0	0	0	0	0	0	0	0	0	0	0	0	0	0	0	0	0	0	0	0	0	0	0	0
e8817fc24631c57f2d812b095cb904d6	0	0	0	0	0	0	0	0	0	0	0	0	0	0	0	0	0	0	0	0	0	0	0	0	0	0	0	0	0	0	0	0	0	0	0	0	0	0	0	0	0	0	0	0	0	0	0	0	0
c8d6634e8f90dcf13189cfc1a0403a35	0	0	0	0	0	0	0	0	0	0	0	0	0	0	0	0	0	0	0	0	0	0	0	0	0	0	0	0	0	0	0	0	0	0	0	0	0	0	0	0	0	0	0	0	0	0	0	0	0
d4f0ba14f65e896542ba8c8413f4d5e8	0	0	0	0	0	0	0	0	0	52	79	0	0	0	0	0	0	0	0	0	0	0	0	0	0	0	0	0	0	0	0	0	0	0	0	0	0	0	13	0	0	0	0	0	0	0	0	19	0
5142746bd8eb6c1b0c1ea470c177e902	0	0	0	0	0	0	0	0	0	0	0	0	0	0	0	0	0	0	0	0	179	0	0	0	0	0	0	0	0	0	0	0	0	0	0	0	0	0	0	0	0	0	0	0	0	0	0	0	0
aa77bb5a0741646de4e5228dd9252fac	0	0	0	0	0	0	0	0	0	0	0	0	0	0	0	0	0	0	0	0	0	0	0	0	0	0	0	0	0	0	0	0	179	0	0	0	0	0	0	0	0	0	0	0	0	0	0	0	0
86d85e6effa4d70937fe557938101e08	0	0	0	0	0	0	0	0	0	0	0	0	0	0	0	0	0	0	0	0	0	0	0	0	0	0	0	0	0	0	0	0	0	0	0	0	0	0	0	0	0	0	0	0	0	0	0	0	0
e7aeaebfbc7d4e70bcb3d22b8f89dffc	0	0	0	0	0	0	0	0	0	0	0	0	0	0	0	0	0	0	0	0	0	0	0	0	0	0	0	0	0	0	0	0	0	0	0	0	0	0	0	0	0	0	0	0	0	0	0	0	0
22f38e5cc2ba7a82877225fdaca5ef39	0	0	0	0	0	0	0	0	0	0	0	0	0	0	0	0	0	0	0	0	0	0	0	0	0	0	0	0	0	0	0	0	0	0	0	0	0	0	0	0	0	0	0	0	0	0	0	0	0
f30391cecf1c6caff5637752ba3a1e1f	0	0	0	0	0	0	0	0	0	0	0	0	0	37	0	0	0	0	0	0	0	0	0	0	0	0	0	0	0	0	0	0	0	0	0	0	0	0	0	0	0	0	0	0	92	0	0	0	0
f69045904699eefc4f5f8b0c3f809d7e	0	0	0	0	0	0	0	0	0	0	0	0	0	0	2	0	0	0	0	0	0	0	13	0	10	0	0	0	0	0	0	0	0	0	0	0	9	11	0	0	6	0	0	0	0	0	0	23	0
cf64002ea680068cfd84aba630f20fca	0	0	0	0	0	0	0	0	0	0	0	0	0	0	0	0	0	13	0	19	0	0	9	16	0	12	6	0	11	14	0	0	0	0	0	0	0	0	0	0	0	0	0	0	0	0	0	0	0
78c370551af93b5074c84c86aaa640dc	0	0	0	0	0	0	0	0	0	0	0	0	0	0	0	0	0	0	0	16	0	0	0	0	0	11	0	0	0	0	0	0	0	0	0	0	0	0	0	0	0	0	0	0	0	0	0	0	0
69c8026c8920c85017a965c90f2bad7c	0	0	0	0	0	71	0	0	0	0	0	0	0	0	0	0	0	0	0	0	0	0	0	0	0	0	0	0	0	106	0	0	0	0	0	0	0	0	0	0	0	0	0	0	0	0	0	0	0
081e4893af7fb0c71924ff8ae38784ee	0	0	0	0	0	0	0	0	0	0	0	0	55	0	0	0	0	0	0	0	0	0	0	0	0	0	0	0	0	0	0	0	0	0	0	0	0	0	0	0	0	0	0	0	0	0	0	0	0
2aefa3dba358ab0f9cbe817ea5389a3c	0	0	0	0	0	0	0	0	0	0	0	0	0	143	0	0	0	0	0	0	0	0	0	0	0	0	0	0	0	0	0	0	0	0	0	0	0	0	0	0	0	0	0	0	0	0	0	0	0
22b01a3688c70b585d88bef10be4fc41	0	0	0	0	0	0	0	0	0	0	0	0	0	0	0	0	0	0	20	14	0	13	0	18	0	7	11	11	14	0	0	0	0	0	0	0	0	2	0	0	0	0	0	0	0	0	0	0	0
1cbc81d828d8f26b5f14218a6f887b74	0	0	0	0	0	0	0	0	0	0	0	0	0	0	0	0	0	0	0	0	0	0	0	0	0	0	0	0	0	0	0	0	0	0	0	0	0	0	0	0	0	0	0	0	0	0	0	0	0
070feed5dfb5c0094481809223bd5ad0	0	0	0	0	0	0	0	0	0	0	0	0	0	0	0	0	0	0	0	0	0	0	0	0	0	0	0	0	0	0	0	0	0	0	0	0	0	0	0	177	0	0	0	0	0	0	0	0	0
5601d2aa3c8cd239945113d8e02a5174	0	0	0	0	0	6	2	0	0	0	0	0	0	0	0	0	0	0	22	0	0	0	0	0	0	0	0	0	0	0	7	0	0	0	0	0	0	0	130	3	0	0	2	0	0	0	0	0	0
5809c15976c599adbbea647077c66355	0	0	0	0	0	0	0	0	21	0	155	0	0	0	0	0	0	0	0	0	0	0	0	0	0	0	0	0	0	0	0	0	0	0	0	0	0	0	0	0	0	0	0	0	0	0	0	0	0
baeb387ec5f6fb2dffefa98e5a426c15	0	0	0	0	0	0	0	0	0	0	0	0	33	0	0	0	0	0	0	93	0	0	0	0	0	0	0	0	0	0	0	0	0	0	0	0	0	0	0	0	0	0	0	0	0	0	0	0	0
f867a7865105cf47241c06104761551e	0	0	0	0	0	0	175	0	0	0	0	0	0	0	0	0	0	0	0	0	0	0	0	0	0	0	0	0	0	0	0	0	0	0	0	0	0	0	0	0	0	0	0	0	0	0	0	0	0
878fd5ad92e2f7bea2881e6df1f9bdda	0	0	6	0	0	0	0	0	0	0	0	0	0	0	0	0	0	5	0	4	0	8	0	3	0	0	11	7	5	7	5	0	0	0	3	0	2	0	0	0	0	0	0	0	0	0	0	0	0
56ff9a68358a7384dd9f598cf7bd53f6	0	0	0	0	0	0	44	0	0	0	0	0	0	0	0	0	0	0	0	0	0	0	0	0	0	0	0	0	0	0	0	0	0	0	0	0	0	0	78	0	0	0	0	0	0	0	0	0	0
6526f94008b4661c8156ae27a5cd1792	0	0	0	0	0	0	0	0	0	0	0	0	0	0	0	0	0	5	12	14	0	0	19	0	0	0	9	0	0	0	0	0	0	0	0	0	0	0	0	0	0	0	0	0	0	0	0	0	0
92902fcc0555133c659501cbd0dcb827	0	0	0	0	0	0	0	0	0	0	0	0	0	0	0	0	0	0	0	0	0	0	0	0	0	0	0	0	0	0	0	0	0	0	0	0	0	0	0	0	0	0	0	0	0	0	0	0	0
04bdea788bf5efc3a43d7bf98ef7ea0b	0	0	0	0	0	0	0	0	0	0	0	0	0	0	0	0	0	0	0	0	0	0	0	0	0	0	0	0	0	0	0	0	0	0	0	0	0	0	0	0	0	0	0	0	0	0	0	0	0
171ec1d8bd37ef3d207e69435c3b9207	0	0	0	0	0	173	0	0	0	0	0	0	0	0	0	0	0	0	0	0	0	0	0	0	0	0	0	0	0	0	0	0	0	0	0	0	0	0	0	0	0	0	0	0	0	0	0	0	0
b1d58acf06d47b2274ec2bfc0440ec28	0	0	0	0	0	0	9	0	0	0	0	7	0	0	0	0	0	0	0	0	0	0	0	0	0	0	0	0	0	0	0	0	0	0	0	14	13	0	19	30	22	21	26	4	0	8	0	0	0
72adb02078e4d0e215a390d9beeaa145	0	0	0	0	0	0	0	0	0	0	66	0	0	0	0	0	0	0	0	0	0	0	0	0	0	0	27	0	0	80	0	0	0	0	0	0	0	0	0	0	0	0	0	0	0	0	0	0	0
0d21ae76d55400e90ca57861ad7a88fa	0	0	0	0	0	0	0	0	0	0	0	0	0	0	0	0	0	0	0	0	0	0	0	0	0	0	0	0	0	0	0	0	0	0	0	0	0	0	0	0	0	0	0	0	0	0	0	0	0
e87d7989b40e11bbf1677f9eecad4358	0	0	0	0	0	26	0	0	0	0	0	0	0	0	0	0	0	0	0	0	0	125	0	21	0	0	0	0	0	0	0	0	0	0	0	0	0	0	0	0	0	0	0	0	0	0	0	0	0
30ea6e8988d87d88382179f7960d672c	0	0	0	0	0	0	0	0	0	0	0	0	0	0	0	0	0	0	0	0	0	0	0	0	0	0	0	0	0	0	0	0	0	0	0	0	0	0	0	0	0	0	0	0	0	0	0	0	0
a1b2e4a31b0ef7b6487480fa69b0b9f7	0	0	0	0	0	0	0	0	0	0	0	0	0	0	0	0	0	0	0	0	0	0	0	0	0	0	0	0	0	0	0	0	0	0	0	0	0	0	0	0	0	0	0	0	0	0	0	0	0
da7b3c938a99ded6db6aebf9771a985d	9	3	0	0	0	0	0	0	0	0	0	0	0	3	0	0	22	0	5	0	0	6	14	0	0	0	0	0	4	5	0	0	0	0	0	0	3	0	0	0	4	3	0	0	0	0	0	0	0
f69cfdf21b431bbf6f99853d2bee475e	0	0	0	0	0	0	0	0	0	0	0	0	0	0	0	0	0	0	0	0	0	0	0	0	0	0	0	0	0	0	171	0	0	0	0	0	0	0	0	0	0	0	0	0	0	0	0	0	0
e43237dc4250d1e973d8e0b4d40093c2	0	0	0	0	0	0	0	0	0	0	0	0	0	0	0	0	0	0	0	0	0	0	0	0	0	0	0	0	0	0	0	0	0	0	0	0	0	0	0	0	0	0	0	0	0	0	0	0	0
49bce3c89fc694d385466bc849351759	18	0	0	0	0	0	131	0	0	0	0	0	0	0	0	0	0	0	0	0	0	0	0	0	0	0	0	0	0	0	0	0	0	0	0	0	0	0	7	0	0	0	0	0	0	0	0	0	0
7ca2eca335c98a5c39d440f543d3fd24	0	0	0	0	0	0	0	0	0	0	170	0	0	0	0	0	0	0	0	0	0	0	0	0	0	0	0	0	0	0	0	0	0	0	0	0	0	0	0	0	0	0	0	0	0	0	0	0	0
1bc30d9bc229c740fc402f36e26e418e	0	0	0	0	0	0	0	0	0	0	0	7	0	0	0	0	0	0	0	0	0	0	0	0	0	14	0	0	0	0	0	0	12	0	0	0	0	0	0	0	0	0	0	0	0	9	0	0	0
39ded91961fcab05fbe23cc195b6de2c	0	0	0	0	0	0	0	0	0	0	0	0	0	73	0	0	0	0	0	0	0	13	0	0	0	0	0	0	0	0	0	0	0	0	0	0	0	0	0	40	0	0	0	0	18	0	0	0	0
5b77e9bbece2a30862884c7d6c913b31	0	0	0	0	0	0	0	0	0	0	0	0	0	0	7	0	0	0	0	7	7	0	5	0	0	0	8	0	6	0	0	8	0	0	0	14	7	5	7	12	0	0	0	0	0	0	0	0	0
b48e4c0584e247dc1596f9e2eb6ad094	0	0	0	0	0	0	0	0	0	0	0	0	0	0	0	0	0	0	0	0	0	0	14	0	0	0	0	0	0	124	0	0	0	0	0	0	0	0	0	0	0	0	0	0	0	0	0	0	0
021326ca672adb40347fdc6e2867ee8e	0	0	0	0	0	0	0	0	0	0	169	0	0	0	0	0	0	0	0	0	0	0	0	0	0	0	0	0	0	0	0	0	0	0	0	0	0	0	0	0	0	0	0	0	0	0	0	0	0
b9bbf2f14be5b01343e65a6db4b3c5f3	0	0	0	0	0	0	0	0	0	0	0	0	0	0	0	0	0	0	0	0	0	0	0	0	0	0	0	0	0	0	0	0	0	0	0	0	0	0	0	0	0	0	0	0	0	0	0	0	0
11b50c716a931cce3c964f2b3fc5bb05	0	0	0	0	0	0	0	0	0	0	0	0	0	0	0	0	0	0	0	0	0	0	0	0	0	0	0	0	0	0	0	0	0	0	0	0	0	0	169	0	0	0	0	0	0	0	0	0	0
bc5efca186b9a56c9cdf16872c34a2e1	0	16	0	0	0	0	5	4	0	0	5	3	0	0	0	0	0	0	0	0	0	0	0	0	0	0	0	0	0	0	0	0	0	0	0	13	17	18	24	13	7	10	12	9	5	7	0	0	0
61e8c74de85e59a7c37d2781bae6171e	0	0	0	0	0	0	0	0	0	0	0	0	0	0	0	0	0	0	0	0	0	0	0	0	0	0	0	0	0	168	0	0	0	0	0	0	0	0	0	0	0	0	0	0	0	0	0	0	0
3b5cc81fcd6107226c65690b8b77da39	0	0	0	0	0	0	0	0	0	0	0	0	0	0	0	0	0	0	0	0	0	0	0	0	0	0	0	0	0	0	0	0	0	0	0	0	0	31	0	0	0	0	0	96	41	0	0	0	0
279dd4652e11eb28846651a5b31f2cbb	52	0	0	0	0	0	0	0	0	0	0	0	0	0	0	0	0	0	0	0	0	0	0	0	0	0	0	0	0	0	0	43	0	0	0	0	0	72	0	0	0	0	0	0	0	0	0	0	0
afb903c150163ca934ed8e3c497914e8	0	0	0	0	0	0	80	0	0	0	0	0	0	0	0	0	0	0	0	0	0	0	66	0	0	0	0	0	0	0	0	0	0	0	0	0	0	0	0	21	0	0	0	0	0	0	0	0	0
1dc10448224539428ed69666cb7ea721	0	0	0	0	38	0	0	0	64	33	0	0	0	0	0	0	0	0	0	0	0	0	0	0	0	0	0	0	0	0	0	0	0	0	0	0	0	0	0	0	0	0	0	0	0	0	0	0	0
a7a80c221fd52fc960691895006c0bd9	0	0	0	0	0	0	0	0	0	0	0	0	0	0	0	0	0	0	5	0	0	0	0	0	0	0	0	0	0	0	0	0	0	0	0	0	0	0	0	0	0	0	0	0	0	0	0	0	0
f4576e8b29ac7a357b301170a07512a0	0	0	0	0	0	0	0	0	0	0	0	0	0	0	0	0	0	0	0	0	0	0	0	82	0	0	0	0	24	0	0	0	61	0	0	0	0	0	0	0	0	0	0	0	0	0	0	0	0
c2fcdba35d452a394515a2f31f66e8ad	0	0	0	0	0	0	0	0	0	0	0	0	0	0	0	0	0	0	0	0	0	0	0	0	0	0	0	0	0	0	0	0	28	0	0	0	0	0	0	0	0	0	0	0	0	0	0	0	0
1c23142a03be599ad3c007e335d748fd	0	0	0	0	0	0	0	0	0	0	0	0	0	0	0	0	0	0	0	0	0	0	0	0	0	0	0	0	0	0	0	0	0	0	0	0	0	0	0	0	0	0	0	0	0	0	0	0	0
275fdf136fd288806b6923082b8881fb	46	0	0	120	0	0	0	0	0	0	0	0	0	0	0	0	0	0	0	0	0	0	0	0	0	0	0	0	0	0	0	0	0	0	0	0	0	0	0	0	0	0	0	0	0	0	0	0	0
a8c11467a384f58e74fa1777228d3937	0	0	0	0	4	0	0	0	0	0	0	0	0	0	0	0	0	0	0	0	0	0	0	4	0	0	9	12	8	20	18	0	0	0	0	0	0	0	0	0	0	0	0	0	0	0	0	0	0
0c1c2feae5b293f56542742dfd6ad4be	0	0	0	0	0	0	0	0	0	0	0	0	0	0	0	0	0	0	0	0	0	0	0	0	0	0	3	0	0	0	0	0	0	0	0	0	0	0	0	0	0	0	0	0	0	0	0	0	0
8997095c6a63fd37dde4c51803a1d0bb	0	0	0	0	0	0	0	0	0	0	0	0	0	0	0	0	0	0	0	0	0	0	0	0	0	0	0	0	0	0	0	0	0	0	0	0	0	0	0	0	0	0	166	0	0	0	0	0	0
910699eec355c9b3cc4cba0423c7b826	0	0	0	0	0	165	0	0	0	0	0	0	0	0	0	0	0	0	0	0	0	0	0	0	0	0	0	0	0	0	0	0	0	0	0	0	0	0	0	0	0	0	0	0	0	0	0	0	0
cee5af4242e2cc89fc90af1ecf8c358c	0	0	0	0	0	0	0	0	0	0	0	0	0	0	0	0	0	0	0	0	0	0	0	0	0	0	0	0	0	0	0	0	0	0	0	0	0	0	0	0	0	0	0	0	0	0	0	0	0
ce6eae07c230c558988f21d11e2510e4	0	0	0	0	0	0	0	0	0	0	0	0	0	0	0	0	0	0	0	164	0	0	0	0	0	0	0	0	0	0	0	0	0	0	0	0	0	0	0	0	0	0	0	0	0	0	0	0	0
8a144502280be20016e69cd858bc99bd	0	0	0	0	0	0	0	0	0	0	0	0	0	0	0	0	0	0	0	0	0	0	0	0	0	0	0	60	0	0	0	0	0	0	0	7	0	0	0	0	0	0	0	0	0	0	0	0	0
95da511555fc5a33da73a1c8903ddde2	0	0	0	0	0	0	0	0	0	0	0	0	0	0	0	0	0	0	0	0	0	0	0	0	0	0	0	0	0	0	0	0	0	0	0	0	0	0	0	0	0	0	0	0	0	0	0	0	0
5f38368d609493832f6f328f90c51cef	0	0	0	0	0	102	0	0	0	0	0	0	0	0	0	0	0	0	0	0	0	0	0	0	0	0	0	0	0	0	0	0	61	0	0	0	0	0	0	0	0	0	0	0	0	0	0	0	0
c8f679fe8f5c5944ac3223b2943cbe8c	0	0	0	0	0	0	0	163	0	0	0	0	0	0	0	0	0	0	0	0	0	0	0	0	0	0	0	0	0	0	0	0	0	0	0	0	0	0	0	0	0	0	0	0	0	0	0	0	0
e455e6762cc94309225b4a8bf14d9e1f	0	0	0	0	8	0	0	7	0	0	0	0	0	0	0	11	0	0	0	0	0	5	0	0	0	0	0	0	0	25	0	0	0	0	0	42	0	0	0	0	0	0	0	0	0	10	0	0	0
d93983d8320cfd5cd9f01edf5cc9bee7	0	0	0	0	0	0	0	0	0	0	0	0	0	0	0	0	0	0	0	0	0	0	0	0	0	0	0	0	0	0	0	0	0	0	0	0	0	0	0	0	0	0	0	0	0	163	0	0	0
dbb160c355eb0db056d9c1ef33c7f5ca	0	0	0	0	0	0	0	0	0	0	0	0	0	0	0	0	0	0	0	0	0	0	0	0	0	0	0	0	0	0	0	0	0	0	0	0	0	0	0	0	0	0	0	0	0	0	0	163	0
7af371e5a4dc988b11c1687c628fce0f	0	0	0	0	0	0	0	0	0	0	0	0	0	0	0	0	0	0	0	0	0	0	0	0	0	0	0	0	0	0	0	0	0	0	0	0	0	0	0	0	0	133	0	0	0	0	0	0	0
e74ad1f0408e9152a51a983ff01ea778	0	0	0	0	0	0	0	0	0	0	0	0	0	0	0	0	0	0	0	0	0	0	0	0	0	0	0	0	0	0	0	0	0	0	0	0	0	0	0	0	0	0	0	0	0	0	0	0	0
003a74635773498c1e2fcf02d4efadd0	0	0	0	0	0	0	0	0	0	0	0	0	0	0	0	0	0	0	0	0	0	0	0	0	0	0	0	0	0	0	0	0	0	0	0	0	0	0	0	0	0	0	0	0	0	0	0	0	0
047c7202688f9eaffb8e4c0a16518288	0	0	0	0	0	0	0	0	0	162	0	0	0	0	0	0	0	0	0	0	0	0	0	0	0	0	0	0	0	0	0	0	0	0	0	0	0	0	0	0	0	0	0	0	0	0	0	0	0
2ae3e4b51747458d3404b47d3624cce0	0	0	0	0	0	0	0	0	0	0	0	0	0	0	0	0	0	0	0	0	0	0	0	0	0	0	0	162	0	0	0	0	0	0	0	0	0	0	0	0	0	0	0	0	0	0	0	0	0
3410fd9db04b473c2baac0533670ab95	0	0	0	0	0	0	0	0	0	0	0	0	0	0	0	0	0	0	0	0	0	0	0	0	0	0	0	0	0	0	0	0	0	0	0	0	0	0	0	0	0	0	0	108	0	0	0	0	0
522c4de72d46e2f1eb7b21f878364059	0	0	0	0	0	0	0	0	0	0	0	0	0	0	0	0	0	0	0	37	73	0	0	0	0	0	0	0	0	0	0	0	0	0	0	0	0	0	0	0	0	51	0	0	0	0	0	0	0
e05c220fe6ca85468d32017848771257	0	0	0	0	0	0	0	0	0	0	0	0	0	0	0	0	0	0	0	0	0	0	0	0	0	0	0	0	0	0	0	0	0	0	0	0	0	0	0	0	0	0	0	0	0	0	0	161	0
45b2afcb389a0fc3a4cc151a0d6ca68d	0	0	0	0	0	0	0	0	0	0	0	0	0	0	0	0	0	0	0	0	0	0	0	0	0	0	0	0	0	0	0	0	0	0	0	0	0	0	0	0	0	0	0	0	25	0	0	0	0
56e9e4390e4d19bc88961057570d8d53	0	0	0	0	0	0	0	0	0	0	0	0	0	0	0	0	0	0	0	0	0	0	0	0	0	0	0	0	0	0	0	0	0	0	0	161	0	0	0	0	0	0	0	0	0	0	0	0	0
98c60179dc2bb8e0e8d7f4dc810a9972	0	0	0	0	0	0	0	0	31	0	0	0	0	0	0	0	0	0	0	0	0	0	0	0	0	0	0	0	0	0	0	0	0	0	0	0	0	0	0	0	0	0	0	129	0	0	0	0	0
87721b2691299261c2c9d21e84d54f21	0	0	0	0	0	0	0	0	0	0	0	0	0	0	0	0	0	0	0	0	0	0	0	0	160	0	0	0	0	0	0	0	0	0	0	0	0	0	0	0	0	0	0	0	0	0	0	0	0
df5968249faf59eeed4b300448b8b87b	0	0	0	0	0	0	0	0	0	0	0	0	0	0	0	0	0	0	0	0	0	0	0	0	0	0	0	0	0	160	0	0	0	0	0	0	0	0	0	0	0	0	0	0	0	0	0	0	0
e54ffbbf17be3360d73ab14c1bc221c4	0	0	0	0	0	0	0	0	0	0	0	0	0	0	0	0	0	0	0	0	0	0	0	0	0	0	0	0	0	0	0	0	0	0	0	0	0	0	0	0	0	0	0	160	0	0	0	0	0
5e0e8c2e0266ba2c9b5ca63ca6be44e8	0	0	0	0	49	0	0	0	0	0	0	0	0	0	0	0	0	0	0	0	0	0	3	0	0	0	0	0	0	0	0	0	0	0	0	0	0	0	0	0	0	29	0	0	0	0	0	0	0
48b67c8e17de9e44399cdf6a1203d1f9	0	21	0	0	0	0	0	0	0	0	0	0	0	0	0	0	0	0	0	0	0	0	0	0	0	0	0	0	0	0	0	0	0	0	0	0	0	0	23	0	12	0	0	0	0	0	0	0	46
d4cf4761ee1d658ecf2e8c473376e890	0	0	0	0	92	0	0	0	0	0	0	0	0	0	0	0	0	0	0	0	0	0	0	0	0	0	0	0	0	0	0	0	0	0	0	0	0	0	6	0	0	0	0	0	0	24	0	0	0
3cdd39a1c88318927a48a2843b55f4b7	0	43	0	0	0	0	0	0	0	0	0	0	0	0	0	0	0	0	0	52	0	0	44	0	0	0	0	0	0	0	0	0	0	0	0	19	0	0	0	0	0	0	0	0	0	0	0	0	0
dfde9ff8bdb0c5570a6c3ed95e402135	0	0	0	0	0	0	0	0	0	0	0	0	0	0	0	0	0	0	0	0	55	0	0	0	0	0	0	0	0	0	103	0	0	0	0	0	0	0	0	0	0	0	0	0	0	0	0	0	0
44546bf08c892fa5526a20794b60fbef	0	0	0	0	0	0	0	0	0	0	0	0	0	0	0	0	0	0	0	0	0	14	0	0	0	0	0	0	0	0	0	0	0	0	0	0	0	0	0	0	0	0	0	0	0	144	0	0	0
355fb27c16a34c7536beb10e3e1f3b3d	0	0	0	0	0	0	0	0	0	0	0	0	0	0	0	0	0	0	0	0	0	0	0	0	0	0	11	14	0	10	13	0	0	0	0	0	0	0	0	0	0	0	0	0	0	0	0	0	0
033564e91e2e64fe94a663958cb24aa3	0	0	0	0	0	0	0	0	0	0	0	0	0	0	0	0	0	0	0	0	0	0	0	0	0	0	0	0	0	0	0	0	0	158	0	0	0	0	0	0	0	0	0	0	0	0	0	0	0
f69dae1e442bbf8481a3ad024b71899f	0	0	0	0	0	0	0	0	0	0	0	0	0	0	0	0	0	0	0	0	0	0	0	0	0	0	0	0	0	0	0	0	0	0	0	0	0	0	0	0	0	0	0	0	0	0	0	0	0
23a10272ada4ba905f0aac9b62053dfc	0	0	0	0	0	0	0	0	0	0	0	0	0	0	0	0	0	0	0	0	0	0	0	0	0	0	0	0	0	0	0	0	0	0	0	0	0	158	0	0	0	0	0	0	0	0	0	0	0
e0d2650d45a679a95c3b262642d93d52	14	0	0	0	0	0	0	0	0	0	0	0	0	0	0	0	0	0	0	0	0	0	0	0	0	0	0	0	0	0	0	0	0	0	0	0	0	0	0	0	0	0	0	0	0	0	0	0	0
1677c4b253c3237dc5525895258c97f4	0	0	0	0	0	0	0	0	0	0	0	0	0	0	0	0	0	0	30	0	0	0	0	0	0	0	0	26	0	52	0	0	0	0	0	0	0	0	0	0	0	0	0	0	0	0	0	0	0
609a3e7ad192251d61f736d41b2774cb	0	0	0	0	0	0	0	0	0	0	0	0	0	0	0	0	0	0	0	0	0	0	0	0	0	0	0	0	0	0	157	0	0	0	0	0	0	0	0	0	0	0	0	0	0	0	0	0	0
432f50c0c9a264f9a42af37cda5ecaa2	0	0	0	0	0	0	0	0	0	0	0	0	0	0	0	0	0	0	0	0	0	0	0	0	0	0	0	0	0	0	157	0	0	0	0	0	0	0	0	0	0	0	0	0	0	0	0	0	0
503fc2790fa9694ba8ef0e10770212c6	0	0	0	0	94	0	0	0	0	0	0	0	0	0	0	0	0	0	0	0	0	0	0	0	0	0	0	0	0	0	0	0	0	0	0	0	0	0	63	0	0	0	0	0	0	0	0	0	0
e0001a3399df19dbc9c04ae0afe985ad	0	0	0	0	0	156	0	0	0	0	0	0	0	0	0	0	0	0	0	0	0	0	0	0	0	0	0	0	0	0	0	0	0	0	0	0	0	0	0	0	0	0	0	0	0	0	0	0	0
5bfea6dafdb09ee2c850ffee00497eed	0	0	0	0	0	0	71	0	0	0	0	0	0	0	0	0	0	0	0	0	0	0	0	0	0	0	0	0	0	0	0	0	0	0	0	0	0	0	0	0	0	0	0	0	0	85	0	0	0
d0c3f82b2d95176be12acd784866ee04	0	0	0	0	0	0	0	0	156	0	0	0	0	0	0	0	0	0	0	0	0	0	0	0	0	0	0	0	0	0	0	0	0	0	0	0	0	0	0	0	0	0	0	0	0	0	0	0	0
43613a06a942c3f931cba46483f3ec99	0	0	0	0	0	0	0	0	0	0	24	0	0	0	0	0	0	0	0	0	0	0	0	0	0	0	0	0	0	0	0	0	0	0	0	0	0	0	0	0	0	0	18	0	0	0	0	0	0
8db994a4d2f8bb19a5c4848671b96349	0	0	0	0	0	0	0	0	0	0	0	0	0	0	0	0	0	0	0	0	0	0	0	0	0	0	0	0	0	0	0	0	102	0	0	0	0	0	0	54	0	0	0	0	0	0	0	0	0
439abf2598cc3e8484f7299b888c3f9d	0	0	0	0	0	0	0	0	0	0	0	0	0	0	0	0	0	0	0	0	0	0	0	0	0	0	0	0	0	0	0	0	156	0	0	0	0	0	0	0	0	0	0	0	0	0	0	0	0
892f9196466430aba2eeb15545be7899	0	0	0	0	0	0	0	0	0	0	0	0	0	0	0	0	0	0	0	0	0	0	0	0	0	0	0	0	0	0	0	0	0	0	0	56	0	0	0	0	0	0	0	0	25	30	0	0	0
6c404862f101e19dd85db18224e7028f	0	0	0	0	0	0	0	0	0	0	0	0	0	0	33	0	0	0	0	0	24	0	37	8	0	0	0	0	0	0	25	0	0	0	0	0	0	0	0	0	0	0	0	0	0	0	0	0	0
e6c2ffddec286f83df98688ecba79bfb	0	0	0	0	0	0	0	0	0	0	0	0	0	0	0	0	0	0	0	0	0	0	0	0	0	0	0	0	0	0	0	0	0	0	0	0	0	0	0	0	0	0	0	0	0	0	0	0	0
bef629849743247760d83e924673115e	0	0	0	0	0	154	0	0	0	0	0	0	0	0	0	0	0	0	0	0	0	0	0	0	0	0	0	0	0	0	0	0	0	0	0	0	0	0	0	0	0	0	0	0	0	0	0	0	0
eb2c42252848363360233a61c7aa1a14	0	0	0	0	0	0	72	0	0	8	0	0	0	0	0	0	0	0	0	0	0	0	0	0	0	0	0	0	0	0	0	0	0	0	0	0	0	0	0	0	0	0	0	3	0	71	0	0	0
f57ba0471e04c16e9e86de19d32107e7	0	0	0	0	0	0	0	0	0	0	0	0	154	0	0	0	0	0	0	0	0	0	0	0	0	0	0	0	0	0	0	0	0	0	0	0	0	0	0	0	0	0	0	0	0	0	0	0	0
1650e6780169a5aac0d80b5d451d6bb4	0	0	0	0	0	0	0	0	0	0	0	0	0	0	0	0	35	0	0	0	0	0	0	83	0	0	0	0	0	0	0	0	0	0	0	0	0	0	0	0	0	0	0	0	0	36	0	0	0
c0468a70c82807a00c24ab31ad16b6d3	0	0	0	0	0	0	0	0	0	0	0	0	0	0	0	0	0	0	0	0	0	0	0	0	0	0	0	0	0	0	0	0	0	0	0	0	0	0	0	0	0	110	0	0	0	0	0	0	0
c777e07c56c6a8110244128f21fe4271	0	0	0	0	0	0	0	0	0	0	0	0	0	0	0	0	0	0	0	0	0	0	0	0	0	0	0	0	0	0	0	0	0	0	0	0	0	0	0	0	0	0	0	0	0	0	0	0	0
e9b239b71fdf515a2a8d8736c75a38f4	0	0	0	0	0	0	0	0	0	0	0	0	0	0	0	0	0	0	0	0	0	0	0	0	0	0	0	0	0	0	0	0	0	0	0	0	0	0	0	154	0	0	0	0	0	0	0	0	0
099e3cc31f5a02f7197b766fecfe21d8	0	0	0	0	0	0	0	0	0	0	0	0	0	0	0	0	0	0	0	0	0	0	0	0	0	0	0	0	0	0	0	0	0	0	0	0	0	0	0	0	0	0	0	0	0	0	0	0	0
73fbe9b778b095aa07b5c8f37ed24094	6	0	0	0	0	0	0	0	0	0	0	0	0	0	0	0	10	0	0	0	0	0	0	9	0	11	0	0	0	10	12	0	0	0	0	0	0	0	0	0	0	0	0	0	0	0	0	0	0
ee42652145ca605cd2d9ae0742a55405	0	0	25	0	10	0	7	0	0	0	0	0	0	0	0	0	0	0	6	0	0	6	0	0	0	0	0	0	0	2	0	0	0	0	0	34	0	0	0	0	0	0	0	0	0	0	0	0	3
999f199073c7cf73c9cf90b8acce9a09	0	0	0	0	0	0	0	0	0	0	0	0	0	0	0	0	0	0	0	0	0	0	0	0	0	92	0	0	0	0	0	0	0	0	0	0	0	0	0	0	0	0	0	0	0	0	0	0	0
dd382314ac42e5079c6b1d36ccf89db6	0	0	0	0	0	0	0	0	0	0	0	0	0	0	0	0	0	0	0	0	0	0	0	0	0	0	0	0	0	0	0	153	0	0	0	0	0	0	0	0	0	0	0	0	0	0	0	0	0
c2b34c211b201a5efb4e0a120f0c6f1e	0	0	0	0	0	0	0	0	0	0	0	0	0	0	0	0	0	0	0	0	0	0	0	0	0	0	0	0	0	0	0	19	0	0	0	0	0	0	0	0	0	0	0	73	0	0	0	0	0
bcd797cfc7cf18c2aba83f1e77b547a9	0	0	32	0	0	0	0	0	0	0	0	0	0	0	0	0	0	0	0	0	0	0	0	0	0	0	0	0	0	0	0	0	0	0	0	0	0	0	0	0	0	0	20	0	0	0	0	0	0
7c104212f34f6cb607a22427dfe3ba5c	0	0	0	0	0	0	0	0	0	0	0	0	0	0	0	0	0	0	0	0	0	0	0	0	0	0	0	0	0	0	0	0	0	0	0	0	0	0	0	0	0	0	0	0	29	0	0	0	0
7a48a078658f05aa526bc2951cd1f812	152	0	0	0	0	0	0	0	0	0	0	0	0	0	0	0	0	0	0	0	0	0	0	0	0	0	0	0	0	0	0	0	0	0	0	0	0	0	0	0	0	0	0	0	0	0	0	0	0
100e42177aef80a479069abee89e4183	0	0	0	0	0	0	16	0	0	0	0	0	0	0	0	0	0	0	0	0	0	0	0	0	0	0	0	0	0	0	29	0	0	0	0	0	0	5	0	0	0	0	0	0	0	0	0	8	0
4a2a1bdcdf24c8925e5977403e7df1cb	0	0	0	0	0	0	0	0	8	0	0	0	0	0	0	0	0	0	0	0	0	0	0	0	0	0	0	0	0	0	0	0	0	0	0	0	0	0	0	0	31	0	0	0	0	0	0	0	0
392118259da40ec23e96a5d16f66ec3b	0	0	0	0	0	0	0	0	0	0	0	0	0	0	0	0	0	0	0	0	54	0	0	0	0	0	0	0	0	0	0	0	0	0	0	0	0	0	0	0	0	0	0	0	0	0	0	0	0
d0fa26ab6d52dc495550f24699cfeb1c	0	50	0	0	0	0	0	0	0	0	0	0	0	0	0	0	0	0	0	0	0	0	0	0	0	0	0	0	0	54	0	0	0	0	0	0	0	0	0	0	0	0	0	0	0	0	0	0	0
5fa0692b885b259260cca5deac4b58c7	0	0	0	0	0	0	0	0	0	0	0	0	0	0	0	0	0	0	0	0	0	0	0	0	0	0	152	0	0	0	0	0	0	0	0	0	0	0	0	0	0	0	0	0	0	0	0	0	0
5878625bd858c25340d68cb9b5fbabd1	0	0	0	0	0	0	0	0	0	0	0	0	0	0	0	0	0	0	0	0	0	0	0	0	0	0	0	0	0	0	0	0	0	0	0	0	0	0	21	0	0	77	0	0	0	0	0	0	0
423eb4bdb8124ce87b0167da3290b153	6	11	0	0	10	0	0	0	0	0	0	0	0	0	0	0	0	0	0	0	0	0	0	0	0	0	7	0	0	0	0	0	0	0	0	30	0	0	0	0	0	4	0	0	0	0	0	0	0
1681f4b510fffa4b9180acc4211666f5	0	0	0	0	0	0	0	0	0	0	0	0	0	0	0	0	0	151	0	0	0	0	0	0	0	0	0	0	0	0	0	0	0	0	0	0	0	0	0	0	0	0	0	0	0	0	0	0	0
c9c719718af337d5cabc727c3d77b0ea	0	0	0	0	0	0	0	0	0	0	0	0	0	0	0	0	0	151	0	0	0	0	0	0	0	0	0	0	0	0	0	0	0	0	0	0	0	0	0	0	0	0	0	0	0	0	0	0	0
69751294776f53cd9f1bf37f392ae9ef	0	0	0	0	0	0	0	0	0	0	0	0	0	0	0	0	0	0	0	0	0	0	0	0	0	0	0	0	0	0	0	0	0	0	0	0	0	0	0	0	0	0	0	0	0	0	0	0	0
a923d270c412ade15408cc53148e1e97	0	0	0	0	0	0	0	0	0	0	0	0	0	0	0	0	0	0	0	0	0	0	0	0	0	0	0	0	0	0	0	0	0	0	0	18	0	0	0	0	0	0	12	0	0	0	0	0	0
f2ddb7410987b72644e3c50ffac97b67	0	0	0	0	0	0	0	0	0	0	0	0	0	61	0	0	0	0	0	0	0	15	0	0	0	0	0	0	0	0	0	0	0	0	0	0	0	0	0	56	0	0	0	0	18	0	0	0	0
af99dcd485570ac6cd9b9364be9c8ed0	0	0	0	0	0	0	0	0	0	0	0	0	0	0	0	0	0	0	0	0	0	0	0	0	0	0	19	0	0	0	0	0	0	0	0	0	0	0	0	0	0	99	0	0	0	0	0	0	0
7bced10a39fff8bb0c56312c016c35eb	0	0	0	0	0	0	0	0	0	0	0	0	0	0	0	0	0	0	0	0	0	0	0	0	0	0	0	0	0	0	150	0	0	0	0	0	0	0	0	0	0	0	0	0	0	0	0	0	0
136076df0feebd2fb3769a139d6c8e99	0	0	0	0	0	0	0	0	0	0	0	0	0	0	0	0	0	0	0	0	0	0	0	0	0	0	0	0	0	0	0	0	0	0	0	0	0	0	0	0	0	0	0	0	0	0	0	0	0
05441919ec70f83a9cc1c747d36d3edf	0	40	0	0	6	14	9	0	0	0	0	0	0	0	0	0	0	0	23	0	0	0	0	0	0	0	0	0	0	0	0	0	0	0	0	0	0	5	0	14	13	10	12	0	3	0	0	0	0
1c4c684437c326eb55b9421edcbc7909	0	0	0	0	0	0	0	0	0	0	0	0	0	0	0	0	0	0	0	0	43	0	0	0	0	0	0	0	0	0	0	0	0	0	0	0	0	0	0	0	0	0	0	0	0	0	0	0	0
f0a706e5355805663f384316daa57285	0	0	0	0	0	0	0	0	0	0	0	0	0	0	0	0	0	0	0	0	0	0	0	0	0	0	90	0	0	0	0	0	0	0	0	0	0	0	0	59	0	0	0	0	0	0	0	0	0
15414fbd570866c7052e6f4fcc095f9a	0	0	0	0	0	0	0	0	0	0	0	0	0	0	0	0	0	0	0	0	0	0	0	0	0	0	0	0	0	0	0	0	0	0	11	0	0	0	0	0	0	0	0	0	0	0	0	0	0
b06f95672f76fc18de910513196f85f7	0	0	0	0	0	0	0	0	0	0	0	0	0	0	0	0	0	0	0	0	0	0	0	0	0	0	0	0	0	0	0	0	0	0	0	0	0	0	0	0	0	0	0	0	0	0	0	0	0
15752de6ff995381f8ec299adaf3641b	0	0	0	0	0	0	0	0	0	0	0	0	0	0	0	0	0	0	0	0	0	0	0	0	0	0	0	0	0	0	0	0	0	0	0	0	0	0	0	0	0	0	0	0	0	0	0	0	0
d8f57cd58a37ea5c9c7e4547d491682b	0	0	0	0	0	0	0	0	0	0	0	0	0	0	0	0	0	0	0	0	0	0	0	0	0	0	0	0	0	0	0	0	0	0	0	0	0	0	0	0	0	0	0	149	0	0	0	0	0
cfdfb2e60581d3cdf9508a7567ae734e	0	0	0	0	0	148	0	0	0	0	0	0	0	0	0	0	0	0	0	0	0	0	0	0	0	0	0	0	0	0	0	0	0	0	0	0	0	0	0	0	0	0	0	0	0	0	0	0	0
d9d464e21b35e2730dca7b5c022cd521	0	0	0	0	0	0	26	0	0	0	60	0	0	0	0	0	0	0	0	0	0	0	0	0	29	0	0	0	0	0	0	0	0	0	0	0	0	0	0	0	0	0	0	0	0	0	0	0	0
d53f2eb27a667095f7100d5bd72979b9	0	0	0	0	6	0	0	0	7	0	0	0	0	0	0	0	0	10	0	0	0	0	0	0	0	0	0	0	0	0	0	0	0	0	0	0	0	0	0	0	0	0	0	0	0	0	0	0	0
93a7d7863958d9a9b6c7f45d3bf36cc1	0	0	0	0	0	0	0	0	0	0	0	0	0	148	0	0	0	0	0	0	0	0	0	0	0	0	0	0	0	0	0	0	0	0	0	0	0	0	0	0	0	0	0	0	0	0	0	0	0
12fab5fa459c45e8eab2b7d8969c1ac5	0	0	0	0	48	0	0	0	0	0	0	0	0	44	0	0	0	0	0	0	0	0	0	0	0	0	0	20	0	0	0	0	0	0	0	0	0	0	0	36	0	0	0	0	0	0	0	0	0
eb0d99ddc0bded70ea49b1a5bdb20939	0	0	0	0	0	0	0	0	0	0	0	0	0	0	0	0	148	0	0	0	0	0	0	0	0	0	0	0	0	0	0	0	0	0	0	0	0	0	0	0	0	0	0	0	0	0	0	0	0
7035676caf4ef7e5f9a1beea1fc26af3	0	0	0	0	0	0	0	0	0	0	0	0	0	0	0	0	0	0	0	0	0	0	0	0	0	0	0	0	0	0	0	0	0	0	0	0	0	0	0	0	0	0	0	0	0	0	0	0	0
6cb96dc138ca916329a2674a78dbd563	0	0	0	0	0	0	0	0	0	0	0	0	0	0	0	0	0	0	0	0	0	0	0	0	0	0	0	0	0	0	0	0	0	0	0	0	0	0	58	0	0	0	0	0	0	0	0	0	0
c31581d8583096505cbbc6377dfcd32f	68	0	0	0	0	0	0	0	0	0	0	0	0	0	0	0	79	0	0	0	0	0	0	0	0	0	0	0	0	0	0	0	0	0	0	0	0	0	0	0	0	0	0	0	0	0	0	0	0
4cdbc0afd1be50c3d8a0cb6529650f96	0	0	0	0	0	0	0	0	0	0	68	0	0	0	0	0	0	0	0	0	0	0	0	0	0	0	0	0	0	0	0	0	0	0	0	0	0	0	0	0	0	0	0	0	0	0	0	0	0
bf88fd90e689deec50a1f14dc46edc71	0	0	0	0	0	0	0	0	0	0	0	0	0	0	0	0	0	0	147	0	0	0	0	0	0	0	0	0	0	0	0	0	0	0	0	0	0	0	0	0	0	0	0	0	0	0	0	0	0
cdc605b8a3ea86750f72d8cdbb3efa0f	0	0	0	0	0	0	0	0	0	0	0	0	0	0	0	0	0	0	74	0	0	0	0	0	0	0	0	0	0	0	0	0	0	0	0	0	0	0	0	0	0	0	0	0	0	0	0	0	0
c754bb7fd3b7441b002351911614feb9	0	0	0	0	0	0	0	0	0	0	0	0	0	0	0	0	0	0	0	0	0	0	0	0	147	0	0	0	0	0	0	0	0	0	0	0	0	0	0	0	0	0	0	0	0	0	0	0	0
6081c297b5ffbe1cb98f1f1482b7db73	0	0	0	0	0	0	0	0	0	0	0	0	0	0	0	0	0	0	0	0	0	0	0	0	0	0	44	0	0	0	0	0	0	0	0	0	0	0	0	0	0	0	0	0	0	0	0	0	0
f517f646b6dc77b254d1d4efb775290d	0	0	0	0	0	0	0	0	0	0	0	0	0	0	0	0	0	0	0	0	0	0	0	0	0	0	0	0	0	0	0	0	0	0	0	0	0	0	0	0	0	0	0	0	0	0	0	0	0
491cd534ddd4720a828b3b1d983608c4	0	0	0	0	0	0	0	0	0	0	0	0	0	0	0	0	0	0	0	0	0	0	0	0	0	0	0	0	0	0	0	0	0	0	0	0	0	0	0	0	0	0	0	0	0	0	0	0	0
815eb471c0ae25126d04fa696fa15d42	145	0	0	0	0	0	0	0	0	0	0	0	0	0	0	0	0	0	0	0	0	0	0	0	0	0	0	0	0	0	0	0	0	0	0	0	0	0	0	0	0	0	0	0	0	0	0	0	0
888a0b607a06c0e40d459746bf92f43d	0	3	0	0	0	0	0	0	0	0	0	2	0	0	0	0	0	6	0	0	0	0	0	0	0	0	0	0	0	2	0	0	0	0	0	96	0	2	3	0	0	0	0	0	0	3	0	0	0
b4708ae3f1327f5f9961c8efa1aece06	0	0	0	0	0	0	0	0	0	0	0	0	0	73	0	0	0	0	0	0	0	0	0	0	0	0	0	0	0	0	0	0	0	0	0	0	0	0	33	0	0	0	0	0	0	0	11	28	0
a9075e9e6ac6f1ed904d1e1708ee3013	0	0	0	0	25	0	0	0	0	0	0	0	0	0	10	0	0	0	0	0	0	13	0	0	0	0	0	0	0	0	0	0	0	0	0	0	0	0	0	0	0	0	0	0	0	0	0	0	0
0e5bf77a5edec72d30a2eb8da3777023	0	0	0	0	0	0	0	0	0	0	0	0	0	0	0	36	0	0	0	0	0	92	0	0	0	0	0	0	0	0	0	0	0	0	0	0	0	0	0	0	0	0	0	0	0	0	0	0	0
690f0e802d5ae75f2ebbc369349ec4d1	0	0	0	0	0	0	0	0	0	0	0	0	0	0	0	0	0	0	0	28	0	0	0	0	0	0	0	0	0	0	0	0	0	0	0	0	0	0	0	0	0	0	0	0	0	0	0	0	0
5214a5edb82c13fbc875c5c4f959f4d9	0	0	0	0	0	0	0	0	0	0	0	0	0	0	0	0	0	0	0	0	0	0	0	0	0	0	0	0	0	0	0	0	0	0	0	0	0	0	15	0	0	0	0	0	0	0	0	0	0
52acbcd0a0043790fbe15d1dd2d672a3	0	0	0	0	0	0	0	0	0	0	0	0	0	0	0	0	0	0	0	0	0	0	0	0	0	0	0	0	0	0	0	0	0	0	0	0	0	0	0	33	0	69	0	0	0	0	0	0	0
991e8256394534712a3740d2744685b8	0	0	0	0	0	0	0	0	0	0	0	0	0	0	0	0	0	0	0	0	0	0	0	0	0	0	0	0	0	0	0	0	0	0	0	0	0	0	145	0	0	0	0	0	0	0	0	0	0
8f1d920ed6b6dd109615218fd14dd7f8	0	0	0	0	0	0	0	0	0	0	0	0	0	0	0	0	0	0	0	0	0	0	0	0	0	0	0	0	0	0	0	0	0	0	0	0	0	0	0	0	0	0	0	0	0	0	0	0	0
c8857b153c134d796be7443bf64392c2	15	0	0	46	0	0	0	0	0	0	0	0	0	13	0	0	20	0	0	0	0	0	0	0	0	0	0	0	0	6	0	0	0	0	0	0	0	0	0	0	0	0	0	0	0	0	0	0	0
3ab0f5d0fa08e11dda8aba5d3fd04b89	0	0	0	0	0	0	0	5	21	19	18	0	10	0	0	0	0	0	0	0	0	0	0	0	0	0	0	0	0	0	0	0	0	0	0	0	0	0	0	0	0	0	0	43	23	5	0	0	0
89abe45790b8ee1ef952d2c27b77120f	0	0	0	0	0	0	0	0	0	0	0	0	0	0	0	0	0	0	0	0	144	0	0	0	0	0	0	0	0	0	0	0	0	0	0	0	0	0	0	0	0	0	0	0	0	0	0	0	0
3174153fd75589ad00b8f3baa532c8b7	0	0	0	0	0	0	0	0	0	0	0	0	0	0	0	0	0	0	0	0	0	0	0	0	0	0	0	82	0	2	0	0	0	0	0	0	0	0	0	0	0	0	0	0	0	0	0	0	0
8f92197528a6c481249a6cf206c473e4	0	0	0	0	0	0	0	0	0	0	0	0	0	0	0	0	0	0	0	0	0	0	0	0	0	0	0	0	0	0	0	0	0	144	0	0	0	0	0	0	0	0	0	0	0	0	0	0	0
5c715573221b714dbbc4843dcf2e7402	0	0	0	0	0	0	0	0	0	0	0	0	0	0	0	0	0	0	0	0	0	0	0	0	0	0	0	0	0	0	0	0	0	0	0	0	0	0	0	0	0	0	0	0	0	0	0	0	0
f740b6f1cc2286fa9bd774895ca552cf	0	0	0	0	0	0	0	0	0	0	0	0	0	0	0	0	0	0	0	0	0	0	0	0	0	0	0	0	0	0	0	0	0	0	0	0	0	0	0	0	0	0	0	0	0	0	0	0	0
e8cddffb8ed5f76b5df86cbcb6a8b957	0	0	0	0	0	0	0	0	0	0	0	0	0	0	0	0	0	0	0	0	0	0	0	0	0	0	0	0	0	0	0	0	0	0	0	0	0	0	0	0	0	0	0	144	0	0	0	0	0
9d7aded8af4d5bd46c2d6d57daf1f21a	0	0	0	0	0	0	0	0	0	0	0	0	13	0	0	0	0	0	0	0	0	0	0	0	0	0	0	0	0	0	0	0	0	0	0	0	0	0	0	0	0	0	0	0	0	0	0	0	0
f396e39a883c87fa40abf618084a13d1	0	0	0	0	0	0	0	0	0	0	0	0	0	0	0	0	0	143	0	0	0	0	0	0	0	0	0	0	0	0	0	0	0	0	0	0	0	0	0	0	0	0	0	0	0	0	0	0	0
2c370c9195f6f92abae8c2458916cbab	0	143	0	0	0	0	0	0	0	0	0	0	0	0	0	0	0	0	0	0	0	0	0	0	0	0	0	0	0	0	0	0	0	0	0	0	0	0	0	0	0	0	0	0	0	0	0	0	0
6300a08c0754fe09632e4e14aafd3fe2	0	0	0	0	0	0	0	0	0	0	0	0	0	0	0	0	0	0	0	0	0	0	0	0	0	0	0	0	0	0	0	0	0	0	0	0	0	0	0	0	0	0	0	0	0	0	0	0	143
f1e474072c89fec219fa9c7c1eb1f3f3	0	0	0	0	0	0	0	0	0	0	0	0	0	0	0	0	0	0	0	0	0	0	0	0	0	0	0	0	0	0	0	0	0	0	0	0	0	0	0	0	0	77	0	0	0	0	0	0	0
133503b911132b0c8c681b4ca316d7bf	0	0	0	0	0	0	0	0	0	0	0	0	0	0	0	0	0	0	0	0	0	0	0	0	0	0	0	0	0	0	0	0	0	0	0	0	0	0	0	0	0	0	0	0	0	0	0	0	0
93a15af69533d1b9c2acffbf78a9e5b6	0	0	0	0	0	0	0	0	0	0	0	0	0	0	0	142	0	0	0	0	0	0	0	0	0	0	0	0	0	0	0	0	0	0	0	0	0	0	0	0	0	0	0	0	0	0	0	0	0
5421f62c424a10f5b65874a1dd3c1fe2	0	0	0	0	0	0	0	0	0	0	0	0	0	0	0	0	0	0	24	17	0	14	0	13	0	5	0	0	0	0	0	0	0	0	0	0	0	0	0	0	0	0	0	0	0	0	0	0	0
7cdba26a707a9e7f47d658008d8a2c2f	0	0	0	0	22	0	0	0	0	0	0	0	0	0	0	0	0	0	0	0	0	0	0	0	0	0	0	0	0	15	0	0	0	0	0	0	0	0	0	0	0	0	0	0	0	80	0	0	0
d0fec9617bbcf9f14c3fe310c200314c	0	0	0	0	0	0	0	0	0	0	0	0	0	0	0	0	0	0	0	0	0	0	0	0	0	0	0	0	0	0	0	0	0	0	0	0	0	0	0	0	0	0	0	0	0	0	0	0	0
ec5f7e95e2a24f9e614da0ccc7a398db	0	0	0	0	0	0	0	0	0	0	0	0	0	0	0	0	0	0	0	0	0	0	0	0	0	0	0	0	0	0	0	0	0	0	0	0	0	0	0	0	0	0	0	142	0	0	0	0	0
545168654cc03d5d6436d75a6cc37242	47	0	0	0	0	0	0	0	0	0	0	0	0	0	0	0	0	0	0	0	0	0	0	0	0	0	0	0	0	0	0	0	0	0	0	0	0	0	24	0	0	0	0	0	0	0	0	0	0
ed6c1d7e87dcf34dfddfcf7a1d2f9cad	0	0	0	0	0	141	0	0	0	0	0	0	0	0	0	0	0	0	0	0	0	0	0	0	0	0	0	0	0	0	0	0	0	0	0	0	0	0	0	0	0	0	0	0	0	0	0	0	0
4c4f42ed64b10c9e098b94629d48ffdb	0	0	0	0	0	141	0	0	0	0	0	0	0	0	0	0	0	0	0	0	0	0	0	0	0	0	0	0	0	0	0	0	0	0	0	0	0	0	0	0	0	0	0	0	0	0	0	0	0
35856ef164021d45e299cf99632d8a43	0	0	0	0	0	0	0	0	0	0	0	2	0	0	0	0	72	0	0	0	0	0	0	0	0	0	0	49	0	0	0	0	0	0	0	0	4	0	0	0	0	0	0	0	0	6	0	0	0
552ad58c8dea84257209333529d03dd8	0	0	0	0	0	0	0	0	0	0	0	0	0	0	0	0	0	0	0	0	0	0	0	0	0	0	0	0	0	0	0	0	0	141	0	0	0	0	0	0	0	0	0	0	0	0	0	0	0
1acd2ad2f5ee6e77d1e21024d1f17677	0	0	0	0	0	0	0	0	0	0	0	0	0	0	0	0	0	0	0	0	0	0	0	0	0	0	0	0	0	0	0	0	0	0	0	0	23	0	0	0	0	0	0	0	0	0	0	0	0
14cfc0424951f139b50f5f9cd8992e04	0	0	0	0	0	0	0	0	0	0	0	0	0	0	0	0	0	0	0	0	0	0	0	0	0	0	0	0	0	0	0	0	0	0	0	0	0	0	0	0	0	60	0	0	0	0	0	0	0
0352c586927d667f37c8de301dbae541	0	0	0	0	0	0	0	0	0	0	39	34	40	0	0	0	0	0	0	0	0	0	0	0	0	0	0	0	0	0	0	0	0	0	0	0	0	0	0	0	0	0	0	0	0	0	0	27	0
9855b5b8504711f6b97776d4f65945b7	0	0	0	0	0	0	0	0	0	0	0	0	0	0	140	0	0	0	0	0	0	0	0	0	0	0	0	0	0	0	0	0	0	0	0	0	0	0	0	0	0	0	0	0	0	0	0	0	0
b02c9a89f9a3c7ed63ad009232e9ab03	0	0	0	0	0	0	0	0	0	0	0	0	0	0	27	0	0	0	0	19	25	0	0	0	0	0	0	0	0	0	0	0	0	0	0	0	0	0	0	0	0	0	0	0	0	0	0	0	0
36a06e579dca73c12aa4bb68102b710e	0	0	0	0	0	0	0	0	0	0	0	0	0	0	0	0	0	0	3	0	0	0	3	16	0	0	18	40	17	0	0	0	0	0	0	0	0	0	0	0	0	0	0	0	0	0	0	0	0
d00f12199c523dd2b5fb2c7c93899ebf	0	0	0	0	0	0	0	0	0	0	0	0	0	0	0	0	0	0	0	0	0	0	0	0	0	0	0	0	0	0	0	0	140	0	0	0	0	0	0	0	0	0	0	0	0	0	0	0	0
56f2c473e5852a7cd63968148c264ce0	0	0	0	0	0	0	0	0	0	0	0	0	0	0	0	0	0	0	0	0	0	0	0	0	0	0	0	0	0	0	0	0	0	0	0	0	0	0	0	0	0	0	133	0	0	0	0	0	0
4304399387adf1a24b90ba3d3f62e24a	0	0	0	0	0	0	0	0	0	0	0	9	0	0	0	0	0	0	0	0	0	0	0	0	0	0	0	0	0	122	0	0	0	0	0	0	0	0	0	0	0	0	0	0	0	0	8	0	0
2e6a788b0cd6bb245cd246f6a5370b34	0	0	0	0	0	0	0	0	0	0	0	0	0	0	0	139	0	0	0	0	0	0	0	0	0	0	0	0	0	0	0	0	0	0	0	0	0	0	0	0	0	0	0	0	0	0	0	0	0
efb83ac683fa2b80aca80eef368a92c5	0	0	0	0	0	0	0	0	0	0	0	0	0	0	0	0	0	0	0	0	0	0	0	0	0	0	0	139	0	0	0	0	0	0	0	0	0	0	0	0	0	0	0	0	0	0	0	0	0
e0750a721554942c73632b3a3fc5b5ee	0	0	0	0	0	0	0	0	0	0	0	0	0	0	0	0	0	0	0	0	0	0	0	0	0	0	0	0	0	0	0	0	0	0	0	0	0	0	0	0	0	0	0	0	57	0	0	0	0
d2fad98a24ed01df613a3d724af96309	0	0	0	0	0	0	0	0	0	0	0	0	0	0	0	0	0	0	0	0	0	0	0	0	0	0	0	0	0	0	0	0	0	0	0	0	0	0	0	0	0	0	0	0	0	0	0	0	0
90165d2a4b08110d341564b7213910a4	0	0	0	0	0	0	0	0	0	0	0	0	0	0	0	0	0	0	0	0	0	0	0	0	0	0	0	0	0	0	0	0	0	0	0	0	0	68	0	0	0	0	0	0	0	0	0	0	0
3c144f5af1a19b041b20f59ab03e0db8	0	0	0	0	0	0	0	0	0	0	0	0	0	0	0	0	0	0	0	0	0	0	0	0	0	0	0	0	0	0	0	0	0	0	0	0	0	0	0	0	0	0	0	0	0	0	0	0	0
49201db93ec302030c30eb5ea9ca1e7a	10	0	0	0	56	8	0	0	0	0	0	0	0	0	0	3	0	0	0	0	0	0	0	0	0	0	0	0	0	0	0	0	0	0	0	0	0	0	0	0	0	0	0	0	0	0	0	0	0
c3e5f7598af251f705eadd9c96b44db7	0	0	0	0	0	0	0	0	0	0	0	0	0	0	0	0	0	0	0	0	0	0	0	32	70	0	0	0	0	0	0	0	0	0	0	0	0	0	0	0	0	0	0	0	0	0	0	0	0
baa24a043a6c53cb3474c72e98d1e6d9	0	46	0	0	0	0	0	0	0	0	0	0	0	0	0	0	0	0	0	0	0	0	0	0	0	0	0	0	0	0	0	0	0	0	0	0	0	0	0	0	0	0	0	0	0	0	0	0	0
13d7124f2cd986f47e4b8d5aefd148b6	0	14	0	0	0	0	0	0	0	0	0	0	0	0	0	0	0	0	0	0	0	0	0	0	0	0	13	0	0	0	0	0	0	0	0	0	0	0	28	0	0	51	0	0	0	0	0	0	0
5037210c26a5603282c1e73dcce0917b	0	0	0	0	0	0	0	0	0	0	0	0	0	0	0	0	0	0	0	0	0	0	0	0	0	0	0	0	0	0	0	0	0	0	0	50	0	0	0	0	0	0	0	0	0	0	0	0	0
4d62f2c3f8e8ce69a5a4179973aeaa54	0	0	0	0	0	0	0	0	0	0	0	0	0	0	0	0	0	0	0	0	0	0	0	0	0	0	0	0	0	0	0	0	0	0	0	0	0	0	0	0	0	0	0	0	0	0	0	0	0
6ba5a08a01781aade22b27ba02d7239d	0	0	0	0	0	137	0	0	0	0	0	0	0	0	0	0	0	0	0	0	0	0	0	0	0	0	0	0	0	0	0	0	0	0	0	0	0	0	0	0	0	0	0	0	0	0	0	0	0
34fb3b353856bb54a7ecc1e5c5acd6ea	0	0	0	0	0	20	0	42	7	0	24	14	2	4	0	0	0	0	0	0	0	0	0	0	0	0	0	0	0	0	0	0	0	0	0	0	0	0	0	0	0	0	0	9	15	0	0	0	0
2bb8cfbb48e96518bb1bf93a2ed1a942	0	0	0	0	51	16	0	0	0	0	0	0	0	0	0	0	0	0	0	0	0	16	0	0	0	0	0	0	0	0	0	0	0	0	0	0	0	0	18	0	0	0	0	0	0	0	0	0	0
33fce6ca53f89f4fe48e3e7f008741cc	0	0	0	0	0	137	0	0	0	0	0	0	0	0	0	0	0	0	0	0	0	0	0	0	0	0	0	0	0	0	0	0	0	0	0	0	0	0	0	0	0	0	0	0	0	0	0	0	0
4303b62f2e51d673d81303f585bcb1c5	0	0	0	0	0	0	20	0	0	0	38	0	8	9	0	0	0	0	0	0	0	0	0	0	0	0	0	0	0	0	0	0	0	0	0	0	0	0	0	0	0	0	0	9	43	10	0	0	0
41e54b7358e06a426c878cc74dfa92e2	0	0	0	0	0	0	0	0	0	0	0	0	0	0	0	0	18	0	0	0	0	0	0	0	0	0	0	0	0	31	0	0	0	0	0	0	0	0	0	0	0	0	0	0	0	0	0	0	0
1f60f6b22038aef6f4bad7b4d573af6e	0	0	0	0	0	0	0	0	0	0	0	0	0	0	0	0	0	0	0	0	0	0	0	0	0	0	0	0	0	0	0	0	0	0	0	0	0	0	0	0	0	0	0	0	0	0	0	0	0
19e4e5bcd68689df29223bbe2d5bc458	0	0	0	0	0	0	0	0	0	0	0	0	0	0	0	0	0	0	0	0	0	0	0	0	0	0	0	0	0	0	0	0	0	0	0	0	0	0	0	0	0	0	0	0	0	0	0	0	0
435c253edf76baa1e5c0f9a208475e78	0	0	0	0	0	0	0	0	0	0	0	0	0	0	0	0	0	0	0	0	0	0	0	0	0	0	0	0	0	0	0	0	0	0	0	137	0	0	0	0	0	0	0	0	0	0	0	0	0
6db0e60a71d816409b8b6b91c55d57cb	0	0	0	0	0	5	26	0	0	5	0	0	0	0	0	14	7	0	0	0	0	0	0	0	0	0	0	0	0	0	0	0	0	0	0	11	0	0	0	0	0	0	0	0	0	10	0	15	0
eebf0984ed8ed0f04f0b7ba319c872ff	0	0	0	0	0	0	14	0	0	0	8	0	0	0	0	0	0	0	0	0	0	0	0	0	0	0	0	0	0	0	0	0	0	0	0	0	0	0	0	24	24	23	24	19	0	0	0	0	0
327635f417385ebf2f24caa9c9727a7f	0	0	0	0	0	0	0	0	0	0	0	0	93	0	0	0	0	0	0	0	0	0	0	0	0	0	0	0	0	0	0	0	0	0	0	0	0	0	0	0	0	0	0	0	0	0	43	0	0
3b1919fda46177351f7e93b426f59c8d	0	0	0	0	0	0	0	0	0	0	0	0	0	0	0	133	0	0	0	0	0	0	0	0	0	0	0	0	0	0	0	0	0	0	0	0	0	0	0	0	0	0	0	0	0	0	0	0	0
7044e12d63221139c40d61c929d3950a	0	0	0	0	0	0	0	0	0	0	0	0	0	0	0	0	0	0	0	0	0	0	0	0	0	0	0	0	0	0	0	0	0	0	0	0	0	0	136	0	0	0	0	0	0	0	0	0	0
ef97d79b77b357b4efe61b0a31153be2	0	0	0	0	0	2	0	5	0	0	0	0	0	7	0	0	0	0	0	0	0	0	0	0	0	0	0	0	0	0	0	0	0	0	0	0	0	0	0	0	0	0	0	0	3	0	0	0	0
969baf4c1220eb96c979975a4e130ae7	0	0	0	0	0	12	0	0	0	0	0	0	0	0	0	0	0	0	0	0	0	0	0	0	0	0	0	6	0	9	0	0	0	0	0	0	9	0	17	0	0	0	0	0	0	0	0	0	0
9af95c0a09341b52b0c709278a9d2fb4	0	0	0	0	0	0	0	0	0	0	0	0	135	0	0	0	0	0	0	0	0	0	0	0	0	0	0	0	0	0	0	0	0	0	0	0	0	0	0	0	0	0	0	0	0	0	0	0	0
49e701fe7ed75657549c11d4eae71029	0	0	0	0	0	0	0	0	0	0	0	0	0	0	135	0	0	0	0	0	0	0	0	0	0	0	0	0	0	0	0	0	0	0	0	0	0	0	0	0	0	0	0	0	0	0	0	0	0
c3b46b662cee67e9904f253a06547e9e	0	0	0	0	0	0	0	0	0	0	0	0	0	0	0	0	129	0	0	0	0	0	0	0	0	0	6	0	0	0	0	0	0	0	0	0	0	0	0	0	0	0	0	0	0	0	0	0	0
de4f850d1836f6753c638631a507db5f	0	0	0	0	0	0	0	0	0	0	0	0	0	0	0	0	0	0	0	12	0	0	12	26	0	16	0	0	0	8	13	0	0	0	0	0	0	0	0	0	0	0	0	0	0	0	0	0	0
8ce111f6a6ed441e2b0fbe0b19c01ba9	0	0	0	0	0	0	0	0	0	0	0	0	0	0	0	0	0	0	0	0	0	0	10	0	0	8	19	17	0	0	0	0	0	0	0	0	0	0	0	0	0	0	0	0	0	0	0	0	0
91c04cdafa4c8e6cfc631fad420a4666	0	0	0	0	0	0	0	0	0	0	0	0	0	0	0	0	0	0	0	0	0	0	0	0	0	0	0	0	0	0	135	0	0	0	0	0	0	0	0	0	0	0	0	0	0	0	0	0	0
5911d7b7986824a8e4ae4efd83908568	0	0	0	0	0	0	0	0	0	0	0	0	0	0	0	0	0	0	0	0	0	0	0	0	0	0	0	0	0	0	0	0	135	0	0	0	0	0	0	0	0	0	0	0	0	0	0	0	0
8f5319a7d73f117ac784f069161ea8c2	0	0	0	0	0	0	0	0	0	0	0	0	0	0	0	0	0	0	0	0	0	0	0	0	0	0	0	0	0	0	0	0	0	0	0	0	0	0	0	135	0	0	0	0	0	0	0	0	0
3fa39fb96f68ade0f4feeee39d0344f6	0	0	14	0	0	0	0	0	0	0	0	0	0	0	0	0	0	11	0	0	0	0	0	23	0	8	0	0	0	0	0	0	0	0	0	0	0	0	0	0	0	0	0	0	0	0	0	0	0
d10cc3f90c5cef99ca6fc7823b114c86	0	0	0	0	0	0	0	0	0	0	0	0	0	0	0	0	0	0	0	0	0	0	0	0	0	0	0	0	0	0	0	0	0	0	0	0	0	0	0	0	0	0	0	0	0	0	0	0	0
a50cf565be4bbb6b00e46f71f993ba34	0	0	0	0	0	0	0	0	0	0	0	0	0	0	0	0	0	0	0	0	0	0	0	0	0	0	0	0	0	0	0	0	0	0	0	0	0	0	0	0	0	0	0	0	0	0	0	0	0
74c59a505d2c2f23f09d8258a0063d84	0	0	0	0	0	0	0	0	0	0	0	0	0	0	0	0	0	0	0	0	0	0	0	0	0	0	0	0	0	0	0	0	0	0	0	0	0	0	0	0	0	0	0	134	0	0	0	0	0
e656aa0be3ce49b440f847619fca82ee	0	0	0	0	0	0	0	0	0	25	0	0	0	0	0	0	0	0	0	0	0	0	0	0	0	0	0	0	0	0	0	0	0	0	0	0	0	0	0	0	0	0	0	0	0	0	0	0	0
93d0651ad55b052982ca230ebf37199e	0	0	0	0	0	0	0	0	0	0	75	0	0	0	0	0	0	0	0	0	0	0	0	0	0	0	0	0	0	0	0	0	0	0	0	0	0	0	0	0	0	0	0	0	0	0	0	0	0
7c10e4e757f838ca1da837f181002025	0	0	0	0	0	0	0	0	0	0	0	37	0	0	0	0	0	0	0	0	0	0	0	0	0	0	0	0	0	0	0	0	0	0	65	0	0	0	0	0	0	0	0	0	0	0	0	0	0
d8837567c3dea0f481ef164aeaca9563	0	0	0	0	0	0	0	0	0	0	0	0	0	0	0	49	0	0	0	0	0	0	0	0	0	0	0	0	0	0	0	0	0	0	0	0	0	0	0	0	0	0	0	0	0	28	0	56	0
a282c570e17856e865063cbd8dc46828	0	0	0	0	0	0	0	0	0	0	0	0	0	0	0	0	0	0	133	0	0	0	0	0	0	0	0	0	0	0	0	0	0	0	0	0	0	0	0	0	0	0	0	0	0	0	0	0	0
2f7b935f347144ce7ac3bf2f2172621d	0	0	0	0	0	0	0	0	0	0	0	0	0	0	0	0	0	0	0	0	0	0	0	0	0	0	12	13	9	6	10	0	0	0	0	0	0	0	0	0	0	0	0	0	0	0	0	0	0
7bc0f4677c6305463ef51265c8080e76	0	0	0	0	0	0	0	0	0	0	0	0	0	0	0	0	0	0	0	0	0	0	0	0	0	0	0	0	0	0	0	0	0	0	0	0	0	0	0	0	0	0	0	0	0	0	0	0	0
83889ecb92203c63cf5eb87f257a5be3	0	0	0	0	0	0	0	36	0	0	0	0	0	0	0	0	0	0	0	0	0	0	0	0	0	0	0	0	0	17	0	0	0	0	0	0	0	0	0	0	0	0	0	0	0	0	0	0	0
ef13019c0a0555a99d4cf48a862b7c3f	0	0	0	0	0	0	0	0	0	0	0	0	0	0	0	0	0	0	0	0	0	0	0	0	0	0	0	0	0	0	0	0	0	41	0	0	0	0	0	0	0	0	0	0	0	0	0	0	0
4ec3cdcb76f7da2d48e632245daf2251	0	0	0	0	0	0	0	0	0	0	0	0	0	0	0	0	0	0	0	0	0	0	0	0	0	0	0	0	0	0	0	0	0	0	0	0	0	0	0	0	0	0	132	0	0	0	0	0	0
fdcb4acbd09d66e9643abec659746fe5	0	0	0	0	0	0	0	0	0	0	0	0	0	0	0	0	0	0	0	0	0	0	0	0	0	0	0	0	0	0	0	0	0	0	0	0	0	0	0	0	0	0	0	0	0	0	0	0	0
d7c4115f4155e82266aeea8b16f8d43d	16	0	0	0	0	0	0	52	0	0	0	0	0	37	0	0	0	0	0	0	0	0	0	0	0	0	0	0	0	0	0	0	0	0	0	0	0	0	0	0	0	26	0	0	0	0	0	0	0
c3bf628368dec5393a59b42c0d62ee6a	0	0	10	0	0	13	16	0	8	18	0	0	0	0	0	0	0	0	0	0	8	0	0	0	7	0	0	0	0	0	0	0	0	0	0	0	0	0	0	0	0	0	0	18	18	15	0	0	0
8cc514933f386d1b43fc6ffaf741d036	0	0	0	0	0	0	0	0	0	0	0	0	0	0	0	0	0	21	0	0	0	0	0	0	0	0	0	0	0	0	0	0	0	0	0	0	0	0	0	0	0	0	0	0	0	68	0	0	0
79568357f562c24ad72cff13bf430a13	0	0	0	0	0	0	0	0	0	0	0	0	0	0	0	0	0	0	0	0	0	0	0	0	0	0	0	0	0	0	0	68	0	0	0	0	0	0	0	0	0	0	0	0	0	0	0	0	0
b9ad9aef297f197fc9e3323c05e5c768	0	0	0	0	0	0	0	0	0	0	0	0	0	0	0	0	0	0	0	0	0	0	0	0	0	0	0	0	0	0	0	0	0	131	0	0	0	0	0	0	0	0	0	0	0	0	0	0	0
f28078161b20564c7cf5f1b42b690361	0	0	0	0	0	0	0	0	0	0	0	0	0	0	0	0	0	0	0	0	0	0	0	0	0	0	0	0	0	0	0	0	0	0	0	0	0	0	0	0	0	0	0	0	0	0	0	0	0
5dba9b4f72b0283d332708165e029627	0	0	0	0	0	0	0	0	0	0	0	0	0	0	0	0	0	0	0	0	0	0	0	0	0	0	0	0	0	0	0	0	0	0	0	0	0	0	0	0	0	0	0	0	0	0	0	0	0
6f96eedcdda15d446427d5210034134c	0	0	0	0	0	0	0	28	0	17	0	0	0	0	0	0	0	0	0	0	0	0	0	0	0	0	0	0	0	0	9	0	0	0	0	0	0	0	0	0	20	0	0	0	0	0	0	0	0
4710f691e96b4df3a87a1353f34fb2a0	0	0	3	0	0	0	0	0	0	0	0	0	0	13	0	0	0	14	0	0	0	68	0	0	0	0	0	0	0	0	0	0	0	0	0	13	0	0	0	0	0	4	0	0	5	0	0	0	0
419dbd209d2d0ac5eab09de200e570bf	0	0	0	0	0	0	0	0	0	0	0	0	0	0	0	0	0	0	0	0	0	130	0	0	0	0	0	0	0	0	0	0	0	0	0	0	0	0	0	0	0	0	0	0	0	0	0	0	0
cf33e74b8831fbe3b58d9ad2cb815adf	0	0	0	0	0	0	0	0	0	0	0	0	0	0	0	0	0	0	0	0	0	0	0	0	0	0	0	52	0	0	0	0	0	0	0	0	0	0	0	0	0	0	0	0	0	0	0	0	0
22d6d0b39770fe9a51879e092df96257	0	0	0	0	0	0	0	0	0	0	0	0	0	0	0	0	0	0	0	0	0	0	0	0	0	0	0	0	0	0	0	20	0	0	0	0	0	0	0	0	0	0	0	0	0	0	0	0	0
9ba9a4d63cec7c478e3581302ee0202e	0	0	0	0	0	0	0	0	0	0	0	0	0	0	0	0	0	0	0	0	0	0	0	0	0	0	0	0	0	0	0	0	0	0	0	0	0	0	0	0	0	0	0	0	0	0	0	0	0
8624ecf65142f61c08f7c603735bc597	8	0	10	0	0	10	16	0	11	7	0	0	0	0	0	0	0	0	0	0	10	0	0	0	11	0	0	0	0	0	0	7	0	8	0	0	0	0	0	0	0	0	0	13	9	9	0	0	0
1d54033f4b939e822495a3c404037621	0	0	0	0	0	0	0	0	0	0	0	0	0	30	0	0	0	0	0	0	0	0	0	99	0	0	0	0	0	0	0	0	0	0	0	0	0	0	0	0	0	0	0	0	0	0	0	0	0
aa28922dce5cbc23944f57fc77a50009	0	0	0	0	0	0	0	0	0	0	0	0	0	0	129	0	0	0	0	0	0	0	0	0	0	0	0	0	0	0	0	0	0	0	0	0	0	0	0	0	0	0	0	0	0	0	0	0	0
08dddfcb1f98db6c88fd23f62d05b87e	0	0	0	0	0	0	0	0	0	0	0	0	0	0	0	0	0	0	0	0	24	0	0	0	0	0	0	0	0	0	0	0	0	0	0	0	0	0	0	0	0	43	0	0	0	36	0	0	0
3dd0c5af8219fe26e7e482c091c53bb7	0	52	0	0	0	0	0	0	0	0	0	0	0	0	0	0	0	0	0	0	0	0	0	0	0	0	48	0	0	0	0	0	0	0	0	0	0	0	0	0	0	0	0	0	0	0	0	0	0
df53090e190b28139908ea405c94e036	0	0	0	0	0	0	0	0	0	0	0	0	0	0	0	0	0	0	0	0	0	0	0	0	0	0	0	0	0	0	0	29	0	0	0	0	0	0	0	0	0	0	86	0	0	0	0	0	0
abd07c77136632d736765f4e662da5aa	0	0	0	0	0	0	0	0	0	0	0	0	0	0	0	0	0	0	0	0	0	0	0	0	0	0	0	0	0	0	0	0	0	0	0	0	0	0	0	0	0	0	0	0	0	0	0	129	0
7bc847614e4bf85a6ce58a00ec9f8dc5	0	0	0	0	0	0	0	0	0	0	0	0	0	0	0	0	0	0	0	0	0	0	0	0	0	0	0	0	0	0	0	0	0	0	0	0	0	0	0	0	0	0	0	0	0	0	0	0	0
bc88c86f0b588e851cce2221dc9767cb	0	0	0	0	0	0	0	14	0	0	0	64	0	0	0	0	0	0	0	0	0	0	0	0	0	0	0	0	0	0	0	0	0	0	0	0	0	0	0	0	0	0	0	0	0	0	0	0	0
62259db9409845b1c8534b873f47f0b4	0	0	0	0	0	0	0	0	0	0	0	128	0	0	0	0	0	0	0	0	0	0	0	0	0	0	0	0	0	0	0	0	0	0	0	0	0	0	0	0	0	0	0	0	0	0	0	0	0
e07b0d458db491f5f7404be50aff78f7	0	0	0	0	0	0	0	0	0	0	0	0	0	0	0	0	0	0	0	0	0	0	128	0	0	0	0	0	0	0	0	0	0	0	0	0	0	0	0	0	0	0	0	0	0	0	0	0	0
d82d4d8985f97d5290638036501238f1	0	0	0	0	0	0	0	0	0	0	0	0	0	0	0	0	0	0	0	0	0	0	0	0	0	0	0	0	0	0	0	0	0	0	0	0	0	0	0	0	0	0	0	0	0	0	0	0	0
1c2f7c38c99d3248aada546fe9305a2f	0	0	0	0	0	0	0	0	0	0	0	0	0	0	0	0	0	0	0	0	0	0	0	0	0	0	0	0	0	0	0	0	0	0	0	128	0	0	0	0	0	0	0	0	0	0	0	0	0
2c8151e96b292947df9bdb0c70615c3e	0	0	0	0	0	0	0	0	0	0	0	0	0	0	0	0	0	0	0	0	0	0	0	0	0	56	0	0	0	0	0	0	0	0	0	0	0	0	0	0	0	0	0	0	0	0	0	0	71
950ee2dafc9eb92c4ab30d178a2f5e4f	0	0	0	0	0	0	0	0	0	0	0	0	0	0	0	0	0	0	0	0	0	0	0	0	0	0	0	0	0	0	22	0	0	0	0	0	0	0	0	0	0	0	0	0	0	86	0	0	0
9e846d006d7723ded9495a494f965543	0	0	0	0	0	0	0	0	0	0	0	0	0	0	0	0	0	0	0	0	0	0	0	0	0	0	0	0	0	0	0	127	0	0	0	0	0	0	0	0	0	0	0	0	0	0	0	0	0
e0532fc60c9eed5722bd5b9170c707bb	0	0	0	0	0	0	0	0	0	0	0	0	0	0	0	0	0	0	0	0	0	0	0	0	0	0	0	0	0	0	0	0	0	0	0	0	0	0	0	0	0	0	0	0	0	0	0	0	0
cea1ba14a1d76d05f6cedd6e3832bcfa	0	0	0	0	0	0	0	0	0	0	0	0	0	0	0	0	0	0	0	0	0	0	0	0	0	0	0	0	0	0	0	0	0	0	0	0	0	0	0	0	0	0	0	0	0	0	0	0	0
ac7f8a43b3cbd947e346a9d47090594e	0	0	0	0	0	0	0	0	0	0	0	0	0	0	0	0	0	0	0	0	0	0	0	0	0	0	0	0	0	0	0	0	0	0	0	0	0	0	0	0	0	0	0	0	0	0	0	0	0
3018ce5adf2da48ec5f875da2cb41996	0	0	0	0	0	0	0	0	0	0	0	0	0	0	0	0	0	0	0	0	0	0	0	0	0	0	0	0	0	0	0	0	0	0	0	0	0	0	0	0	0	0	0	0	0	0	0	0	0
0f9a9f6be84613b7880fd20f9c7eb85c	0	0	0	0	0	126	0	0	0	0	0	0	0	0	0	0	0	0	0	0	0	0	0	0	0	0	0	0	0	0	0	0	0	0	0	0	0	0	0	0	0	0	0	0	0	0	0	0	0
99e2406a37433c51dd3fb0ffcbb6f1c5	0	0	0	0	0	17	11	0	0	22	0	0	0	0	0	0	0	0	0	0	0	0	0	0	0	0	31	0	0	0	0	0	0	0	0	0	0	0	0	0	0	0	0	0	0	0	0	0	0
18c513fed30a2c30f7187c4152aa0ab6	0	0	0	0	26	0	6	0	0	27	0	0	0	0	0	6	0	0	7	0	0	0	0	0	0	0	9	0	0	0	0	0	0	0	0	0	0	0	30	0	0	0	0	0	0	0	0	0	0
821dfa5444661c72ab662f8de0ad06bf	0	0	0	0	0	0	0	2	0	9	4	7	8	3	0	0	0	0	0	0	0	0	0	0	0	0	0	0	0	0	0	0	0	0	0	0	0	0	0	0	0	0	0	0	0	0	0	0	0
aeb739aa4e2f2a9d89aedf2419eb09c6	0	2	0	0	0	0	0	0	0	2	0	0	0	0	0	0	0	0	0	0	0	0	3	0	0	0	0	0	0	0	0	0	0	0	0	3	0	0	5	0	0	0	0	0	0	0	0	8	0
6888a036239985b0436a03c5a3a80234	0	0	0	0	60	0	0	0	0	0	0	0	0	0	0	66	0	0	0	0	0	0	0	0	0	0	0	0	0	0	0	0	0	0	0	0	0	0	0	0	0	0	0	0	0	0	0	0	0
5b1b0a83b2f86c743e5d288bad54bbb6	0	0	0	0	0	0	0	0	0	0	0	0	0	0	0	0	10	0	0	0	0	0	0	0	0	0	0	0	0	0	3	0	0	0	0	0	0	0	0	0	0	0	0	0	0	0	0	50	0
8d78c622968c6e97797c85b7fa610071	0	0	0	0	0	0	0	0	0	0	0	0	0	0	0	0	126	0	0	0	0	0	0	0	0	0	0	0	0	0	0	0	0	0	0	0	0	0	0	0	0	0	0	0	0	0	0	0	0
6788f00c130a9306e846e2efec263483	0	0	0	0	0	0	0	0	0	0	0	0	0	0	0	0	0	0	0	0	0	0	0	0	0	0	0	0	0	126	0	0	0	0	0	0	0	0	0	0	0	0	0	0	0	0	0	0	0
6f505c36fa8261981c901e7548261799	0	0	34	0	0	0	0	0	0	0	0	0	0	0	0	0	0	0	0	0	0	0	0	0	0	0	0	0	0	0	0	0	0	0	0	0	0	0	0	0	0	0	0	0	0	0	0	0	0
8d79bac32fd4c021f0dcf31cfe35d101	0	0	0	0	0	0	0	0	0	0	0	0	0	0	0	0	0	0	0	0	0	0	0	0	0	0	0	0	0	0	0	0	0	0	0	0	0	0	0	0	0	0	0	0	0	0	0	0	0
a4a762eeecaecb5131911af5c0323cd6	0	0	0	0	0	0	0	0	0	0	0	0	0	0	0	0	0	0	0	0	0	0	0	0	0	0	0	0	0	0	0	0	0	0	0	0	0	0	0	0	0	0	126	0	0	0	0	0	0
181d7bf97a03f5500b6ce728b0f6620e	15	0	0	0	0	0	9	0	0	0	0	0	0	10	0	6	0	0	0	0	3	0	0	0	26	0	0	6	0	0	0	0	0	0	0	0	0	0	0	2	0	0	0	0	7	0	0	0	0
8800dcfdefedc529c121807ba00a826b	22	0	0	0	0	0	0	65	0	0	0	0	0	0	0	0	0	0	0	0	0	0	0	0	0	0	0	0	0	0	0	0	0	0	0	0	0	0	0	0	27	0	0	0	0	0	0	0	0
a579d3deee2e33574e0534cc31e5c0d6	0	0	0	0	0	0	0	0	0	0	0	0	0	0	0	0	0	0	0	0	0	36	0	0	0	27	0	0	0	0	0	0	0	0	0	0	0	0	62	0	0	0	0	0	0	0	0	0	0
4ee49473b690a0fee4719dc3fbffbc4d	0	29	0	0	0	0	0	0	0	0	0	0	0	0	0	0	0	0	0	0	0	0	0	0	0	0	0	0	0	0	0	0	0	0	96	0	0	0	0	0	0	0	0	0	0	0	0	0	0
b9328aac7ce42f1d4ad25c07967ea69b	0	0	0	0	0	0	0	0	0	0	0	0	0	0	0	0	0	0	0	0	0	0	0	0	0	0	21	17	29	0	0	0	0	0	0	0	0	0	0	0	0	0	0	0	8	0	0	0	0
5767c0c4c973c0d874e4fb6d464cb339	0	0	0	0	0	0	0	0	0	0	0	0	0	0	0	0	0	0	0	0	0	0	0	0	0	0	0	0	0	12	0	0	0	0	0	0	0	0	0	0	0	0	0	0	0	0	0	0	0
c5bd08bdf63c02ef93b7cef918644ecf	0	0	0	0	0	0	0	0	0	0	0	0	0	0	0	0	0	0	0	0	0	0	0	0	0	0	0	0	0	0	0	0	0	0	0	0	0	0	0	0	0	0	0	0	0	100	0	0	0
2e4e2bfe8e20fb1f5791e1a946cad3d5	0	0	0	0	0	0	0	0	0	0	0	0	0	0	0	0	0	0	0	0	0	0	0	0	0	0	0	0	0	0	0	0	0	0	0	0	0	0	24	0	0	0	0	0	0	0	0	0	0
d13e1a8d9d46e0309bfd9df7b10b6c19	0	0	0	0	0	0	0	0	0	0	0	0	0	0	0	0	0	0	0	0	0	0	0	0	0	0	0	0	0	0	0	0	0	0	0	0	0	0	0	77	0	0	0	0	0	0	0	0	0
5bf1b062ee6a5561e66028a96577de60	0	0	0	0	0	0	0	0	0	0	0	0	0	0	0	0	0	0	0	0	0	0	0	0	0	0	0	0	0	0	0	0	0	0	0	0	0	0	0	0	0	0	0	0	0	0	0	0	0
946457fdfce6d4eb1e7c4ee1573402a6	0	0	0	0	0	0	0	0	0	0	124	0	0	0	0	0	0	0	0	0	0	0	0	0	0	0	0	0	0	0	0	0	0	0	0	0	0	0	0	0	0	0	0	0	0	0	0	0	0
dcdf408f240f3b4764b3277f0f312842	0	0	0	0	0	0	0	0	0	0	0	0	0	0	0	0	0	0	48	0	0	0	0	0	0	0	0	0	0	0	0	0	0	0	0	0	0	0	0	0	0	0	0	0	0	32	0	0	0
85042cd7b272b89f61d41c8ca856bd2c	0	0	0	0	0	0	0	0	0	0	0	0	0	0	0	0	0	0	0	0	0	0	0	0	0	0	0	0	0	0	0	0	0	0	0	0	0	0	0	0	0	0	0	0	0	0	0	0	40
7faf103a165f6106416214e1aef4933b	0	0	0	0	0	0	0	0	0	0	0	0	0	0	0	0	0	0	0	0	0	0	0	0	0	0	0	0	0	0	0	0	0	0	0	0	0	0	0	0	0	0	0	0	0	0	0	0	0
c08f1606cca736f95cf0c377f62236fb	0	0	0	0	0	0	0	0	0	0	0	0	0	0	0	0	0	0	0	0	0	0	0	0	0	0	0	0	0	0	0	0	0	0	0	0	0	0	0	0	0	0	0	0	0	0	0	0	0
e9dd572f3840c3eae84b8725893ddbeb	0	0	0	0	0	0	0	0	0	0	0	0	0	0	0	0	0	0	0	0	0	0	0	0	0	0	0	0	0	0	0	0	0	0	0	0	0	0	0	0	0	0	0	0	0	0	0	0	0
b9a4d3cedc4517e5f0e2dad0e753fa12	2	0	121	0	0	0	0	0	0	0	0	0	0	0	0	0	0	0	0	0	0	0	0	0	0	0	0	0	0	0	0	0	0	0	0	0	0	0	0	0	0	0	0	0	0	0	0	0	0
dbe016c1518678a948f9d28258b35f9a	0	0	0	0	0	0	0	0	0	0	0	0	0	0	0	0	0	0	0	0	0	7	0	10	0	0	8	0	8	0	0	0	0	0	0	0	0	0	0	0	0	0	0	0	0	0	0	0	0
69b5009f00c9a4d557323f055c664d3f	0	0	0	0	59	0	0	0	0	0	0	0	0	0	0	0	0	0	0	0	0	0	0	0	0	0	0	0	0	0	0	0	0	0	0	0	0	0	0	0	0	0	0	0	0	0	0	0	0
cb62201a43cf00393e49ace3590a9517	0	0	0	0	0	0	0	0	0	0	0	0	0	0	0	0	0	0	0	0	0	0	0	0	0	0	0	0	0	0	0	0	0	0	0	0	0	0	0	0	0	0	0	0	0	0	0	0	0
42cbe2d58de28ac0eca015ab8d097d7a	0	0	0	0	0	0	0	0	0	0	0	0	0	0	0	0	0	0	0	0	0	0	0	0	0	0	0	0	0	0	0	0	0	0	0	0	0	0	0	0	0	0	0	0	0	0	0	0	0
198e1483246647cc21a641f0ddb6042e	0	0	0	0	0	122	0	0	0	0	0	0	0	0	0	0	0	0	0	0	0	0	0	0	0	0	0	0	0	0	0	0	0	0	0	0	0	0	0	0	0	0	0	0	0	0	0	0	0
af65691c4257377222db8e33873e7ef3	0	0	0	21	0	0	0	0	0	0	0	0	0	0	0	0	39	0	0	0	0	0	54	0	0	0	0	0	0	0	0	0	0	0	0	0	0	0	0	0	0	0	0	0	0	0	0	0	0
f8d057fca1290b3f672f675ea2ff926e	0	0	0	0	0	0	0	0	0	0	0	0	0	0	0	0	0	0	0	0	0	0	0	0	0	0	0	0	0	0	0	0	0	0	62	0	0	0	0	0	0	0	0	0	0	0	0	0	0
699f6c7a59e391d3ee3a9550b258ccb7	0	0	0	0	0	0	0	0	0	0	0	0	0	0	0	0	0	0	0	0	0	0	0	0	0	0	0	0	0	0	0	0	0	0	0	0	0	0	0	0	0	0	0	0	0	0	0	0	0
3f27aca35e0fa3e76cfe0692aa686de3	0	0	0	0	0	0	0	0	0	0	0	0	0	0	0	0	0	0	0	0	0	0	0	0	0	0	0	0	0	0	0	0	0	0	0	0	0	0	0	0	0	0	0	0	0	0	0	0	0
21e0fcc4498ca9ea2cbb696df3d86b64	0	0	0	0	0	0	0	0	0	0	0	0	0	0	0	0	0	0	0	0	0	0	0	0	0	0	0	0	0	0	0	0	0	0	0	0	0	0	0	0	0	0	0	122	0	0	0	0	0
77099473d0cda3e8462d80d459f5e836	0	0	0	0	0	0	0	0	0	0	0	18	0	0	0	0	0	0	0	0	0	0	0	0	0	0	0	0	0	0	0	0	0	0	0	0	0	0	0	0	0	0	0	29	35	0	0	0	0
6c91d8aee93642733cfe73b531719ee4	0	0	0	0	0	0	0	0	0	0	0	0	121	0	0	0	0	0	0	0	0	0	0	0	0	0	0	0	0	0	0	0	0	0	0	0	0	0	0	0	0	0	0	0	0	0	0	0	0
d6b7cba3ceed45c6509d885fa414d029	0	0	0	0	0	0	0	0	0	0	0	0	0	0	47	0	0	0	0	0	0	0	0	0	0	22	0	0	0	0	0	0	0	0	0	0	0	0	0	0	0	0	0	0	0	0	0	0	0
3b021402038779a504e9278f4cc3834f	0	0	0	0	0	0	0	0	0	0	0	0	0	0	0	19	0	0	0	0	0	0	0	0	0	0	0	0	0	0	0	0	0	0	0	0	0	0	0	0	0	0	0	0	0	0	0	0	0
552551219384f98a161cfbf57cbb8d07	0	0	0	0	0	0	0	0	0	0	0	0	0	0	0	0	0	81	0	0	0	0	0	21	0	0	0	0	0	0	0	0	0	0	0	0	0	0	0	0	0	0	0	0	0	0	0	0	0
e0b62d90a0f106925b61f7a6b7a4bb7e	0	0	0	0	0	0	0	0	0	0	0	0	0	0	0	0	0	0	7	0	0	0	0	0	11	7	0	0	0	0	0	0	0	0	0	0	0	0	0	0	0	0	0	0	0	0	0	0	0
c88004ceb0663734437b8798e743a01d	0	0	0	0	0	0	0	0	0	0	0	0	0	0	0	0	0	0	0	0	121	0	0	0	0	0	0	0	0	0	0	0	0	0	0	0	0	0	0	0	0	0	0	0	0	0	0	0	0
098901a2b060b79d86500f7dba882306	0	0	0	0	0	0	0	0	0	0	0	0	0	0	0	0	0	0	0	0	0	0	0	0	0	0	0	0	0	0	0	0	0	0	24	0	0	0	0	0	0	0	0	0	0	0	0	0	0
194b5fc3326cf522fea62de399c5a2c8	0	0	0	16	0	0	0	0	0	0	0	0	0	0	0	0	0	0	0	0	0	0	0	0	0	0	0	0	0	0	0	0	0	0	0	37	0	0	0	0	0	0	0	0	0	0	0	0	0
799375b498c69b382672b33faedc0622	0	0	0	0	0	0	0	0	0	0	0	0	0	0	0	0	0	0	0	0	0	0	0	0	0	0	0	0	0	0	0	0	0	0	0	0	0	0	0	0	0	0	0	0	0	0	0	0	0
e265679535ec1bd29d680191c832ddd2	0	0	0	0	0	0	0	0	0	0	0	0	0	0	0	0	0	0	0	0	0	0	0	0	0	0	0	0	0	0	0	0	0	0	0	0	0	0	0	0	0	0	0	0	0	0	0	0	0
e718b762d2c4a04420f0b3ce991de6a6	0	0	0	0	0	0	0	0	0	0	0	0	0	0	0	0	0	0	0	0	0	0	0	0	0	0	0	0	0	0	0	0	0	0	0	0	0	0	0	0	0	0	0	0	0	0	0	0	0
6d556b6f3ee6815912ddb2bb5a476ef5	0	0	0	0	0	0	120	0	0	0	0	0	0	0	0	0	0	0	0	0	0	0	0	0	0	0	0	0	0	0	0	0	0	0	0	0	0	0	0	0	0	0	0	0	0	0	0	0	0
1a40163ff3d6fe72ec3d2be0c81999b1	0	0	0	0	0	0	26	0	20	0	22	17	10	0	0	0	0	0	0	0	0	0	0	0	0	0	0	0	0	0	0	0	0	0	0	0	0	0	0	0	0	0	0	6	19	0	0	0	0
c1e93dff2ea8867ea97751d9bd1dfe17	0	0	0	0	0	0	6	0	0	0	0	0	0	0	0	0	8	0	0	0	0	0	0	0	0	0	0	0	0	0	0	0	0	0	0	19	14	0	12	0	0	0	0	0	0	0	0	0	0
ec23d6487401e2a60428f1c45375fb81	0	0	0	0	0	0	0	0	26	0	0	0	0	0	0	0	0	0	0	0	0	0	0	0	0	0	0	0	0	0	30	0	0	0	0	0	0	0	0	0	0	0	0	0	0	0	0	0	0
bfedbe3407fc19d0bfe7eb2aa5990dc8	0	0	5	0	0	0	0	0	0	0	0	0	0	0	6	0	0	0	0	0	0	0	0	0	0	0	0	0	53	0	0	39	0	0	0	0	0	17	0	0	0	0	0	0	0	0	0	0	0
ff2b5be1f8ae784b48c555379ffceaef	0	0	0	0	0	0	0	0	0	0	0	0	0	0	0	0	0	0	0	0	0	0	0	0	0	0	0	30	0	0	0	0	0	0	0	0	0	0	0	0	0	0	0	0	0	0	0	0	0
e66c9b835f5bb5654fe60e87f0ba0271	0	0	0	0	0	0	0	0	0	0	0	0	0	0	0	0	0	0	0	0	0	0	0	0	0	0	0	0	0	120	0	0	0	0	0	0	0	0	0	0	0	0	0	0	0	0	0	0	0
f39dd96092f65b7a9032e0bdef0fe7a0	0	0	73	0	0	0	0	0	0	0	0	0	0	0	0	0	0	0	0	0	0	0	0	0	0	0	0	0	0	0	0	0	0	0	0	0	0	0	0	0	0	0	0	0	0	0	0	0	0
5ac067b7185e33b8f620b244abc89dc2	0	0	0	0	0	0	0	0	0	0	0	0	0	0	0	0	0	0	0	0	0	0	0	0	0	0	0	0	0	0	0	0	0	0	0	0	0	0	0	0	0	0	0	0	0	0	0	0	0
c1ac617ad4a783aa4617a80ae1218f9f	0	0	0	0	0	0	0	0	0	0	0	0	0	0	0	0	0	0	0	0	119	0	0	0	0	0	0	0	0	0	0	0	0	0	0	0	0	0	0	0	0	0	0	0	0	0	0	0	0
660384cf3337d04487c1bd1729ab082f	0	0	0	0	0	0	0	0	0	0	0	0	0	0	0	0	0	0	0	0	0	0	0	0	0	0	0	0	0	0	0	0	0	0	0	0	0	0	0	0	0	0	0	0	0	0	0	0	0
56661579789c318f6803ea2fe5cfbdf4	0	0	0	0	0	0	0	0	0	0	0	0	0	0	0	0	0	0	0	0	0	0	0	0	0	0	0	0	0	0	0	0	0	0	0	0	0	0	0	0	0	0	0	0	0	0	0	0	0
86d7649534c75ea7d312e88aefad8249	0	0	0	0	0	0	0	0	0	0	0	0	0	0	0	0	0	0	0	0	0	0	0	0	0	0	0	0	0	0	0	0	0	0	0	0	0	0	0	0	0	0	0	119	0	0	0	0	0
eec4b9dd7ce638a80053f4bf339e963d	0	0	0	0	0	0	0	0	0	0	0	0	0	0	0	0	0	0	0	0	0	0	0	0	0	0	0	0	0	0	0	0	0	0	0	0	0	0	0	0	0	0	0	0	0	0	0	0	0
ba09380bffdbc6332c2cd596217bdcd0	118	0	0	0	0	0	0	0	0	0	0	0	0	0	0	0	0	0	0	0	0	0	0	0	0	0	0	0	0	0	0	0	0	0	0	0	0	0	0	0	0	0	0	0	0	0	0	0	0
6f73f313204800766e246065ed211286	0	0	0	0	10	0	0	0	0	0	0	0	0	0	0	0	0	0	0	0	20	0	0	0	0	0	0	0	0	0	0	0	0	0	0	0	0	0	0	15	0	26	0	0	0	0	0	0	0
6d5338c72dd4bea02b2c47b1dbbb4df5	0	0	0	0	0	0	0	0	0	0	0	0	0	0	0	0	0	0	0	0	0	0	0	0	0	0	0	118	0	0	0	0	0	0	0	0	0	0	0	0	0	0	0	0	0	0	0	0	0
1ab2cb955187157a32310879e1d35648	0	0	0	0	0	0	0	0	0	0	0	0	0	0	0	0	0	0	0	0	0	0	0	0	0	0	0	0	0	0	0	118	0	0	0	0	0	0	0	0	0	0	0	0	0	0	0	0	0
abf3e3e9a44c67d631fb39a811211424	0	0	0	0	0	0	0	0	0	0	0	0	0	0	0	0	0	0	0	0	0	0	0	0	0	0	0	0	0	0	0	0	0	0	0	0	99	0	19	0	0	0	0	0	0	0	0	0	0
8401c7e0061ce894b45cafc6a8db38a5	0	0	0	0	0	0	0	0	0	0	0	0	0	0	0	0	0	0	0	0	0	0	0	0	0	0	0	0	0	0	0	0	0	0	0	0	0	0	0	0	0	0	62	0	0	0	0	0	0
61b972621eab65e1c2b1f588c5480225	0	0	0	0	0	0	0	0	0	0	0	0	0	0	0	0	0	0	0	0	0	0	0	0	0	0	0	0	0	0	0	0	0	0	0	0	0	0	0	0	0	0	0	0	0	0	0	0	0
cdcd3728caecf5605c549757a09df9ef	0	0	0	0	0	0	0	0	0	0	0	0	0	0	0	0	0	0	0	0	0	0	0	0	0	0	0	0	0	0	0	0	0	0	0	0	0	0	0	0	0	0	118	0	0	0	0	0	0
2e5175bf365d906bd4969f3ee105baf2	0	0	0	0	0	117	0	0	0	0	0	0	0	0	0	0	0	0	0	0	0	0	0	0	0	0	0	0	0	0	0	0	0	0	0	0	0	0	0	0	0	0	0	0	0	0	0	0	0
dc2297af5997aa75a8f0ced329d6e115	0	23	0	0	0	10	0	5	0	3	0	4	4	0	0	0	0	0	0	0	0	0	0	0	0	0	0	0	0	0	0	0	0	0	0	15	14	15	16	0	0	0	0	0	8	0	0	0	0
bbd6d052e2dcf1a296d1e7bf182e0f7c	0	0	0	0	2	0	3	0	0	0	0	0	0	0	0	16	11	0	14	0	0	0	0	0	0	0	0	0	0	0	0	0	0	0	0	0	0	0	0	0	0	0	0	0	0	3	0	0	0
04d44007769f6856bcbfbdb24774ae88	0	0	0	0	0	0	117	0	0	0	0	0	0	0	0	0	0	0	0	0	0	0	0	0	0	0	0	0	0	0	0	0	0	0	0	0	0	0	0	0	0	0	0	0	0	0	0	0	0
1483b58ebe095dc08fd638b5059a0934	0	4	0	0	0	0	6	0	0	0	0	0	0	10	0	0	4	0	0	0	0	0	0	8	0	0	12	0	0	0	0	0	0	0	5	0	29	0	0	0	0	0	0	0	0	0	0	7	0
19414b84cde5c9ab673ce419c23ebb9a	0	0	0	0	0	0	0	0	0	36	0	0	0	0	0	0	0	0	0	0	0	0	0	0	0	0	0	8	0	0	0	0	0	0	5	0	0	0	0	0	0	0	0	0	0	0	0	36	0
63f847400866945373ba68a02e9624ad	0	0	0	0	0	0	0	0	0	0	0	0	0	0	0	0	0	0	0	0	0	0	84	0	0	0	0	0	0	0	0	0	0	0	0	0	0	0	0	0	0	0	0	0	0	0	0	0	0
c7fc4d45f2592f4caa0d8e0ac258ba28	0	68	0	0	8	0	0	0	0	0	0	0	0	0	0	0	0	0	0	0	0	0	0	0	0	0	0	0	0	0	0	0	0	0	0	0	26	0	0	0	0	0	0	0	0	0	0	0	0
dfbc0bf32634881a60d90da9d6dd53bc	0	0	0	0	0	0	0	0	0	0	0	0	0	0	0	0	0	0	0	0	0	0	0	0	0	0	0	0	0	0	0	3	0	0	0	0	4	0	0	0	0	0	0	0	0	0	0	3	0
4837344e96590e2239480f578b8e6758	0	0	0	0	0	0	0	0	0	0	0	0	0	0	0	0	0	0	0	0	0	0	0	0	0	0	0	0	0	0	0	0	0	0	0	0	0	0	35	0	0	57	0	0	0	0	0	0	25
6e28f4ea94dc4f34e6546608ac8d73d3	0	0	0	0	0	0	0	0	0	0	0	0	0	0	0	0	0	0	0	0	0	0	0	0	0	0	0	0	0	0	0	0	0	0	0	0	0	0	0	0	0	0	0	0	0	0	0	0	0
55edccb32b5d928396199087e3d05c89	0	0	0	0	0	0	13	0	0	0	0	0	0	0	0	0	0	0	8	0	0	0	0	0	0	0	0	0	0	0	0	0	0	0	0	95	0	0	0	0	0	0	0	0	0	0	0	0	0
23bd92a32c879029732e795618005dbc	0	0	0	0	0	0	116	0	0	0	0	0	0	0	0	0	0	0	0	0	0	0	0	0	0	0	0	0	0	0	0	0	0	0	0	0	0	0	0	0	0	0	0	0	0	0	0	0	0
f0b463d74fca21c8bfcac4c8ac2e0ef8	0	0	0	0	0	0	23	0	0	0	0	0	0	0	0	0	0	0	0	0	32	0	0	0	0	0	0	0	0	0	0	0	0	0	0	0	0	0	0	0	0	0	0	0	0	18	0	0	0
2b5da112a30a16479dda7d4ebf2f3470	0	0	0	0	0	0	15	0	0	0	0	0	0	0	0	0	0	0	0	0	0	0	0	0	0	0	0	0	0	99	0	0	0	0	0	0	0	0	0	0	0	0	0	0	0	0	2	0	0
a521940f7eab0a4c175db57b89dfbac3	0	0	0	0	0	0	0	116	0	0	0	0	0	0	0	0	0	0	0	0	0	0	0	0	0	0	0	0	0	0	0	0	0	0	0	0	0	0	0	0	0	0	0	0	0	0	0	0	0
29f157f2dc988773658b62072cfa119f	0	0	8	0	0	0	0	60	0	0	0	15	0	0	0	0	0	33	0	0	0	0	0	0	0	0	0	0	0	0	0	0	0	0	0	0	0	0	0	0	0	0	0	0	0	0	0	0	0
88e07db9a459dd4f1e82dd56688e56f1	0	0	6	0	0	0	0	0	40	0	0	0	0	21	0	0	0	0	0	0	0	0	0	10	0	0	0	0	0	0	0	0	0	0	0	0	0	0	0	0	0	0	0	0	0	0	0	0	0
6d07e2d1d5dbe42369e51b59c2580121	0	0	0	0	0	0	0	0	0	0	63	0	0	0	0	0	0	0	0	0	0	0	0	0	0	0	0	0	0	0	0	0	0	0	0	0	0	0	0	0	0	0	0	0	0	0	0	0	0
471357b2b8f3a8f8210165fa284e6023	0	0	0	0	0	0	0	0	0	0	0	116	0	0	0	0	0	0	0	0	0	0	0	0	0	0	0	0	0	0	0	0	0	0	0	0	0	0	0	0	0	0	0	0	0	0	0	0	0
6cbc112e653f394c9be371a86154be77	0	0	0	0	0	0	0	0	0	0	0	0	0	0	20	32	0	0	0	0	0	24	0	0	0	0	0	0	0	0	0	0	0	12	0	28	0	0	0	0	0	0	0	0	0	0	0	0	0
b146d831206d6678cd9bee5b73e4aac8	0	0	0	0	0	0	0	0	0	0	0	0	0	0	0	51	28	0	0	0	0	0	0	0	0	0	0	0	0	0	0	0	0	0	0	0	37	0	0	0	0	0	0	0	0	0	0	0	0
274a27a5fe534717e795b4066f10c258	0	0	0	0	0	0	0	0	0	0	0	0	0	0	0	0	0	116	0	0	0	0	0	0	0	0	0	0	0	0	0	0	0	0	0	0	0	0	0	0	0	0	0	0	0	0	0	0	0
6b9b02a47239c7b66e8605478e52bf76	0	0	0	0	0	0	0	0	0	0	0	0	0	0	0	0	0	0	0	0	0	0	0	0	0	0	0	0	0	0	0	0	0	0	0	0	0	0	0	0	0	0	0	0	0	116	0	0	0
7118a05427b0ddaadb215e6cf06446a9	0	0	0	0	0	0	0	0	0	0	0	0	0	0	0	0	0	0	0	0	0	0	0	0	0	0	0	0	0	0	0	0	0	0	0	0	0	0	0	0	0	0	0	0	0	0	0	0	0
2cc1b677521212b38039b42cc5ba0dee	0	0	0	0	0	0	0	0	0	0	0	0	0	0	0	0	0	0	0	0	0	0	0	0	0	0	0	0	0	0	0	0	0	0	0	0	0	0	0	0	0	74	0	0	0	0	0	0	0
45eaf9587e0de7f307229b2535ef4ab7	0	0	0	0	0	0	0	0	0	0	0	0	0	0	0	0	0	0	0	0	0	0	0	0	0	0	0	0	0	0	0	0	0	0	0	0	0	0	0	0	0	0	0	0	0	0	0	0	0
aa0e4052e5b906f5c2e4b82ae206fa4d	0	0	0	0	0	0	0	0	0	0	0	0	0	0	0	0	0	0	0	0	0	0	0	0	0	0	0	0	0	0	0	0	0	0	0	0	0	0	0	36	0	0	0	0	0	0	0	0	0
d7db57eade6d38c8721a693ec9276ee4	0	0	0	0	0	0	0	0	0	0	0	0	0	0	0	0	0	0	0	0	0	0	0	0	0	0	0	0	0	0	0	0	0	0	0	0	0	0	0	0	0	0	0	0	0	0	0	0	0
f3109ee92f5b01737860f61ff077bad6	0	0	0	0	0	0	104	0	0	0	0	0	0	0	0	0	0	0	0	0	0	0	0	0	0	0	0	0	0	0	0	0	0	0	0	0	0	0	0	0	0	0	0	0	0	0	11	0	0
e08c4519490287e71dd0b07801db0d62	0	0	0	0	0	0	0	0	0	0	77	0	0	0	0	0	0	0	0	0	0	0	0	0	0	0	0	0	0	0	0	0	0	0	0	0	0	0	0	0	0	0	0	0	0	0	0	0	0
a1c6504e8981cc8645a7f588e5f8408c	0	0	0	0	0	0	0	0	0	0	0	0	0	0	0	0	0	0	0	0	0	0	23	0	0	0	0	0	0	0	0	16	0	0	0	0	0	0	0	0	0	0	0	0	8	0	0	0	0
de73f47ec5b0d8da4e855748a74d321a	0	0	0	0	0	0	0	0	0	0	0	0	0	0	0	0	0	0	0	0	0	0	0	0	0	0	0	0	98	0	0	0	0	0	0	0	0	0	0	0	0	0	0	0	0	0	0	0	0
2e245fd6e597ae9bf8c09b52eee023ee	0	0	0	0	0	0	0	0	0	0	0	0	0	0	0	0	0	0	0	0	0	0	0	0	0	0	0	0	0	0	0	0	0	0	47	0	0	0	0	0	0	0	0	0	0	0	0	0	0
8861e1a83316c5680d71a02a9f0b57ca	0	0	0	0	0	0	0	0	0	0	0	0	0	0	0	0	0	0	0	0	0	0	0	0	0	0	0	0	0	0	0	0	0	0	0	0	0	0	0	0	0	0	0	0	0	0	0	0	0
d524345e65faa4626a74b94f9d98f6b6	0	0	0	0	0	0	0	0	0	0	0	0	0	0	0	0	0	0	0	0	0	0	0	0	0	0	0	0	0	0	0	0	0	0	0	0	0	0	0	0	0	0	0	0	33	0	0	0	0
3062aa1ea898329ecd2416be07270ebf	0	0	0	0	0	114	0	0	0	0	0	0	0	0	0	0	0	0	0	0	0	0	0	0	0	0	0	0	0	0	0	0	0	0	0	0	0	0	0	0	0	0	0	0	0	0	0	0	0
f72ea3cd46c720b071b79916607c8ef2	0	12	0	9	0	0	4	0	0	4	0	0	6	0	0	0	0	0	0	0	0	0	0	7	0	0	0	0	0	0	0	0	0	0	0	11	4	8	10	0	9	0	16	0	4	4	0	0	0
92568674e2a1a9f1f44ae8ff1013ed39	0	0	0	0	24	0	0	0	0	2	0	0	0	0	0	0	0	0	0	0	0	0	0	0	0	0	0	0	0	0	0	0	0	0	0	0	0	0	0	0	0	0	0	0	0	88	0	0	0
fa30cc37fcfef402c9debecf17a2ea13	0	82	0	0	0	0	0	0	0	0	0	0	0	0	0	0	0	0	0	32	0	0	0	0	0	0	0	0	0	0	0	0	0	0	0	0	0	0	0	0	0	0	0	0	0	0	0	0	0
0d4fc57ae981a10cc6ee75a90a49b4a8	0	0	0	0	0	0	0	0	0	0	0	0	0	0	0	0	0	0	0	0	19	0	0	0	0	0	6	0	0	0	0	0	0	0	0	0	0	0	0	0	0	0	0	0	27	0	0	13	0
0cdde5920af824e31a75efdf2bad657e	0	0	0	0	0	0	0	0	0	0	0	0	0	0	0	0	0	0	0	0	0	0	0	0	0	0	0	0	0	0	0	0	0	0	0	0	0	0	0	0	0	0	0	0	0	0	0	114	0
c0121cbef8332bb718090bc23ec83859	0	0	0	0	0	0	0	0	0	0	0	0	0	0	0	0	0	0	0	0	0	0	0	0	0	0	0	0	0	0	0	0	0	0	0	0	114	0	0	0	0	0	0	0	0	0	0	0	0
9cae39ebe118abd27eb5b039d8bd0032	0	0	0	0	0	0	0	0	0	0	0	0	0	0	0	0	0	0	0	0	0	0	0	0	0	0	0	0	0	0	0	0	0	0	0	0	0	105	0	0	0	0	9	0	0	0	0	0	0
b907314080c0e716d0611827f35cf842	0	0	0	0	0	0	0	0	0	0	0	0	0	0	0	0	0	0	0	0	0	0	0	0	0	0	0	0	0	0	0	0	0	0	0	0	0	0	0	0	0	0	0	0	0	0	0	0	0
602c029c1863df0f1cc87f94970d70c0	0	0	0	0	0	0	0	0	0	0	0	0	0	0	0	0	0	0	0	0	0	0	0	0	0	0	0	0	0	0	0	0	0	0	0	0	0	0	0	0	0	0	0	0	0	0	0	0	0
2f8a6bfe50c104a3c0f808313ec513cb	6	0	0	0	0	0	0	0	0	0	0	0	0	0	0	0	39	0	0	0	0	0	0	0	0	0	0	0	0	16	0	0	0	0	0	0	0	0	0	0	0	0	0	0	0	0	0	0	0
c1ccafd2525a45a9ed067d07a233906f	0	0	0	0	0	0	0	0	0	0	0	0	0	0	0	11	0	0	14	0	0	0	0	0	0	0	0	0	0	0	0	0	0	0	0	0	0	0	0	0	0	0	0	0	0	0	0	0	0
2cd15ecf1e013d72d1b72bde770f63a4	0	0	0	0	0	0	0	0	0	0	0	0	0	0	0	0	0	0	113	0	0	0	0	0	0	0	0	0	0	0	0	0	0	0	0	0	0	0	0	0	0	0	0	0	0	0	0	0	0
d275740dc2049205f134098fc5c9a8fc	0	0	0	0	0	0	0	0	0	0	0	0	0	0	0	0	0	0	0	0	0	0	113	0	0	0	0	0	0	0	0	0	0	0	0	0	0	0	0	0	0	0	0	0	0	0	0	0	0
61565a891735f1d26c0f419f22d318b8	0	0	0	0	0	0	0	0	0	0	0	0	0	0	0	0	0	0	0	0	0	0	0	0	0	0	0	0	0	0	0	0	0	0	0	0	0	0	0	0	0	0	0	0	0	0	0	0	0
561ed05e4091071d7591d5482265fd99	0	0	0	0	0	0	112	0	0	0	0	0	0	0	0	0	0	0	0	0	0	0	0	0	0	0	0	0	0	0	0	0	0	0	0	0	0	0	0	0	0	0	0	0	0	0	0	0	0
7c668383cbdb34b71f413ff355f45172	0	0	0	0	0	0	0	0	0	0	7	0	0	0	0	0	105	0	0	0	0	0	0	0	0	0	0	0	0	0	0	0	0	0	0	0	0	0	0	0	0	0	0	0	0	0	0	0	0
d9053dad088cce29a5318a075ce19550	0	0	0	0	0	0	0	0	0	0	0	0	71	0	0	0	0	0	0	0	0	0	0	0	0	0	0	0	0	0	0	0	0	0	0	0	0	0	0	0	0	0	41	0	0	0	0	0	0
85bf8c499449fa5e3625fe766593bedc	0	0	0	0	0	0	0	0	0	0	0	0	0	0	0	0	0	0	0	0	66	0	0	0	0	0	0	46	0	0	0	0	0	0	0	0	0	0	0	0	0	0	0	0	0	0	0	0	0
c58dd4a06ff67ad41b869db9cefe218e	0	0	0	0	0	0	0	0	0	0	0	0	0	0	0	0	0	0	0	0	0	0	0	0	0	112	0	0	0	0	0	0	0	0	0	0	0	0	0	0	0	0	0	0	0	0	0	0	0
ca66b36a9b58068ddbba4d0f4fcb9097	0	0	0	0	0	0	0	0	0	0	0	0	0	0	0	0	0	0	0	0	0	0	0	0	0	0	0	0	0	0	0	0	0	0	0	0	0	0	0	112	0	0	0	0	0	0	0	0	0
80657ca5369930193176fac83f518f1e	0	0	0	0	0	0	0	0	0	0	0	0	0	0	0	0	0	0	0	0	0	0	0	0	0	0	0	0	0	0	0	0	0	0	0	0	0	0	0	0	0	0	0	112	0	0	0	0	0
545e8805c7fd2d3186baadd03d4ece17	0	0	0	0	0	0	19	0	0	0	0	0	0	0	0	0	0	0	2	0	0	0	0	0	0	0	0	0	0	17	0	0	0	0	0	0	0	0	0	0	0	0	0	0	0	9	0	0	0
9f777d99c764a7996e9804cdcc2d1add	0	0	0	0	0	0	0	0	0	0	0	0	0	0	0	0	0	0	0	5	0	0	0	4	0	0	0	8	0	9	16	0	0	0	0	0	0	0	0	0	0	0	0	0	0	0	0	0	0
e8b628785477c6168274f61b73f770e4	0	0	34	0	0	0	0	0	0	0	0	0	0	0	0	0	0	0	0	0	0	8	0	0	0	0	0	0	0	0	0	44	0	0	0	0	0	13	0	0	0	0	0	0	0	0	0	0	0
8f8ca18fc7acdb25ffd23db0978908f4	0	0	0	111	0	0	0	0	0	0	0	0	0	0	0	0	0	0	0	0	0	0	0	0	0	0	0	0	0	0	0	0	0	0	0	0	0	0	0	0	0	0	0	0	0	0	0	0	0
da0e6a0ed1c1a593a3b4300687c4dd7f	0	0	0	0	0	0	0	0	0	0	0	0	0	0	0	0	0	0	0	0	0	0	0	0	0	0	0	0	0	0	0	0	0	0	0	0	0	0	0	0	0	0	0	0	0	0	0	0	0
e865856600b583160d178f617aabb854	0	0	0	0	0	0	0	0	0	0	0	0	0	0	0	0	0	0	0	0	0	0	0	0	0	0	0	0	0	0	0	0	0	0	0	0	0	0	0	0	111	0	0	0	0	0	0	0	0
2dcf789390cd9104e77a9c84ff85bbc7	2	0	0	0	20	0	17	0	0	0	0	0	0	0	0	0	0	0	0	0	0	0	0	0	0	0	0	0	0	0	0	0	0	0	0	0	0	0	0	0	0	0	0	0	0	2	0	0	0
84692dcb2666a84ad88aed7b94b409af	0	0	0	0	0	0	110	0	0	0	0	0	0	0	0	0	0	0	0	0	0	0	0	0	0	0	0	0	0	0	0	0	0	0	0	0	0	0	0	0	0	0	0	0	0	0	0	0	0
872e68b8736c30809a5f068290ac36b9	0	0	0	0	0	0	0	0	0	0	110	0	0	0	0	0	0	0	0	0	0	0	0	0	0	0	0	0	0	0	0	0	0	0	0	0	0	0	0	0	0	0	0	0	0	0	0	0	0
32c9751a93b15f72bf48597ec6765800	0	0	0	0	0	0	0	0	0	0	0	25	0	0	0	0	0	0	0	0	0	0	0	0	0	0	0	0	0	0	0	0	0	0	0	0	0	0	0	0	0	0	0	0	0	0	0	0	0
b6c25feab4990b5dfb10e81498735daa	0	0	0	0	0	0	0	0	0	0	0	0	110	0	0	0	0	0	0	0	0	0	0	0	0	0	0	0	0	0	0	0	0	0	0	0	0	0	0	0	0	0	0	0	0	0	0	0	0
7a7d8a3c8d41d3bd4a951db44079120b	0	0	0	0	0	0	0	0	0	0	0	0	0	0	64	0	0	0	0	0	0	0	0	0	0	0	0	0	0	0	0	0	0	0	0	0	0	0	0	0	0	0	0	0	0	0	0	30	0
157638ae72ae03b6b791dd5890f3d4cb	0	0	0	0	0	0	0	0	0	0	0	0	0	0	0	0	0	0	0	0	0	0	0	0	0	0	0	0	0	0	31	0	0	0	0	0	0	0	0	0	0	0	0	55	0	0	0	0	0
6f2934290fc9490ed89b33fb9f3ae2bc	0	0	0	0	0	0	0	0	0	0	0	0	0	0	0	0	0	0	0	0	0	0	0	0	0	0	0	0	0	0	0	0	110	0	0	0	0	0	0	0	0	0	0	0	0	0	0	0	0
ece404aae321761c3585d50f80bf5778	0	0	0	0	0	0	0	0	0	0	0	0	0	0	0	0	0	0	0	0	0	0	0	0	0	0	0	0	0	0	0	0	0	110	0	0	0	0	0	0	0	0	0	0	0	0	0	0	0
12faf4277c4e2b6d6e72de18f25c1b78	0	0	0	0	0	0	0	0	0	0	0	0	0	0	0	0	0	0	0	0	0	0	0	0	0	0	0	0	0	0	0	0	0	0	0	0	0	0	0	0	0	0	0	0	0	110	0	0	0
8ac4bd04828ef531acaf8ab979578978	0	0	0	0	0	0	0	0	0	0	0	0	0	0	0	0	0	0	0	0	0	0	0	0	0	0	0	0	0	0	0	0	0	0	0	0	0	0	0	0	0	0	0	0	0	0	0	0	0
046e969035f2437e57571181f618004b	0	0	0	0	0	0	0	0	0	0	0	0	0	0	0	0	0	0	0	0	0	0	0	0	0	0	0	0	0	0	0	0	0	0	0	0	0	0	0	0	0	0	0	0	0	0	0	0	0
911c1448c5f04ac5a06d60c745469e0f	0	0	0	0	0	0	0	0	0	0	0	0	0	0	0	0	0	0	0	0	0	0	0	0	0	0	0	0	0	0	0	0	0	0	0	0	0	0	0	0	0	0	0	0	0	0	0	0	0
9d0170e87420e183b695de4473247a69	0	0	0	0	0	0	0	0	0	0	0	0	0	0	0	0	0	0	0	0	0	0	0	0	0	0	0	0	0	0	0	0	0	0	0	110	0	0	0	0	0	0	0	0	0	0	0	0	0
e154b13143a6421e6b88eac7acbfa0f4	0	0	0	0	0	0	0	0	0	0	58	0	0	0	0	0	0	0	0	0	0	0	0	0	0	0	0	0	0	0	0	0	0	0	0	0	0	0	0	0	0	0	0	0	0	0	0	0	0
276097f7e18e54e225fb640aff6d9826	0	0	0	0	18	0	0	0	0	0	0	0	0	0	0	0	91	0	0	0	0	0	0	0	0	0	0	0	0	0	0	0	0	0	0	0	0	0	0	0	0	0	0	0	0	0	0	0	0
1358e300fe6385f7317cc48520a05dde	0	0	0	0	0	0	0	0	0	0	0	0	0	0	0	0	109	0	0	0	0	0	0	0	0	0	0	0	0	0	0	0	0	0	0	0	0	0	0	0	0	0	0	0	0	0	0	0	0
48e9e858bb66b26b3f66a323e665ca11	0	0	0	0	0	0	0	0	0	0	0	0	0	0	0	0	32	0	0	0	0	0	0	0	0	0	0	0	0	0	0	0	0	0	0	30	0	0	0	0	0	0	0	0	0	0	0	0	0
7b6f64284d1a5ae071d2f3aa699bd872	0	0	89	0	0	0	0	0	0	0	0	0	0	0	0	0	0	20	0	0	0	0	0	0	0	0	0	0	0	0	0	0	0	0	0	0	0	0	0	0	0	0	0	0	0	0	0	0	0
f51335af6bb5f143e0316e24c2383f2d	0	0	0	0	0	0	0	0	0	0	0	0	0	0	0	0	0	0	12	0	0	0	0	0	0	0	0	0	0	0	0	0	0	0	0	0	0	0	0	0	0	0	0	0	0	0	0	0	0
540531be0d15fdd37d6309f8a101961f	0	0	0	0	0	0	0	0	0	0	0	0	0	0	0	0	0	0	0	109	0	0	0	0	0	0	0	0	0	0	0	0	0	0	0	0	0	0	0	0	0	0	0	0	0	0	0	0	0
a2e1e76b5099e4a74e213dfe462c4e9d	0	3	0	0	0	0	0	0	0	0	0	0	0	0	0	0	0	0	0	0	0	0	16	0	0	2	0	0	0	5	0	0	0	0	0	0	9	0	0	0	0	0	0	0	0	0	0	0	0
93dc1d9d4bf16c7955a2de4d92c27344	0	0	0	0	0	0	0	0	0	0	0	0	0	0	0	0	0	0	0	0	0	0	0	0	0	0	0	0	0	17	0	0	0	0	0	0	0	0	0	0	0	0	0	0	0	0	0	0	0
0aa62ececc9c7048cccdc4da07a6bee5	0	0	0	0	0	0	0	0	0	0	0	0	0	0	0	0	0	0	0	0	0	0	0	0	0	0	0	0	0	0	109	0	0	0	0	0	0	0	0	0	0	0	0	0	0	0	0	0	0
b34ee0052d86ca72f113cef6b1cc8de5	0	0	0	0	63	0	0	0	0	0	0	0	0	0	0	0	0	0	0	0	0	0	0	0	0	0	0	0	0	0	0	0	0	0	0	0	0	0	0	0	0	0	0	0	0	0	0	0	0
4ccf82180ebaf1f3935efa5a44a9e8af	0	0	0	0	40	0	0	0	0	0	0	0	0	0	0	0	0	0	0	0	0	0	0	0	0	0	0	0	0	0	0	0	0	0	0	0	0	0	0	0	0	0	0	0	0	0	0	0	0
5b227366ecbbc266504523a2ce898ddb	0	0	0	0	0	0	0	0	0	0	0	0	0	0	0	0	0	0	0	0	0	0	0	0	0	0	0	0	0	0	0	0	0	0	0	0	0	0	0	0	0	0	0	0	2	107	0	0	0
1cbec4ced8df17e4335311a074d76ceb	0	0	0	0	0	0	0	0	0	0	0	0	0	0	0	0	0	0	0	0	0	0	0	0	0	0	0	0	0	0	0	0	0	0	0	0	0	0	0	0	0	0	0	0	0	0	0	0	0
7ffe019f52f4c8a4318698f52da6fe4f	0	0	0	0	0	0	0	0	0	0	0	0	0	0	0	0	0	0	0	0	0	0	0	0	0	0	0	0	0	0	0	0	0	0	0	0	0	0	0	0	0	0	0	0	0	0	0	0	0
0311d3f40b4e965d5d44219bc6364039	0	0	0	0	0	0	0	0	0	0	0	0	0	0	0	0	81	0	0	0	0	0	0	0	0	0	0	6	0	0	0	0	0	3	0	0	0	0	0	0	0	0	0	0	0	3	0	0	0
2c5981221bc2d0d66e4d116f025c8a61	0	0	0	0	0	0	0	0	0	0	0	0	0	0	0	0	0	0	0	0	0	4	0	0	0	9	0	0	10	9	0	0	0	0	0	0	0	0	0	0	0	0	0	0	0	0	0	0	0
4b20738e00cd2e6c80050bac51c6ec64	0	0	0	0	0	0	0	0	0	0	0	0	0	0	0	0	0	0	0	0	0	0	108	0	0	0	0	0	0	0	0	0	0	0	0	0	0	0	0	0	0	0	0	0	0	0	0	0	0
ce9cdb57c289b8907e7de5ad4e877e59	0	0	0	0	0	0	0	0	0	0	0	0	0	0	0	0	0	0	0	0	0	0	0	0	0	44	0	0	0	0	0	0	0	0	0	0	0	0	0	0	0	0	0	0	0	0	0	0	0
46d5c3017d277df84b225c26cfe71001	0	0	0	0	0	0	0	0	0	0	0	0	0	0	0	0	0	0	0	0	0	0	0	0	0	0	0	0	0	0	0	32	0	0	0	0	0	0	0	0	0	0	0	0	0	0	0	0	76
a2c245113425da45660362a5facda87d	0	0	0	0	0	0	0	0	0	0	0	0	0	0	0	0	0	0	0	0	0	0	0	0	0	0	0	0	0	0	0	0	0	0	47	0	0	0	0	0	0	0	0	0	0	0	0	0	0
822edbcee0cd34c4436c38df1bda7316	0	0	0	0	24	0	0	0	0	0	0	0	0	0	0	0	0	0	0	0	0	0	0	0	0	0	0	0	0	0	0	0	0	0	0	0	0	0	0	0	0	0	0	0	0	0	0	0	0
0890185ebed1c3a29d950a562e5ef37c	0	0	0	0	0	0	0	0	0	0	0	0	0	0	0	0	0	0	0	0	0	0	0	0	0	0	0	0	0	0	0	0	0	0	0	0	0	0	0	0	0	0	0	0	0	0	0	0	0
c407964b149fe88db1b8af3fbae9e269	0	0	0	0	0	0	0	0	0	0	0	0	0	0	0	0	0	0	0	0	0	0	0	0	0	0	0	0	0	0	0	0	0	0	0	0	0	0	0	0	0	0	0	0	0	0	0	0	0
7e1f237bcb4bc4b249f4f43f25e49206	0	0	0	0	0	0	0	0	0	0	0	0	0	0	0	0	0	0	0	0	0	0	0	0	0	0	0	0	0	0	0	0	0	0	0	0	0	0	0	0	0	0	0	0	0	0	0	0	0
dfff895328be362cddd02cd37032b848	0	0	0	0	0	0	0	0	0	0	0	0	0	0	0	0	0	0	0	0	0	0	0	0	0	0	0	0	0	0	0	0	0	0	0	0	0	0	0	0	0	0	0	0	0	0	0	0	0
e72c6ec810d7fd852513ac7313ad6b35	0	0	0	0	0	0	0	0	0	0	0	0	0	0	74	0	0	0	0	0	0	0	0	0	0	0	0	0	33	0	0	0	0	0	0	0	0	0	0	0	0	0	0	0	0	0	0	0	0
e1cf03d48e598f4be4f5cd50cb6d3ba3	0	0	0	0	0	0	0	0	0	0	0	0	0	0	0	0	71	0	0	36	0	0	0	0	0	0	0	0	0	0	0	0	0	0	0	0	0	0	0	0	0	0	0	0	0	0	0	0	0
41f45c0ed64d083d2cc3bd5750efe9a2	0	0	0	0	0	0	0	0	0	0	0	0	0	0	0	0	0	0	0	0	0	0	4	0	0	0	27	25	13	3	0	0	0	0	0	0	0	0	0	0	4	0	0	0	0	0	0	0	0
729c5a71486918ac18ef898029b4e222	0	14	0	0	0	0	0	0	0	0	0	0	0	0	0	0	0	0	0	0	0	0	0	0	0	0	0	0	0	0	0	0	0	0	0	0	0	0	0	21	0	0	0	0	0	0	0	0	0
4dfe4b9ae6d9359e3b602b8d8155c7d2	0	0	0	0	0	0	0	0	0	0	0	0	0	0	0	0	0	0	0	0	0	0	0	0	0	0	0	0	0	0	0	0	0	0	0	0	0	0	0	0	0	0	0	0	0	11	0	0	0
3379821dcf61303a1d2768c48cea294b	0	0	0	0	0	0	0	0	0	0	0	106	0	0	0	0	0	0	0	0	0	0	0	0	0	0	0	0	0	0	0	0	0	0	0	0	0	0	0	0	0	0	0	0	0	0	0	0	0
97502416d741c818612544e286c5dd01	0	8	0	0	4	0	0	0	0	0	0	0	0	0	0	10	0	0	0	0	9	19	0	0	0	0	0	0	0	0	0	0	0	0	0	0	0	0	0	5	0	0	0	0	0	0	0	0	0
d72d5af17cc9fb6d0d2155d0983774a0	0	0	0	0	0	0	0	0	0	0	0	0	0	0	0	0	0	0	0	0	8	0	0	0	0	6	0	0	0	0	0	0	0	0	0	0	0	0	10	0	0	0	0	0	0	0	0	0	0
219501d5d0c6de5e3e962f61e8d0659a	0	0	0	0	0	0	0	0	0	0	0	0	0	0	0	0	0	0	0	0	0	0	0	0	0	0	0	0	0	0	78	0	0	0	0	0	0	0	0	0	0	0	0	0	0	0	0	0	0
829eea9f191b43d0fbcf8030e3933c58	0	0	0	0	0	0	0	0	0	0	0	0	0	0	0	0	0	0	0	0	0	0	0	0	0	0	0	0	0	0	0	0	0	0	106	0	0	0	0	0	0	0	0	0	0	0	0	0	0
fedd4279e8bbd4c3646b2ed62d905642	0	0	0	0	0	0	0	0	0	0	0	0	0	0	0	0	0	0	0	0	0	0	0	0	0	0	0	0	0	0	0	0	0	0	0	0	0	0	0	0	0	0	0	0	0	0	0	0	0
cc1b2e6096db2c7aac77922f436b9662	0	0	0	0	0	0	0	0	0	0	0	0	0	0	0	0	0	0	0	0	0	0	0	0	0	0	0	0	0	0	0	0	0	0	0	0	0	0	0	0	0	0	0	0	0	0	0	0	0
893898daf017d19f0fcc711daf739276	0	0	0	0	0	0	0	0	0	0	0	0	0	0	0	0	0	0	0	0	0	0	0	0	0	0	0	0	0	0	0	0	0	0	0	0	0	0	0	0	0	0	0	0	0	0	0	0	0
91d5e06d37820c3bd2d9ffff29623c35	43	0	0	0	0	0	0	0	0	0	0	0	0	0	0	0	0	0	0	0	0	0	0	0	0	0	0	0	0	0	0	0	0	0	0	0	0	0	0	0	21	0	0	0	0	0	0	14	0
8ad394cc20abc814f6164d0429d340f9	0	0	0	0	0	105	0	0	0	0	0	0	0	0	0	0	0	0	0	0	0	0	0	0	0	0	0	0	0	0	0	0	0	0	0	0	0	0	0	0	0	0	0	0	0	0	0	0	0
999155308e60816e11f46626da739604	0	0	0	0	0	105	0	0	0	0	0	0	0	0	0	0	0	0	0	0	0	0	0	0	0	0	0	0	0	0	0	0	0	0	0	0	0	0	0	0	0	0	0	0	0	0	0	0	0
362d479c19c58d7a7cad9cf2cfe7df14	0	0	0	0	0	34	0	0	0	71	0	0	0	0	0	0	0	0	0	0	0	0	0	0	0	0	0	0	0	0	0	0	0	0	0	0	0	0	0	0	0	0	0	0	0	0	0	0	0
be2dbba8d1a72b3044b232a5ec17b8d2	0	0	0	0	0	0	0	42	0	0	0	0	0	0	0	0	0	0	0	0	0	0	0	0	0	0	0	0	0	0	0	0	0	0	0	0	0	0	0	0	0	0	0	0	0	0	0	0	0
73565ce7be43d7938b472dd6c612fe64	0	0	0	0	0	0	0	0	0	0	0	0	0	105	0	0	0	0	0	0	0	0	0	0	0	0	0	0	0	0	0	0	0	0	0	0	0	0	0	0	0	0	0	0	0	0	0	0	0
30d03193dcdfd64b435c0461d60647de	0	0	0	0	0	0	0	0	0	0	0	0	0	0	47	0	0	0	0	0	0	0	0	0	0	0	0	0	0	0	0	0	0	0	0	0	0	0	0	0	0	0	0	0	0	0	0	58	0
b3bad05923a6a17c52bcf4efc0e1f573	0	0	0	0	0	0	0	0	0	0	0	0	0	0	0	0	0	0	0	0	8	0	0	23	0	0	0	0	0	0	0	0	0	0	0	0	0	0	0	0	0	0	0	0	0	0	0	7	0
c22b3907fd84210f062f5eaeff025f70	0	0	0	0	0	0	0	0	0	0	0	0	0	0	0	0	0	0	0	0	0	0	0	0	0	0	0	0	0	92	0	0	0	0	0	0	0	0	0	0	0	0	0	0	0	0	13	0	0
8e88848e0c1a00a879f0d52cd466c383	0	0	0	0	0	0	0	0	0	0	0	0	0	0	0	0	0	0	0	0	0	0	0	0	0	0	0	0	0	0	0	0	0	0	0	0	0	0	0	0	0	0	0	0	0	0	0	0	0
11ea9b495c26c2935ad79e55f6cb5f9d	0	0	0	0	0	0	0	0	0	0	0	0	0	0	0	0	0	0	0	0	0	0	0	0	0	0	0	0	0	0	0	0	0	0	0	68	0	0	0	0	0	0	0	0	0	0	0	0	0
08fd6cf6d1cc6c3657336cda447253dc	0	0	0	0	0	0	0	0	0	0	0	0	0	0	0	0	0	0	0	0	0	0	0	0	0	0	0	0	0	0	0	0	0	0	0	0	0	0	0	0	0	0	0	0	0	0	0	0	0
ddd06acc55362708dc0c084f62442e12	0	0	0	0	0	104	0	0	0	0	0	0	0	0	0	0	0	0	0	0	0	0	0	0	0	0	0	0	0	0	0	0	0	0	0	0	0	0	0	0	0	0	0	0	0	0	0	0	0
ed3a5d11cf7034be564e9d0b57371931	0	0	0	0	0	11	0	0	0	0	0	0	0	0	11	0	0	0	0	0	0	0	0	0	0	0	0	0	0	0	0	0	0	0	7	0	0	0	25	0	0	0	0	0	5	0	0	0	0
88c02335114c7ba9c15d3b5fc71c6e7f	0	0	74	0	0	0	0	0	0	0	0	30	0	0	0	0	0	0	0	0	0	0	0	0	0	0	0	0	0	0	0	0	0	0	0	0	0	0	0	0	0	0	0	0	0	0	0	0	0
3edbd28880be18f8201cad60d32d3ae4	0	0	0	0	0	0	0	0	0	0	0	0	0	0	0	0	2	0	7	0	0	0	4	8	0	0	0	0	4	3	5	0	0	0	0	0	0	0	0	0	0	0	0	0	0	0	0	0	0
d5167809d663aa66f3b6a8d518a7f49b	0	0	0	0	0	0	0	0	0	0	0	0	0	0	0	0	0	0	0	0	0	0	0	0	0	0	0	0	0	0	0	0	0	0	0	0	0	0	0	0	0	0	0	0	0	0	0	0	0
a4323de58eb6815498996a2b237fc65b	0	0	0	0	0	0	0	0	0	0	0	0	0	0	0	0	0	0	0	0	0	0	0	0	0	0	0	0	0	0	0	0	0	0	0	0	0	0	0	0	0	0	0	0	0	0	0	0	0
15c28362227f3e045c4c735eb7600da8	0	0	0	0	0	0	0	0	0	0	0	0	0	0	0	0	0	0	0	0	0	0	0	0	0	0	0	0	0	0	0	0	0	0	0	0	0	0	0	0	0	0	0	0	0	0	0	0	0
7c0a8e46462da4e335ba19220ad41d0a	0	0	0	0	0	0	0	0	0	0	0	0	0	0	0	0	0	0	0	0	0	0	0	0	0	0	0	0	0	0	0	0	0	0	0	0	0	0	0	0	0	0	0	0	0	0	0	0	0
accd413d1a6345ed3cf22340b1d464c4	0	0	0	0	0	0	0	0	0	0	0	0	0	0	0	0	0	0	0	0	0	0	0	0	0	0	0	0	0	0	0	0	0	0	0	0	0	0	0	0	0	0	0	0	0	0	0	0	0
e9400971d822b8ed107673adaa78fb32	0	0	0	0	0	0	0	0	0	0	0	0	0	0	0	0	0	0	0	103	0	0	0	0	0	0	0	0	0	0	0	0	0	0	0	0	0	0	0	0	0	0	0	0	0	0	0	0	0
3c4c6b69c9e3e4952e088df1b9e944b4	0	0	0	0	0	0	0	0	0	0	0	0	0	0	0	0	0	0	0	0	0	0	0	0	0	0	0	0	0	0	0	0	0	0	0	0	0	0	0	0	0	82	0	0	0	21	0	0	0
4ee95687aa68fcc893aa039eb44f8318	0	0	0	0	0	0	0	0	0	0	0	0	0	0	0	0	0	0	0	0	0	0	0	0	0	0	0	0	0	0	0	0	0	0	0	0	0	0	0	0	0	0	0	0	0	0	0	0	0
e4489fcd6249c8d2d5e7ac4518dde89e	0	0	0	0	0	0	0	0	0	0	0	0	0	0	0	0	0	0	0	0	0	0	0	0	0	0	0	0	0	0	0	0	0	0	0	0	0	0	0	0	0	0	0	0	0	0	0	0	0
42551fe64a2694df27831c55a9332322	0	0	0	0	0	0	0	0	0	0	102	0	0	0	0	0	0	0	0	0	0	0	0	0	0	0	0	0	0	0	0	0	0	0	0	0	0	0	0	0	0	0	0	0	0	0	0	0	0
890951400829ed8dead1587caca41a84	0	0	0	0	0	0	0	0	0	0	0	0	0	0	0	0	37	0	0	0	0	0	0	0	0	0	0	0	0	0	0	0	0	0	0	0	0	0	0	0	0	0	0	0	0	0	0	0	0
d9b33da69246025d70d80f4baca3907e	0	0	0	0	0	0	0	0	0	0	0	0	0	0	0	0	0	0	0	0	0	0	0	25	0	0	0	0	0	0	0	0	0	0	0	38	0	2	0	0	0	0	0	0	0	0	0	2	0
910501cff642f7a03e5630bbcca122cc	0	0	0	0	16	0	0	0	0	0	0	0	0	0	0	0	0	0	0	0	0	0	0	0	0	0	0	0	0	0	0	0	0	0	0	0	0	0	0	0	0	0	0	0	0	0	0	0	0
fafba49d70c80670bdef67361ad1d85b	0	0	0	0	0	0	0	0	0	0	0	0	0	0	0	0	0	0	0	0	0	0	0	0	0	0	0	0	0	0	0	0	0	0	0	0	0	0	0	0	0	0	0	0	0	102	0	0	0
67b807ef2823e5cb5a49250150ee282d	0	0	0	0	0	0	0	0	0	0	0	0	0	0	0	0	0	0	0	0	0	0	0	0	0	0	0	0	0	0	0	0	0	0	0	0	0	0	0	0	0	0	0	0	0	0	0	0	0
59dec0ad0143d0e79a8dea90765eeb30	0	0	0	0	0	0	0	0	0	0	0	0	0	0	0	0	0	0	0	0	0	0	0	0	0	0	0	0	0	0	0	0	0	0	0	0	0	0	0	0	0	0	0	0	0	0	0	0	0
bbd6afc159bd609383f2a172eb02a6e1	0	0	0	0	0	74	0	0	0	0	0	0	0	0	0	0	0	0	0	0	0	0	0	0	0	0	0	0	0	0	0	0	0	0	0	0	0	0	0	0	0	0	0	0	0	0	0	0	0
75bdfde5a5a81d3c1b2ee738cb019b33	0	0	0	0	0	0	0	101	0	0	0	0	0	0	0	0	0	0	0	0	0	0	0	0	0	0	0	0	0	0	0	0	0	0	0	0	0	0	0	0	0	0	0	0	0	0	0	0	0
cfc8adc67f157096dd8d68a0511af8cf	0	0	0	0	0	0	0	0	0	0	0	0	0	0	0	0	0	0	0	43	0	0	0	0	0	0	0	0	0	0	0	0	0	0	0	0	0	0	0	0	0	0	0	0	0	0	0	19	0
4dbea3984b735304d1fb47eb14ca9cdb	0	0	0	0	0	0	0	0	0	0	0	0	0	0	0	0	0	0	0	0	0	0	0	101	0	0	0	0	0	0	0	0	0	0	0	0	0	0	0	0	0	0	0	0	0	0	0	0	0
3e25042545f7d4d40e004299abd10e6c	0	0	81	0	0	0	0	0	0	0	0	0	0	0	0	0	0	0	0	0	0	0	0	0	0	0	0	0	0	0	0	0	0	0	0	0	0	0	0	0	0	0	20	0	0	0	0	0	0
e0dd5ef88944ca39681d97dac3bafe51	0	0	0	0	0	0	44	0	0	24	0	0	0	0	0	0	0	0	0	0	0	0	0	0	0	0	0	0	0	0	0	0	0	0	0	0	0	0	0	0	0	0	0	0	0	0	0	0	0
cb1e0d071f55234456c773ba3c60b18d	0	0	0	0	0	0	0	0	0	0	0	2	0	0	0	0	0	0	5	0	0	0	3	5	0	0	8	5	7	0	7	0	0	0	0	0	0	0	3	0	0	0	0	0	0	0	0	0	0
4246521a67b0924871465ba29df89138	0	0	0	0	0	0	0	0	0	0	0	0	0	39	0	0	0	0	0	0	0	0	0	0	0	0	0	0	0	0	0	0	0	0	0	0	0	0	0	0	0	0	0	0	61	0	0	0	0
a340a25d6c1628f78f4c799e4958be93	0	0	0	0	0	0	0	0	0	0	0	0	0	0	0	0	4	0	0	0	0	0	0	15	0	7	5	0	0	0	0	0	0	0	0	0	0	0	0	0	0	0	0	0	0	0	0	3	0
7bca2128663d143a7f88c74ad3395315	0	0	0	0	0	0	0	0	0	0	0	0	0	0	0	0	0	0	6	0	0	0	0	0	0	15	0	0	0	0	0	0	0	0	0	0	0	0	0	0	0	0	0	0	0	0	0	0	0
7a562960f4f2400699744b83e9f8de91	0	0	0	0	0	0	0	0	0	0	0	0	0	0	0	0	0	0	0	0	100	0	0	0	0	0	0	0	0	0	0	0	0	0	0	0	0	0	0	0	0	0	0	0	0	0	0	0	0
b4fafcdb0b7f68c4699044ebb0cd21ec	0	0	0	0	0	0	0	0	0	0	0	0	0	0	0	0	0	0	0	0	0	0	0	0	100	0	0	0	0	0	0	0	0	0	0	0	0	0	0	0	0	0	0	0	0	0	0	0	0
51df2ed7331596b08b3ef9e3578677c6	0	0	0	0	0	0	0	0	0	0	0	0	0	0	0	0	0	0	0	0	0	0	0	0	0	0	0	0	0	0	0	0	0	0	0	0	0	0	0	0	0	0	0	0	0	100	0	0	0
9baf10a7cc501089a3a7bfca392526de	0	0	0	0	0	0	0	0	0	0	0	0	0	0	0	0	0	0	0	0	0	0	0	0	0	0	0	0	0	0	0	0	0	0	0	0	0	0	0	0	0	0	0	0	0	0	0	100	0
20c984a152844206d7545c42386ac9d2	0	0	0	0	0	0	0	0	0	0	0	0	0	0	0	0	0	0	0	0	0	0	0	0	0	0	0	0	0	0	0	0	0	0	0	0	0	0	0	0	0	0	0	0	0	0	0	0	0
f022e0b23451b848042fda1e5d14c539	0	0	0	0	0	0	0	0	0	0	0	0	0	0	0	0	0	0	0	0	0	0	0	0	0	0	0	0	0	0	0	0	0	0	0	0	0	0	100	0	0	0	0	0	0	0	0	0	0
f996ba3373ee1deffaa664827ac5c3cc	0	0	0	0	0	0	0	0	0	0	0	0	0	0	0	0	0	0	0	0	0	0	0	0	0	0	0	0	0	0	0	0	0	0	0	0	0	0	0	0	0	0	0	0	0	0	0	0	0
f84ce3f69a4a4d9709afc7a5d320bea2	0	0	0	0	0	0	0	0	0	0	0	0	0	0	0	0	0	0	0	0	0	0	0	0	0	0	0	0	0	0	0	0	0	0	0	0	0	0	0	0	0	0	0	0	0	0	0	0	0
5015b23a3c96bca8663a1318dd024c11	0	0	0	0	0	0	0	0	0	0	0	0	0	0	0	0	0	0	0	0	0	0	0	0	0	0	0	0	0	0	0	0	0	0	0	0	0	0	0	0	0	0	0	0	0	0	0	0	0
164bacabe61ebacd3f491ab4d35a229d	7	0	5	0	0	8	13	0	4	13	3	0	0	0	0	4	0	0	0	0	3	0	0	0	6	0	0	0	0	0	0	0	0	13	0	0	0	0	0	0	0	0	0	9	11	0	0	0	0
13d9eb0e1376b03e8c57692cbb887fc1	0	0	0	0	0	0	99	0	0	0	0	0	0	0	0	0	0	0	0	0	0	0	0	0	0	0	0	0	0	0	0	0	0	0	0	0	0	0	0	0	0	0	0	0	0	0	0	0	0
047866a4e5fd2dc53affd928529088de	0	16	0	0	6	0	0	0	0	2	0	0	0	0	0	0	0	0	33	0	0	0	0	0	0	0	0	0	0	0	0	0	0	0	0	0	0	0	5	0	0	0	0	0	0	0	0	0	0
16a11c0cd04ac1bbb1d21d68e78822dc	0	0	0	0	0	0	0	0	0	0	0	0	0	0	0	0	0	0	0	8	0	0	0	0	0	0	0	0	0	0	8	0	0	0	0	0	0	0	0	0	0	0	0	0	0	0	0	0	0
f0a1c339f006afa38add68d1506fcf3f	0	0	0	0	0	0	0	0	0	0	0	0	0	0	0	0	0	0	0	0	0	0	0	0	99	0	0	0	0	0	0	0	0	0	0	0	0	0	0	0	0	0	0	0	0	0	0	0	0
366715affa79f52f00770050cac23474	0	0	0	0	0	0	0	0	0	0	0	0	0	0	0	0	0	0	0	0	0	0	0	0	0	0	0	0	48	0	0	22	0	0	0	0	0	29	0	0	0	0	0	0	0	0	0	0	0
9e8f13e54033f5822c52a9f5012c189c	0	0	0	0	0	0	0	0	0	0	0	0	0	0	0	0	0	0	0	0	0	0	0	0	0	0	0	0	0	0	34	0	0	0	0	0	0	0	0	0	0	0	0	65	0	0	0	0	0
d309bacae6613f3d4a447174c8bcc69e	0	0	0	0	0	0	0	0	0	0	0	0	0	0	0	0	0	0	0	0	0	0	0	0	0	0	0	0	0	0	0	0	0	99	0	0	0	0	0	0	0	0	0	0	0	0	0	0	0
f7586d32261475f6fad406ade47a69d5	0	0	0	0	0	0	0	0	0	0	0	0	0	0	0	0	0	0	0	0	0	0	0	0	0	0	0	0	0	0	0	0	0	0	0	0	0	0	0	0	0	0	0	0	0	0	0	99	0
a6e2fbddf4a4688093ef13cb3484c5c5	0	0	0	0	0	0	0	0	0	0	0	0	0	0	0	0	0	0	0	0	0	0	0	0	0	0	0	0	0	0	0	0	0	0	0	0	0	0	0	0	0	0	0	0	0	0	0	0	0
a2b48cc2faf915571fda275fbb7a404e	0	0	0	0	0	5	0	0	0	0	0	0	0	0	0	0	0	0	0	0	0	0	0	11	0	0	0	0	0	0	18	0	0	0	0	0	0	0	0	0	0	0	0	0	0	0	0	0	0
67a4572025f8d8bbae890b4482e0353c	0	0	0	0	0	98	0	0	0	0	0	0	0	0	0	0	0	0	0	0	0	0	0	0	0	0	0	0	0	0	0	0	0	0	0	0	0	0	0	0	0	0	0	0	0	0	0	0	0
bfadcb0106e96dfa25122fd99ec5c0c3	0	0	0	0	0	0	0	0	0	0	9	0	0	0	0	0	0	4	0	0	0	0	0	0	0	11	0	0	0	0	0	4	0	0	0	3	21	6	0	0	0	0	0	3	0	0	0	0	6
97576b9be02aae5039d744418bd8de4d	0	0	0	0	0	0	0	0	0	0	0	0	0	0	0	0	96	0	0	0	0	0	0	0	0	0	0	0	0	0	0	0	0	0	0	0	0	0	0	0	0	0	0	0	0	0	0	2	0
000fe74555b8d995714372caccc35381	0	0	0	0	0	0	0	0	0	0	0	0	0	0	0	0	0	0	5	0	0	3	7	0	0	8	0	0	0	0	0	0	0	0	0	0	0	0	0	0	0	0	0	0	0	0	0	0	0
29db999a4f99a4765b8946ec7415b9ec	0	0	0	0	0	0	0	0	0	0	0	0	0	0	0	0	0	0	0	8	21	0	5	0	0	0	0	0	0	0	0	0	0	0	0	0	0	0	0	0	0	0	0	0	0	0	0	0	0
c577c63b56a00d9cad344ce86373a88c	0	0	74	0	24	0	0	0	0	0	0	0	0	0	0	0	0	0	0	0	0	0	0	0	0	0	0	0	0	0	0	0	0	0	0	0	0	0	0	0	0	0	0	0	0	0	0	0	0
8444f67a4bea66bed29103b02b669cac	0	0	0	0	0	0	0	0	0	0	0	0	0	0	0	0	0	0	0	0	0	0	0	0	0	0	0	0	0	0	0	0	0	0	0	0	0	0	0	0	0	0	0	0	0	0	0	0	0
9f7bcc1a0cc4dc41dca6f554ab21fec2	0	0	0	0	0	0	0	0	0	0	0	0	0	0	0	0	0	0	0	0	0	0	0	0	0	0	0	0	0	0	0	0	0	0	0	0	0	0	0	0	0	0	0	0	0	0	0	0	0
e2dfefc39920c620121dfd4a192d94f6	97	0	0	0	0	0	0	0	0	0	0	0	0	0	0	0	0	0	0	0	0	0	0	0	0	0	0	0	0	0	0	0	0	0	0	0	0	0	0	0	0	0	0	0	0	0	0	0	0
b8d76535086761f84b24093d353c40ee	0	0	0	0	0	97	0	0	0	0	0	0	0	0	0	0	0	0	0	0	0	0	0	0	0	0	0	0	0	0	0	0	0	0	0	0	0	0	0	0	0	0	0	0	0	0	0	0	0
32a592502d674b4d922ddb9335566c01	0	0	0	0	0	0	59	0	0	0	0	0	0	0	0	13	0	0	0	0	0	0	0	0	0	0	0	0	0	0	0	0	0	0	0	10	0	0	0	0	0	0	0	0	0	0	0	0	0
22d15b190ae358bb33a37dfd3914cacb	0	0	0	0	0	0	0	72	0	0	0	25	0	0	0	0	0	0	0	0	0	0	0	0	0	0	0	0	0	0	0	0	0	0	0	0	0	0	0	0	0	0	0	0	0	0	0	0	0
231873d0bab989a20d1020a371e655cc	0	0	0	0	0	0	0	97	0	0	0	0	0	0	0	0	0	0	0	0	0	0	0	0	0	0	0	0	0	0	0	0	0	0	0	0	0	0	0	0	0	0	0	0	0	0	0	0	0
1e7655a52fd076fb08b84cda3343ffd4	0	0	0	0	0	0	0	0	0	0	0	0	0	0	39	0	0	0	0	0	0	0	0	0	0	0	0	0	0	0	0	0	0	0	0	0	0	0	0	0	0	0	0	0	0	0	0	0	0
c79f70cfa299bdb1304298b29e3a784b	0	0	0	0	0	0	0	0	0	0	0	0	0	0	0	0	0	0	97	0	0	0	0	0	0	0	0	0	0	0	0	0	0	0	0	0	0	0	0	0	0	0	0	0	0	0	0	0	0
1926b0eb619bdd82809198ff5eb8e79b	0	0	0	0	0	0	0	0	0	0	0	0	0	0	0	0	0	0	0	0	0	0	0	0	0	0	0	22	0	0	0	0	0	0	0	0	0	0	0	0	0	0	0	0	0	0	0	40	0
9793ebe310c36d86a15a51ce4939e761	0	0	0	0	0	0	0	0	0	0	0	0	0	0	0	0	0	0	0	0	0	0	0	0	0	0	0	0	0	0	0	0	0	0	0	0	0	0	0	0	0	0	0	0	0	0	97	0	0
6b3b98529fe6f44ab05b2e31cd4bdbff	0	0	0	0	0	0	0	0	0	0	0	0	0	0	0	0	0	0	0	0	0	0	0	0	0	0	0	0	0	0	0	0	0	0	0	0	0	0	0	0	0	0	0	0	0	0	0	0	0
3579836453e6ab541acdaf48639ec48c	0	0	0	0	0	0	0	0	0	0	0	0	0	0	0	0	0	0	0	0	0	0	0	0	0	0	0	0	0	0	0	0	0	0	0	0	0	0	0	9	0	0	0	0	14	0	0	0	0
bf7c3707848b8aae0fa524232eabb7ba	0	0	0	0	0	0	0	0	0	0	0	0	0	0	0	0	0	0	0	0	0	0	0	0	0	0	0	0	0	0	0	0	0	0	0	0	0	0	0	0	0	0	0	0	0	0	0	0	0
bb700d3c01b2646a1f846e4c27c6e039	0	0	0	0	0	0	0	0	0	0	0	0	0	0	0	0	0	0	0	0	0	0	0	0	0	0	0	0	0	0	0	0	0	0	0	0	0	0	97	0	0	0	0	0	0	0	0	0	0
e62733b2e7cc5396db5bf45046e12d8e	0	0	0	0	0	5	12	0	0	4	0	0	0	0	0	0	0	0	7	0	0	0	0	0	0	0	0	0	0	10	0	0	0	0	2	0	0	0	4	0	0	0	0	0	0	19	0	0	0
22419fb5324e3a2263e07df4b2083234	0	0	0	0	0	0	0	0	0	0	0	0	0	0	0	0	96	0	0	0	0	0	0	0	0	0	0	0	0	0	0	0	0	0	0	0	0	0	0	0	0	0	0	0	0	0	0	0	0
2b6132c42cc72c824d453aa2ff0ed4f2	0	0	0	0	0	0	0	0	0	0	0	0	0	0	0	0	0	96	0	0	0	0	0	0	0	0	0	0	0	0	0	0	0	0	0	0	0	0	0	0	0	0	0	0	0	0	0	0	0
9490fb764ebb4b8cc65dc23af6558f7a	0	0	0	0	0	0	0	0	0	0	0	0	0	0	0	0	0	0	0	0	0	12	0	0	0	0	0	6	0	10	15	0	0	0	0	0	0	0	0	0	0	0	0	0	0	0	0	0	0
586454272958c4d5e8834c80082cec38	0	0	0	0	0	0	0	0	0	0	0	0	0	0	0	0	0	0	0	0	0	0	0	0	0	0	0	0	0	0	0	0	0	6	0	0	0	0	0	0	0	0	0	0	0	0	0	0	0
821b07dae793d819f476c78716aeed08	0	0	0	0	0	0	0	0	0	0	0	0	0	0	0	0	0	0	0	0	0	0	0	0	0	0	0	0	0	0	0	0	0	0	0	0	0	21	0	0	0	0	0	0	0	0	0	0	29
9e1b863239a1a77b8e0c4eccdfb2b11b	0	0	0	0	0	0	23	0	0	0	0	0	0	0	0	0	0	0	0	0	0	0	0	0	0	0	0	0	0	0	0	0	0	0	0	0	0	0	18	0	0	0	0	0	0	17	0	0	0
eacfc16d90c1d5070f8fc1e4c777c9b8	0	0	0	0	0	0	0	0	0	0	0	0	0	0	95	0	0	0	0	0	0	0	0	0	0	0	0	0	0	0	0	0	0	0	0	0	0	0	0	0	0	0	0	0	0	0	0	0	0
ec753d22c946758add6c35126d82bb3e	0	0	0	0	0	0	0	0	0	0	0	0	0	0	0	0	0	0	0	95	0	0	0	0	0	0	0	0	0	0	0	0	0	0	0	0	0	0	0	0	0	0	0	0	0	0	0	0	0
b7417ad59a11959792ea8852dd3dd2bd	0	0	0	0	0	0	0	0	0	0	0	0	0	0	0	0	0	0	0	0	0	0	0	0	0	0	0	95	0	0	0	0	0	0	0	0	0	0	0	0	0	0	0	0	0	0	0	0	0
5e4e811253204ca40b7f8563dd0488ce	0	0	0	0	0	0	0	0	0	0	0	0	0	0	0	0	0	0	0	0	0	0	0	0	0	0	0	0	0	0	0	0	0	95	0	0	0	0	0	0	0	0	0	0	0	0	0	0	0
b741a0bdbdc67584106e5a2657e1824c	0	0	0	0	0	0	0	0	0	0	0	0	0	0	0	0	0	0	0	0	0	0	0	0	0	0	0	0	0	0	0	0	0	0	0	0	0	0	0	0	0	0	0	0	0	0	0	0	0
5cdacb5de0893c2416c349e96070203b	0	0	0	0	0	0	0	0	0	0	0	0	0	0	0	0	0	0	0	0	0	0	0	0	0	0	0	0	0	0	0	0	0	0	0	0	0	0	0	0	0	0	0	0	0	0	0	0	0
b6dd55c606a92807b3a29da599b0c326	0	0	0	0	0	0	0	0	0	0	0	0	0	0	0	0	0	0	0	0	0	0	0	0	0	0	0	0	0	0	0	0	0	0	0	0	0	0	0	0	0	0	0	0	95	0	0	0	0
85c4c13c0da29cb5ba7dbff2b5968608	5	3	0	0	4	0	0	0	0	0	0	0	0	0	0	4	0	5	8	0	0	2	0	6	0	0	0	0	0	5	0	0	0	0	0	0	0	0	0	0	0	0	0	0	0	0	0	0	0
5f737504acc11df6ccda56eee6a5abbf	0	0	0	0	3	0	0	0	0	0	0	0	0	0	0	0	0	6	5	0	0	5	4	4	0	0	6	10	8	0	0	0	0	0	0	0	0	0	0	0	0	0	0	0	0	0	0	0	0
f74a90975d9a8c4f77cd16b271dd254e	0	0	0	0	0	0	0	0	0	0	0	0	0	0	0	0	0	0	0	0	0	0	0	0	0	0	0	0	0	0	0	0	0	0	0	0	94	0	0	0	0	0	0	0	0	0	0	0	0
c362ff646ab3ffc677eeb405baefedc1	0	0	0	0	0	0	0	0	0	0	0	0	0	0	0	0	0	0	0	0	0	0	0	0	0	0	0	0	0	0	0	0	0	0	0	0	0	0	0	0	0	0	94	0	0	0	0	0	0
6ddbf845e60d5688cbe72ef9f51cc804	2	0	0	0	14	0	3	0	0	3	0	0	0	0	0	0	2	0	0	0	0	3	0	0	0	0	0	0	0	0	0	0	0	6	0	3	0	0	0	0	0	0	0	0	0	6	0	0	0
223031b1388d903b66129999d146b935	0	31	0	0	0	23	0	0	0	0	0	0	15	0	0	0	0	0	0	0	0	0	0	0	0	0	0	0	0	0	0	0	0	0	0	0	0	0	0	0	0	0	0	0	0	0	0	0	0
075bdc5c9ece3d6fb16d80444624021e	0	0	0	0	0	0	0	29	0	0	0	0	0	0	33	0	0	0	0	0	0	0	0	0	0	0	0	0	0	0	0	0	0	0	0	0	0	0	0	0	0	0	0	0	0	0	0	0	0
183156732166e8d7d22a7cb2bba75cff	0	0	0	0	0	0	0	24	0	0	0	0	0	0	0	0	0	0	0	0	0	0	0	0	0	0	0	0	0	0	0	0	0	0	0	0	0	0	0	0	0	0	0	0	0	0	0	0	0
7f133f6d41b89cbd43f3303a2a560364	0	0	0	0	0	0	0	0	0	0	45	0	0	0	0	0	0	0	0	0	4	0	0	0	0	0	0	0	0	0	0	0	0	0	0	0	0	0	0	0	0	0	0	0	0	0	0	0	0
b28f4e6de977bbab710932242417680a	0	0	0	0	0	0	0	0	0	0	0	0	93	0	0	0	0	0	0	0	0	0	0	0	0	0	0	0	0	0	0	0	0	0	0	0	0	0	0	0	0	0	0	0	0	0	0	0	0
dfeb1fde4eb7b30b011db5e753c19cf4	0	0	0	0	0	0	0	0	0	0	0	0	0	0	18	75	0	0	0	0	0	0	0	0	0	0	0	0	0	0	0	0	0	0	0	0	0	0	0	0	0	0	0	0	0	0	0	0	0
5c1f9c5af83613c5552e06aa80b6d725	0	0	0	0	76	0	0	0	0	0	0	0	0	0	0	0	0	0	0	0	0	0	0	0	0	0	0	17	0	0	0	0	0	0	0	0	0	0	0	0	0	0	0	0	0	0	0	0	0
792b6128c263822daf704c713c544fd8	0	0	46	0	0	0	0	0	0	0	0	0	0	0	0	0	0	0	0	0	0	0	0	0	0	0	0	0	0	0	0	0	0	0	0	0	0	0	0	0	0	0	0	0	0	0	0	0	0
208b1b1441e265b1722ad7679c32ce98	0	0	0	0	0	0	0	0	0	0	0	0	0	0	0	0	0	0	0	0	0	0	0	0	0	0	0	0	0	0	0	0	0	0	0	0	0	0	0	0	0	0	0	0	0	0	0	0	0
f998eaf2b0bd7b2fac0bad30abe8310f	0	0	0	0	0	0	0	0	0	0	0	0	0	0	0	0	0	0	0	0	0	0	0	0	0	0	0	0	0	0	0	0	0	0	0	0	0	0	0	0	0	0	0	0	0	0	0	0	0
cb1aa5ce70c79b8739dd75bf9a7c2a31	0	0	0	0	0	0	0	0	0	0	0	0	0	0	0	0	0	0	0	0	0	0	0	0	0	0	0	0	0	0	0	0	0	0	0	0	0	0	0	0	0	0	0	0	0	0	0	0	0
60e59e0e8514eeb48a4cd844abe1026c	0	0	0	0	0	0	0	0	0	0	0	0	0	0	0	0	0	0	0	0	0	0	0	0	0	0	0	0	0	0	0	0	0	0	0	0	0	0	0	0	0	0	0	0	0	0	0	0	0
affda7abc5b3bee5ef0e14d2dac9a912	0	0	0	0	0	0	0	0	0	0	0	0	0	0	0	0	0	0	0	0	0	0	0	0	0	0	0	0	0	0	0	0	0	0	0	0	0	0	0	0	0	0	0	0	0	0	0	0	0
b7c2a67f794f45de57fab3830a1784a8	0	0	0	0	0	0	0	0	92	0	0	0	0	0	0	0	0	0	0	0	0	0	0	0	0	0	0	0	0	0	0	0	0	0	0	0	0	0	0	0	0	0	0	0	0	0	0	0	0
c21c59be8894c0ec65f1f82531faade2	0	0	0	0	0	0	0	0	0	3	0	0	0	0	0	0	0	0	0	0	0	0	0	0	0	0	0	0	0	0	0	0	0	5	0	0	0	0	9	0	0	0	0	0	5	0	0	7	0
4a404570093cd5d9d25aaac4c5056078	0	0	0	0	0	0	0	0	0	0	0	92	0	0	0	0	0	0	0	0	0	0	0	0	0	0	0	0	0	0	0	0	0	0	0	0	0	0	0	0	0	0	0	0	0	0	0	0	0
58876f687e1aa5ed0e44c1bfe39b2c6a	0	0	0	0	0	0	0	0	0	0	0	0	0	0	0	0	5	10	0	0	0	0	0	2	8	5	2	3	0	0	0	0	0	0	0	2	0	5	0	0	7	0	0	0	0	0	0	0	0
04ed6776167e054d5fc647db3cd29a97	0	0	0	0	0	0	0	0	0	0	0	0	0	0	0	0	92	0	0	0	0	0	0	0	0	0	0	0	0	0	0	0	0	0	0	0	0	0	0	0	0	0	0	0	0	0	0	0	0
1a77a3cbc0bbefdc834dd79c78ee9e02	0	0	0	0	0	0	0	0	0	0	0	0	0	0	0	0	35	0	0	0	0	0	0	11	0	0	0	0	0	0	0	0	0	0	0	0	0	0	0	0	0	0	0	0	0	0	0	0	0
0ddcaa7daddaa7ec64626bc0a9c6b927	0	0	0	0	0	0	0	0	0	0	0	0	0	0	0	0	66	0	0	0	0	0	0	0	0	0	0	0	0	0	0	0	0	0	0	0	0	0	0	0	0	0	0	0	0	0	0	0	0
339958753a4977fe936f46f9af5fdea5	0	0	0	0	0	0	0	0	0	0	0	0	0	0	0	0	0	0	92	0	0	0	0	0	0	0	0	0	0	0	0	0	0	0	0	0	0	0	0	0	0	0	0	0	0	0	0	0	0
e6118602a250d53bb8b1e695baecc62f	0	0	0	0	0	0	0	0	0	0	0	0	0	0	0	0	0	0	8	0	0	0	0	0	0	0	0	0	0	0	0	0	0	0	0	0	0	0	8	0	0	0	0	0	0	44	0	0	0
da9f939dd6be12b4eced5828a906bd84	0	0	0	0	0	0	0	0	0	0	0	0	0	0	0	0	0	0	0	0	0	92	0	0	0	0	0	0	0	0	0	0	0	0	0	0	0	0	0	0	0	0	0	0	0	0	0	0	0
b47e3fdc4492eb487b13129ec45c2660	0	0	0	0	0	0	0	0	0	0	0	0	0	0	0	0	0	0	0	0	0	0	0	9	0	0	0	0	0	0	0	0	0	0	0	0	0	0	0	0	0	0	0	0	0	0	0	0	0
ea1dfca547f0cdb79f2dc4cd405246ec	0	0	0	0	0	0	0	0	0	0	0	0	0	0	0	0	0	0	0	0	0	0	0	0	0	0	0	0	0	0	0	0	0	0	0	0	0	0	0	0	0	0	0	0	0	8	0	0	0
9755cb484eb0aa775a977e6953a8d614	0	0	0	0	0	0	0	0	0	0	0	0	0	0	0	0	0	0	0	0	0	0	0	0	0	0	0	0	0	0	0	0	0	0	0	0	92	0	0	0	0	0	0	0	0	0	0	0	0
7faeb919327a479102bbcd84188194d2	0	0	0	0	0	0	0	0	0	0	0	0	0	0	0	0	0	0	0	0	0	0	0	0	0	0	0	0	0	0	0	0	0	0	0	0	0	0	37	0	0	0	0	0	0	0	0	0	0
c48d060105ce804e6a611f0d71a43f96	0	0	0	0	0	0	0	0	0	0	0	0	0	0	0	0	0	0	0	0	0	0	0	0	0	0	0	0	0	0	0	0	0	0	0	0	0	0	92	0	0	0	0	0	0	0	0	0	0
33c0277df68a7c79371432394ecfb7f4	0	0	0	0	0	0	0	0	0	0	0	0	0	0	0	0	0	0	0	0	0	0	0	0	0	0	0	0	0	0	0	0	0	0	0	0	0	0	0	0	68	0	0	0	0	0	0	0	0
56c877c40e2967fb26fbcdf05770963f	0	0	0	0	0	0	13	0	0	0	0	0	0	0	0	0	0	0	0	0	0	0	0	0	0	0	0	0	0	0	0	0	0	0	0	0	0	0	0	0	0	0	0	0	0	0	0	0	0
fe209dd6f87c039cdadae27bd67985ed	0	0	0	0	0	0	0	0	0	0	91	0	0	0	0	0	0	0	0	0	0	0	0	0	0	0	0	0	0	0	0	0	0	0	0	0	0	0	0	0	0	0	0	0	0	0	0	0	0
a0eb1f622ee97212fc9c7e533319baa1	0	0	0	0	0	0	0	0	0	0	0	0	0	0	0	0	20	0	0	0	0	0	0	0	0	0	0	0	0	0	0	0	0	0	0	0	0	0	0	0	0	0	0	0	0	0	0	0	0
725487a4fa1857b85cbbea80b4b8abc4	0	34	0	0	0	0	0	0	0	0	0	0	0	0	0	0	0	0	0	0	0	0	0	0	0	0	0	0	0	0	0	0	0	0	0	0	0	0	0	0	0	0	0	0	0	0	0	0	0
e127a44d826ae6c2f724c9b9b2e3910d	0	0	0	0	0	0	0	0	0	0	0	0	0	0	0	0	0	0	0	0	0	0	0	0	0	0	0	0	0	0	0	0	0	0	0	0	0	0	0	0	0	0	0	0	0	0	0	0	0
61ae19c97e154271c6d0ab199a57cd6c	0	0	0	0	0	0	0	0	0	0	0	0	0	0	0	0	0	0	0	0	0	0	0	0	0	0	0	0	0	0	0	0	0	0	0	0	0	0	0	0	0	0	0	0	0	0	0	0	0
d2cdcb997e7f8108e7b199f2ba8909ed	0	0	0	0	0	3	0	0	0	3	0	0	0	0	0	0	0	0	7	0	0	5	0	0	0	0	0	5	0	16	0	0	0	17	0	0	0	0	0	0	0	0	0	0	0	0	2	0	0
8d7ce1ada11bacc33375e6a29342d83b	0	0	0	0	0	0	0	0	0	90	0	0	0	0	0	0	0	0	0	0	0	0	0	0	0	0	0	0	0	0	0	0	0	0	0	0	0	0	0	0	0	0	0	0	0	0	0	0	0
338cffe10c3f18224f23943e6aa58d12	0	0	0	0	0	0	0	0	0	0	90	0	0	0	0	0	0	0	0	0	0	0	0	0	0	0	0	0	0	0	0	0	0	0	0	0	0	0	0	0	0	0	0	0	0	0	0	0	0
4519391ec27f8d223de5951e4920536e	0	6	0	0	0	0	0	0	0	0	0	0	0	13	0	0	0	0	0	0	0	0	0	0	0	0	0	0	0	0	0	0	0	0	0	7	0	8	0	14	19	15	8	0	0	0	0	0	0
34f5feeacfc3e3e35dd53d9ddf28822d	0	0	0	0	0	0	0	0	0	0	0	0	0	0	90	0	0	0	0	0	0	0	0	0	0	0	0	0	0	0	0	0	0	0	0	0	0	0	0	0	0	0	0	0	0	0	0	0	0
bc8efddf3fb2b918e14a4f11adddae82	0	0	0	0	0	0	0	0	0	0	0	0	0	0	0	0	0	0	90	0	0	0	0	0	0	0	0	0	0	0	0	0	0	0	0	0	0	0	0	0	0	0	0	0	0	0	0	0	0
f00d4998bf16f2b5f71833a26c9b674e	0	0	0	0	0	0	0	0	0	0	0	0	0	0	0	0	0	0	0	0	0	0	0	0	0	0	0	90	0	0	0	0	0	0	0	0	0	0	0	0	0	0	0	0	0	0	0	0	0
904ddfe5a4ec6ab94511a700bb75b8f3	0	0	0	0	0	0	0	0	0	0	0	0	0	0	0	0	0	0	0	0	0	0	0	0	0	0	0	0	7	0	0	0	0	0	0	0	0	0	0	0	0	0	0	0	0	0	0	0	0
bf2c94b02598604fe696f96153b505cb	0	0	0	0	0	0	0	0	0	0	0	0	0	0	0	0	0	0	0	0	0	0	0	0	0	0	0	0	0	90	0	0	0	0	0	0	0	0	0	0	0	0	0	0	0	0	0	0	0
77e19a0b2fa0d05251d9fbc622d57135	0	0	0	0	0	0	0	0	0	0	0	0	0	0	0	0	0	0	0	0	0	0	0	0	0	0	0	0	0	0	90	0	0	0	0	0	0	0	0	0	0	0	0	0	0	0	0	0	0
a65e86c68a8808b4f03a052be6154bcc	0	0	0	0	0	0	0	0	0	0	0	0	0	0	0	0	0	0	0	0	0	0	0	0	0	0	0	0	0	0	0	0	0	9	0	0	0	0	0	0	0	0	0	0	0	0	0	0	0
77752fb646a43bf43d93515a533fd2fe	0	0	0	0	0	0	0	0	0	0	0	0	0	0	0	0	0	0	0	0	0	0	0	0	0	0	0	0	0	0	0	0	0	0	0	0	0	0	0	0	0	0	0	0	0	0	0	72	0
82247a50119672f9e2b08ec42c53f2d6	0	0	0	0	0	0	0	0	0	0	0	0	0	0	0	0	0	0	0	0	0	0	0	0	0	0	0	0	0	0	0	0	0	0	0	0	0	0	0	0	0	0	0	0	0	0	0	0	0
387045a3aff876f1dec2e13c783e99a7	0	0	0	0	0	0	0	0	0	0	0	0	0	0	0	0	0	0	0	0	0	0	0	0	0	0	0	0	0	0	0	0	0	0	0	0	0	0	0	0	0	0	0	0	0	0	0	0	0
7e9b9f6d781bef2262ed23c5e58d927d	0	0	0	0	0	0	0	0	0	0	0	0	0	0	0	0	0	0	0	0	0	0	0	0	0	0	0	0	0	0	0	0	0	0	0	0	0	0	0	90	0	0	0	0	0	0	0	0	0
7aa2fd62c830e8baa690497f606fdd70	0	0	0	0	0	0	0	0	0	0	0	0	0	0	0	0	0	0	0	0	0	0	0	0	0	0	0	0	0	0	0	0	0	0	0	90	0	0	0	0	0	0	0	0	0	0	0	0	0
24bde3754d844281e4cea97db0d5b715	49	0	0	0	0	0	0	0	0	0	0	0	0	0	0	0	0	0	0	0	28	0	0	0	0	0	0	0	0	12	0	0	0	0	0	0	0	0	0	0	0	0	0	0	0	0	0	0	0
257ed70872e60e627052413016c1ba95	0	0	0	0	0	0	0	0	0	0	0	0	0	0	0	0	12	0	0	0	0	0	0	0	0	0	0	0	22	0	0	0	0	0	0	0	0	0	0	0	0	0	16	0	0	0	0	0	0
f511337d32e988b2a9a71758e6656e42	0	0	0	0	0	0	0	0	0	0	0	0	0	0	0	0	0	0	89	0	0	0	0	0	0	0	0	0	0	0	0	0	0	0	0	0	0	0	0	0	0	0	0	0	0	0	0	0	0
5c9c1d93f695f0a51d298c9b67bf12a9	0	0	0	0	0	0	0	0	0	0	0	0	0	0	0	0	0	0	0	0	0	0	0	6	0	0	0	0	5	3	7	0	0	0	0	0	0	0	0	0	0	0	0	0	0	0	0	0	0
c8d1d7e4caff9e044c7bbfee4830b6ba	0	0	0	0	0	0	0	0	0	0	0	0	0	0	0	0	0	0	0	0	0	0	0	0	0	0	0	0	0	0	0	0	0	0	0	0	53	0	0	0	36	0	0	0	0	0	0	0	0
42f98f23417e0aa0066c3c55e9424074	0	0	0	0	0	0	0	0	0	0	0	0	0	0	0	0	0	0	0	0	0	0	0	0	0	0	0	0	0	0	0	0	0	0	0	0	89	0	0	0	0	0	0	0	0	0	0	0	0
0470accd17ae28c8b5406f70b4e743f9	0	0	0	0	0	0	0	0	0	0	0	0	0	0	0	0	0	0	0	0	0	0	0	0	0	0	0	0	0	0	0	0	0	0	0	0	0	0	0	0	0	0	0	0	0	0	0	0	0
dc662cb02af6793fe87333a27e6e372b	0	0	0	0	0	0	0	0	0	0	0	0	0	0	0	0	0	0	0	0	0	0	0	0	0	0	0	0	0	0	0	0	0	0	0	0	0	0	0	0	0	0	0	0	0	0	0	0	0
2c4faf05549607946687dd3db1596a8e	0	0	0	0	0	0	0	0	0	0	0	0	0	0	0	0	0	0	0	0	0	0	0	0	0	0	0	0	0	0	0	0	0	0	0	0	0	89	0	0	0	0	0	0	0	0	0	0	0
6107f14ea010dc11bf8a30b0221e4e60	0	0	0	0	0	0	0	0	0	0	0	0	0	0	0	0	0	0	0	0	0	0	0	0	0	0	0	0	0	0	0	0	0	0	0	0	0	0	0	0	0	0	0	0	0	0	0	0	0
536c5c196a50e28abfab1830cc2d214d	0	0	0	0	0	0	7	0	0	0	0	0	0	0	0	0	0	0	26	0	0	0	0	0	0	0	0	0	0	13	0	0	0	0	0	0	0	0	0	0	0	0	0	0	0	23	0	9	0
b2403f5f01fec5df6b317296be611895	0	0	0	0	0	0	21	0	0	0	0	0	0	0	0	0	0	0	0	0	52	0	0	0	0	0	0	0	0	0	0	0	0	0	0	0	0	0	0	0	0	0	0	0	0	0	0	0	0
31870b3b5326b75e7647b8efad7b7a5c	0	0	0	0	0	0	0	5	0	0	0	0	0	0	0	0	0	0	0	15	7	0	0	0	0	0	0	0	0	0	0	0	0	0	0	0	0	0	4	0	0	0	0	0	0	0	0	0	0
945ba14bc29712d64a8ae9a67c7fb358	0	0	0	0	0	0	0	0	0	88	0	0	0	0	0	0	0	0	0	0	0	0	0	0	0	0	0	0	0	0	0	0	0	0	0	0	0	0	0	0	0	0	0	0	0	0	0	0	0
4e8f6d5f508c9e2bd627a134790d87ee	0	0	0	0	0	0	0	0	0	7	28	0	0	0	0	0	0	0	0	0	0	0	0	0	0	0	0	0	0	4	0	0	2	0	0	5	0	0	18	0	0	0	0	0	0	0	0	8	0
17b19fa34cda9f5689613f24db9b909a	0	0	0	0	0	0	0	0	0	0	88	0	0	0	0	0	0	0	0	0	0	0	0	0	0	0	0	0	0	0	0	0	0	0	0	0	0	0	0	0	0	0	0	0	0	0	0	0	0
1c602d762e9ec1da75e02bdca7e10dce	0	0	0	0	7	0	0	0	0	0	0	0	0	0	0	0	0	0	0	0	0	2	0	0	0	0	0	0	0	0	0	0	0	0	0	23	0	0	7	0	0	0	0	0	0	13	0	0	0
bf26365c92c97800a79629e41384cdd6	0	0	0	0	0	0	0	0	0	0	0	0	0	0	0	0	0	0	0	0	0	0	0	0	0	0	0	0	13	0	0	0	0	0	0	0	0	0	0	0	0	0	0	0	0	0	0	0	0
e7b2c24c5f0d48a0677e3bc80d3e000d	0	0	0	0	0	0	0	0	0	0	0	0	0	0	0	0	0	0	0	0	0	0	0	0	0	0	0	0	10	16	0	0	0	0	0	0	0	0	0	0	0	0	0	0	0	0	0	0	0
081eb4fdc1abd776c8eb4e5caf161326	0	0	0	0	0	0	0	0	0	0	0	0	0	0	0	0	0	0	0	0	0	0	0	0	0	0	0	0	0	0	88	0	0	0	0	0	0	0	0	0	0	0	0	0	0	0	0	0	0
4ad2cef80eb9beeacf16ede33836077a	0	0	0	0	0	0	0	0	0	0	0	0	0	0	0	0	0	0	0	0	0	0	0	0	0	0	0	0	0	0	0	0	0	0	0	0	0	0	0	0	0	0	0	0	0	0	0	0	0
5b70c6acb968cb9defac99ce7c765998	0	0	0	0	0	0	0	0	0	0	0	0	0	0	0	0	0	0	0	0	0	0	0	0	0	0	0	0	0	0	0	0	0	0	0	0	0	0	0	0	0	0	0	0	0	0	0	0	0
382c67d26d8139af14e2729aa7b07e01	28	0	0	0	0	0	0	59	0	0	0	0	0	0	0	0	0	0	0	0	0	0	0	0	0	0	0	0	0	0	0	0	0	0	0	0	0	0	0	0	0	0	0	0	0	0	0	0	0
e5deb5a266cb58c7bef8f2bc3f975299	0	0	13	0	0	6	11	9	9	7	0	0	3	0	0	0	0	0	0	0	7	0	0	0	0	0	0	0	0	0	0	5	0	0	0	0	0	0	0	0	0	0	0	9	0	0	0	2	0
c4aa9ec8aa8f6f499049780c5f0013ae	0	0	0	0	0	0	5	0	0	0	0	0	35	0	0	0	0	0	0	0	0	0	0	0	0	0	0	0	0	0	0	0	0	0	0	0	20	0	0	0	0	27	0	0	0	0	0	0	0
0d27a4e21a27973c8235e9ce7edff746	0	0	0	0	0	0	0	0	0	0	0	0	0	0	0	0	0	0	0	87	0	0	0	0	0	0	0	0	0	0	0	0	0	0	0	0	0	0	0	0	0	0	0	0	0	0	0	0	0
c8e7d5fe802f8928e7ee88332eb5cc48	0	0	0	0	0	0	0	0	0	0	0	0	0	0	0	0	0	0	0	0	0	8	8	0	0	0	0	0	0	0	0	0	0	0	0	0	0	0	0	0	0	0	0	0	0	0	0	0	0
f3ecc9d67fd511c88874443580ea6b8e	0	0	0	0	0	0	0	0	0	0	0	0	0	0	0	0	0	0	0	0	0	0	0	14	0	0	0	0	0	11	19	0	0	0	0	0	0	0	0	0	0	0	0	0	0	0	0	0	0
5582ebd4753f986833115afcfce69743	0	0	0	0	0	0	0	0	0	0	0	0	0	0	0	0	0	0	0	0	0	0	0	0	58	0	0	0	0	0	0	0	0	0	0	0	0	0	0	0	0	0	0	0	0	0	0	0	0
054a50c75a0799c82b057423e2fb9d9d	0	0	0	0	0	0	0	0	0	0	0	0	0	0	0	0	0	0	0	0	0	0	0	0	0	0	0	0	0	0	0	29	0	0	0	0	0	0	0	0	0	0	0	0	0	0	0	0	0
7181759a0c1b40a5506a633b06a2c51e	0	0	0	0	0	0	0	0	0	0	0	0	0	0	0	0	0	0	0	0	0	0	0	0	0	0	0	0	0	0	0	0	0	0	0	0	0	0	0	0	0	0	0	0	0	0	0	0	0
8433b57be39aee18cfc65fec21a24547	0	0	0	0	0	0	0	0	0	0	0	0	0	0	0	0	0	0	0	0	0	0	0	0	0	0	0	0	0	0	0	0	0	0	0	0	87	0	0	0	0	0	0	0	0	0	0	0	0
6db28c63d74f2a3d6e531b46d850227a	0	0	0	0	0	0	0	0	0	0	0	0	0	0	0	0	0	0	0	0	0	0	0	0	0	0	0	0	0	0	0	0	0	0	0	0	0	0	0	0	0	0	0	0	0	0	0	0	0
aad883e3ddd3f040ff76131ff13bcbb3	0	0	0	0	0	0	0	0	0	0	0	0	0	0	0	0	0	0	0	0	0	0	0	0	0	0	0	0	0	0	0	0	0	0	0	0	0	0	0	0	0	0	0	0	0	0	0	0	0
07ada309b9b26eada67b4a48cd9d39cc	0	0	0	0	0	0	0	0	0	0	0	0	0	0	0	0	0	0	0	0	0	0	0	0	0	0	0	0	0	0	0	0	0	0	0	0	0	0	0	0	0	0	0	0	0	0	0	0	0
4ec8f542c7def5fd8de7cfba925b4217	0	0	0	0	0	0	0	0	0	0	0	0	0	0	0	0	0	0	0	0	0	0	0	0	0	0	0	0	0	0	0	0	0	0	0	0	0	0	0	0	0	0	0	0	0	0	0	0	0
ce3381a9a902716febe2501680a964b5	0	0	0	0	0	0	0	0	0	0	0	0	0	0	0	0	0	0	0	0	0	0	0	0	0	0	0	0	0	0	0	0	0	0	0	0	0	0	0	0	0	0	0	0	0	0	0	0	0
2e3daa713ba0eafcae4ae5d65a774f9f	0	0	0	0	0	0	0	0	0	0	0	0	0	0	0	0	0	0	0	0	0	0	0	0	0	0	0	0	0	0	0	0	0	0	0	0	0	0	0	0	0	0	0	0	0	0	0	0	0
5fc7aad3d78891c5d3a9eb989b1252c1	13	0	0	0	0	0	0	0	0	0	0	0	0	0	0	0	0	0	0	0	0	0	0	0	0	0	0	0	0	0	0	0	0	0	0	0	0	0	0	0	0	0	0	0	0	0	0	49	0
aa136794232a2a437772009f060ff3e4	0	14	0	0	7	0	5	0	0	0	6	0	0	0	0	0	2	0	0	0	0	0	0	0	0	0	0	0	0	0	0	0	0	0	0	16	0	0	0	0	0	0	0	0	0	0	0	0	0
880164cab28b1b197b032aaa1e79a179	0	0	0	0	0	0	0	86	0	0	0	0	0	0	0	0	0	0	0	0	0	0	0	0	0	0	0	0	0	0	0	0	0	0	0	0	0	0	0	0	0	0	0	0	0	0	0	0	0
6b931892037ebccd4e76ba937b694d7a	0	0	0	0	0	0	0	0	0	0	0	0	0	0	0	0	29	0	0	0	0	0	0	31	0	0	0	0	0	0	0	0	0	0	0	0	0	0	0	0	0	0	0	0	0	0	0	0	0
2a7cf0fa98229dda160b013959ea7ce3	0	0	0	0	0	0	0	0	0	0	0	0	0	0	0	0	61	0	0	0	0	0	0	0	0	0	0	0	0	0	0	0	0	0	0	0	0	0	0	0	0	0	0	0	0	0	0	0	0
e108534fa1f2f9a2b129f79a4acc32f3	0	0	0	0	3	0	0	0	0	0	0	0	0	0	0	0	0	0	16	14	0	8	9	0	0	0	0	3	0	0	0	0	0	0	0	0	0	0	0	0	0	0	0	0	0	0	0	0	0
f66d012d4216630acd5a2a82257b3534	0	0	0	0	0	0	0	0	0	0	0	0	0	0	0	0	0	0	0	0	0	0	8	0	0	0	0	0	0	0	0	0	0	0	0	0	0	0	7	0	0	0	0	0	0	12	12	0	0
8afcc2704e827adfe8983a731bb99f21	0	0	0	0	0	0	0	0	0	0	0	0	0	0	0	0	0	0	0	0	0	0	0	0	0	0	0	0	0	0	0	0	86	0	0	0	0	0	0	0	0	0	0	0	0	0	0	0	0
73b6f023c065c51c2925aa9782ba6c39	0	0	0	0	0	0	0	0	0	0	0	0	0	0	0	0	0	0	0	0	0	0	0	0	0	0	0	0	0	0	0	0	0	0	0	0	0	0	0	0	0	0	0	0	0	0	0	0	0
240231d140cd7c606131341e0dfc13ba	0	0	0	0	0	0	0	0	0	0	0	0	0	0	0	0	0	0	0	0	0	0	0	0	0	0	0	0	0	0	0	0	0	0	0	0	0	0	0	0	0	0	0	0	0	0	0	0	0
7b7b7a60bc26b72e42cce8db6fd18069	0	0	0	0	0	0	0	0	0	0	0	0	0	0	0	0	0	0	0	0	0	0	0	0	0	0	0	0	0	0	0	0	0	0	0	0	0	0	0	0	0	0	0	0	0	0	0	0	0
e39a13e3ddcb2a2f4ae2c8975fce0c1f	0	0	0	0	0	0	0	0	0	0	0	0	0	0	0	0	0	0	0	0	0	0	0	0	0	0	0	0	0	0	0	0	0	0	0	0	0	0	0	0	0	0	0	0	0	0	0	0	0
7a90991501d793a12d76baa0dfde8a9d	0	0	0	0	0	25	0	0	0	0	0	0	0	0	0	0	0	0	0	0	0	0	0	0	0	0	0	0	0	0	0	0	60	0	0	0	0	0	0	0	0	0	0	0	0	0	0	0	0
c55a776106135a3dc16edb604dde0f7f	0	0	0	0	0	0	0	0	0	0	0	0	85	0	0	0	0	0	0	0	0	0	0	0	0	0	0	0	0	0	0	0	0	0	0	0	0	0	0	0	0	0	0	0	0	0	0	0	0
a41b72842290a9e865efc83d63ad2818	0	0	0	0	4	0	0	0	0	0	0	0	0	0	0	0	0	0	0	0	0	0	0	0	0	0	0	0	0	0	0	0	0	0	0	0	0	0	0	0	0	0	0	0	0	11	0	0	0
459e2bf3bb22f8edef08e0a308b01b6d	0	0	0	0	0	0	0	0	0	0	0	0	0	0	0	0	0	0	0	0	0	0	0	0	0	0	0	0	0	0	0	0	0	0	0	26	0	0	0	0	0	0	0	0	0	27	0	23	0
9123eccc262589960bea7561ef04f45a	0	0	0	0	0	0	0	0	0	0	0	0	0	0	0	0	0	0	0	0	0	0	0	0	0	0	0	0	0	0	0	0	0	0	0	0	0	0	0	0	0	0	0	0	0	0	0	0	0
e8f12e1994364bb74a081fe476cfa95c	0	0	0	0	0	0	0	0	0	0	0	0	0	0	0	0	0	0	0	0	0	0	0	0	0	0	0	0	0	0	0	0	0	0	0	0	0	0	0	0	0	0	0	0	0	0	0	0	0
e24ce33d147adcd88f32dda3626c6072	0	0	0	0	0	0	0	0	0	0	0	0	0	0	0	0	0	0	0	0	0	0	0	0	0	0	0	0	0	0	0	0	0	0	0	0	0	0	0	0	0	0	0	0	0	0	0	0	0
207c25c704f2b8c3d23ee63452705dab	0	0	0	0	0	0	0	0	55	0	0	0	0	0	0	0	0	0	0	0	0	0	0	0	0	0	0	0	0	0	0	0	0	0	0	0	0	0	0	0	0	0	0	0	0	0	0	0	0
72073cc8bcc7c7fe7e91da7048617449	0	0	0	0	0	0	0	0	0	0	0	54	0	0	0	0	0	0	0	0	0	0	0	0	0	0	0	0	0	0	0	0	0	0	0	0	0	0	0	11	0	0	0	0	0	0	0	19	0
094fc0487644c0d1132cfc3478b8a8e7	0	0	0	0	0	0	0	0	0	0	0	0	0	0	0	35	0	0	0	0	0	0	0	0	0	0	0	0	0	0	0	0	0	0	0	0	0	0	0	0	0	0	0	0	0	0	0	49	0
38f514e0e3e0811f6247c54919c605af	0	0	0	0	0	0	0	0	0	0	0	0	0	0	0	0	0	0	27	0	0	0	0	0	0	0	0	0	0	0	0	0	0	0	0	0	0	0	0	0	0	0	0	0	0	0	0	0	0
718a5f03ce38db67e0964bf7c69c7e68	0	0	0	0	0	0	0	0	0	0	0	0	0	0	0	0	0	0	0	0	0	0	84	0	0	0	0	0	0	0	0	0	0	0	0	0	0	0	0	0	0	0	0	0	0	0	0	0	0
a89496be2d02ea61469076fe675d4a21	0	0	0	0	0	0	0	0	0	0	0	0	0	0	0	0	0	0	0	0	0	0	0	0	48	0	0	0	0	0	0	0	0	0	0	0	0	0	0	0	0	0	0	0	0	0	0	0	0
ecf2a9c32e4fb56c29f90395dfc12d37	0	0	0	0	0	0	0	0	0	0	0	0	0	0	0	0	0	0	0	0	0	0	0	0	0	0	0	0	0	0	0	0	15	0	0	0	0	0	0	0	0	0	0	0	0	0	0	0	0
313acda53ece5ca7d43ea1cfed10cbc9	0	0	0	0	0	0	0	0	0	0	0	0	0	0	0	0	0	0	0	0	0	0	0	0	0	0	0	0	0	0	0	0	0	0	84	0	0	0	0	0	0	0	0	0	0	0	0	0	0
4834357f92d50f5be08077bcf418dcf9	0	0	0	0	0	0	0	0	0	0	0	0	0	0	0	0	0	0	0	0	0	0	0	0	0	0	0	0	0	0	0	0	0	0	0	0	0	0	0	0	0	0	0	0	0	0	19	65	0
039f5d97f52c37db8cac45e8ca4a596f	0	0	0	0	0	0	0	0	0	0	0	0	0	0	0	0	0	0	0	0	0	0	0	0	0	0	0	0	0	0	0	0	0	0	0	0	0	0	0	0	0	0	0	0	0	0	0	0	84
cfc4dcea6608b7cf23173fd8725d9304	0	0	0	0	0	0	0	0	0	0	0	0	0	0	0	0	0	0	0	0	0	0	0	0	0	0	0	0	0	0	0	0	0	0	0	0	0	0	0	0	0	0	0	0	0	0	0	0	0
b8ec632cd179f1c0f02ff589bc7f09de	0	0	0	0	0	0	0	0	0	0	0	0	0	0	0	0	0	0	0	0	0	0	0	0	0	0	0	0	0	0	0	0	0	0	0	0	0	0	0	0	0	0	0	0	0	0	0	0	0
e59d1e7a9568b489601c672349a44b8c	0	0	0	0	0	0	0	0	0	0	0	0	0	0	0	0	0	0	0	0	0	0	0	0	0	0	0	0	0	0	0	0	0	0	0	0	0	0	84	0	0	0	0	0	0	0	0	0	0
18b4d6962991cee6ea7b6b42231cb3e7	0	0	0	0	0	0	0	0	0	0	0	0	0	0	0	0	0	0	0	0	0	0	0	0	0	0	0	0	0	0	0	0	0	0	0	0	0	0	0	0	0	0	0	0	0	0	0	0	0
7d2e94ff0868568512d8a132dd8325b6	0	0	0	0	0	0	0	0	0	0	0	0	0	0	0	0	0	0	0	0	0	0	0	0	0	0	0	0	0	0	0	0	0	0	0	0	0	0	0	0	0	0	0	84	0	0	0	0	0
35ba25a67baffb2bba762894ac1ed90f	0	0	0	0	0	0	0	21	0	0	0	0	0	0	0	0	0	0	0	0	0	0	0	0	0	0	0	0	0	0	0	0	0	0	0	0	0	0	0	0	0	62	0	0	0	0	0	0	0
88c28ef5a9d7cf0be023916e17c78ef5	0	0	0	0	0	0	0	0	0	0	0	0	0	0	0	0	0	0	0	0	0	2	0	0	0	0	13	15	0	0	3	0	0	0	0	0	0	0	0	0	0	0	0	0	0	0	0	0	0
729e2528e1e3a14095b65a1707d65226	0	0	0	0	0	0	0	0	0	0	0	0	0	0	0	0	0	0	0	0	0	0	0	0	83	0	0	0	0	0	0	0	0	0	0	0	0	0	0	0	0	0	0	0	0	0	0	0	0
d4fcba6a361fa818fe23344f647f1d70	0	0	0	0	0	0	0	0	0	0	0	0	0	0	0	0	0	0	0	0	0	0	0	0	0	0	0	0	0	83	0	0	0	0	0	0	0	0	0	0	0	0	0	0	0	0	0	0	0
48bde302bfc38ef3c7daa636a1246c1c	0	0	0	0	0	0	0	0	0	0	0	0	0	0	0	0	0	0	0	0	0	0	0	0	0	0	0	0	0	0	0	0	0	83	0	0	0	0	0	0	0	0	0	0	0	0	0	0	0
1bbc1706da35e2a21cd54758a7e0f57e	0	0	0	15	0	0	0	0	0	0	0	0	0	0	0	0	0	0	0	0	0	0	0	0	0	0	0	0	0	0	0	0	0	0	0	0	0	0	0	0	0	0	0	0	0	0	0	0	0
5ced77d47a1d4d7afe26065e091211d8	0	0	0	0	0	0	0	0	0	0	0	0	0	0	0	0	0	0	0	0	0	0	0	0	0	0	0	0	0	0	0	0	0	0	0	0	0	0	0	0	0	0	0	0	0	0	19	0	0
083113e22077e462a57c5603e9a0118e	0	0	0	0	0	0	0	0	0	0	0	0	0	0	0	0	0	0	0	0	0	0	0	0	0	0	0	0	0	0	0	0	0	0	0	0	0	15	0	0	0	0	0	0	0	0	0	20	0
f73e452e0edb0c648e6c8d57080e7b96	0	0	0	0	0	0	0	0	0	0	0	0	0	0	0	0	0	0	0	0	0	0	0	0	0	0	0	0	0	0	0	0	0	0	0	30	0	0	0	0	0	0	0	0	0	0	0	11	0
3dc3ab38f94f8ba8b22b59a91f7344b4	0	0	0	0	0	0	0	0	0	0	0	0	0	0	0	0	0	0	0	0	0	0	0	0	0	0	0	0	0	0	0	0	0	0	0	0	0	0	0	0	0	0	0	60	0	0	0	0	0
78904548892417df84ab6f62da33fabf	0	0	0	0	0	0	0	0	0	0	0	0	0	0	0	0	0	0	0	0	0	0	0	0	0	0	0	0	0	0	0	0	0	0	0	0	0	0	0	0	0	0	0	0	0	0	0	0	0
3475fcb58ea78a75282d0080b900b15f	0	0	0	0	0	0	0	0	0	0	0	0	0	0	0	0	0	0	0	0	0	0	0	0	0	0	0	0	0	0	0	0	0	0	0	0	0	0	0	0	0	0	0	0	0	0	0	0	0
9a5883bad1829c342048dd3f2ee83b6e	0	0	0	0	0	0	0	0	0	0	0	0	0	0	0	0	0	0	0	0	0	0	0	0	0	0	0	0	0	0	0	0	0	0	0	0	0	0	0	0	0	0	0	0	0	0	0	0	0
211fb45d51561445a9856e53bd3eac29	52	0	0	0	0	0	0	0	0	0	0	0	0	0	0	0	0	0	0	0	0	0	0	0	0	0	0	0	0	0	0	0	0	0	0	0	0	0	0	0	0	0	0	0	0	0	0	30	0
7bfecb0d4afce97f21f923c504a5b298	0	0	0	0	0	82	0	0	0	0	0	0	0	0	0	0	0	0	0	0	0	0	0	0	0	0	0	0	0	0	0	0	0	0	0	0	0	0	0	0	0	0	0	0	0	0	0	0	0
b72d3325b8d891fc831e9cdf01a33ec1	0	0	0	0	0	6	0	0	0	10	0	0	0	0	0	0	0	0	0	0	0	0	0	10	0	0	0	0	0	0	0	0	0	0	0	0	0	0	0	0	0	0	0	4	0	6	0	0	0
5f283c4b78100f06479b98eb7eb20796	0	0	0	0	0	0	0	82	0	0	0	0	0	0	0	0	0	0	0	0	0	0	0	0	0	0	0	0	0	0	0	0	0	0	0	0	0	0	0	0	0	0	0	0	0	0	0	0	0
58ea1ea3faf18df91da4df7b35220736	0	0	0	0	35	0	0	0	0	2	0	0	0	0	0	0	0	0	0	0	0	0	0	0	0	0	0	0	0	0	0	0	0	0	0	0	0	0	7	0	0	0	0	0	0	0	0	0	0
e9b8847f4d8050d58ccc7b822b463826	0	0	0	0	0	0	0	0	0	0	0	0	0	41	0	0	0	0	0	0	0	0	0	0	0	41	0	0	0	0	0	0	0	0	0	0	0	0	0	0	0	0	0	0	0	0	0	0	0
997504dc33def5acedb59d94f307cfdc	0	0	0	0	0	0	0	0	0	0	0	0	0	32	0	0	0	0	0	0	50	0	0	0	0	0	0	0	0	0	0	0	0	0	0	0	0	0	0	0	0	0	0	0	0	0	0	0	0
03eddcd6fef09c0ad1b02e6e42feb73c	0	0	0	0	0	0	0	0	0	0	0	0	0	0	7	0	0	7	0	0	0	0	19	3	0	0	5	0	0	0	0	3	0	0	0	0	21	0	0	0	0	0	0	0	0	0	0	0	0
f93a2e43844030dbd1245f8e3d4fe842	0	12	0	0	0	0	0	0	0	0	0	0	0	0	0	0	59	0	0	0	0	0	0	0	0	0	0	0	0	0	0	0	0	0	0	0	0	0	0	0	0	0	0	0	0	0	0	0	0
d87beea376d7dcf21b6b294ac42c0121	0	0	0	0	0	0	0	0	0	0	0	0	0	0	0	0	28	0	0	0	0	0	0	0	0	0	0	0	0	54	0	0	0	0	0	0	0	0	0	0	0	0	0	0	0	0	0	0	0
1e92fff9839b617aae4e8787f7fb9e11	0	0	0	0	0	0	0	0	0	0	0	0	0	0	0	0	0	0	0	0	0	0	0	82	0	0	0	0	0	0	0	0	0	0	0	0	0	0	0	0	0	0	0	0	0	0	0	0	0
7599dbc9a172cfefad9cc93db13bf350	0	16	0	0	0	0	0	0	0	0	0	0	0	0	0	0	0	0	0	0	0	0	0	66	0	0	0	0	0	0	0	0	0	0	0	0	0	0	0	0	0	0	0	0	0	0	0	0	0
568f774ca21dfc5a606ee862b8bb1d83	0	0	0	0	0	0	0	0	0	0	0	0	0	0	0	0	0	0	0	0	0	0	0	0	0	0	0	0	0	0	0	18	0	0	0	0	0	0	0	0	0	0	0	0	0	0	0	0	0
abe4ff93bbf702980173fc21685306a8	0	0	0	0	0	0	0	0	0	0	0	0	0	0	0	0	0	0	0	0	0	0	0	0	0	0	0	0	0	0	0	0	82	0	0	0	0	0	0	0	0	0	0	0	0	0	0	0	0
6ae733262fa6858e6f2622cb17122ea4	0	0	0	0	0	0	0	0	0	0	0	0	0	0	0	0	0	0	0	0	0	0	0	0	0	0	0	0	0	0	0	0	0	6	0	0	0	0	0	0	0	0	0	0	0	0	0	0	0
e1356f6c5e9a6f144a9655c064fae2af	0	0	0	0	0	0	0	0	0	0	0	0	0	0	0	0	0	0	0	0	0	0	0	0	0	0	0	0	0	0	0	0	0	0	0	0	0	0	0	0	0	0	0	0	0	82	0	0	0
650876fefcfb3c4a1d58c95a9f828303	0	0	0	0	0	0	0	0	0	0	0	0	0	0	0	0	0	0	0	0	0	0	0	0	0	0	0	0	0	0	0	0	0	0	0	0	0	0	0	0	0	0	0	0	0	0	0	0	0
7e8b7bd4c8faed5287273ac828bf2f4a	0	0	0	0	0	0	0	0	0	0	0	0	0	0	0	0	0	0	0	0	0	0	0	0	0	0	0	0	0	0	0	0	0	0	0	0	0	0	0	0	0	0	0	0	0	0	0	0	0
ae2fb034fe03ece0cd8d8807381f198a	0	0	0	0	0	0	0	0	0	0	0	0	0	0	0	0	0	0	0	0	0	0	0	0	0	0	0	0	0	0	0	0	0	0	0	0	0	0	0	0	0	0	0	0	0	0	0	0	0
1213a0b48ab3134f9c8c88e1bda66963	0	0	0	0	0	0	0	0	0	0	0	0	0	0	0	0	0	0	0	0	0	0	0	0	0	0	0	0	0	0	0	0	0	0	0	0	0	0	0	0	0	0	0	0	0	0	0	0	0
464bf7b409cbc8c4b0164589d75c4b4c	0	0	0	0	0	0	0	0	0	0	0	0	0	0	0	0	0	0	0	0	0	0	0	0	0	0	0	0	0	0	0	0	0	0	0	0	0	0	82	0	0	0	0	0	0	0	0	0	0
20f843bc4a960660492119819e93e80c	0	0	0	0	0	0	0	0	0	0	0	0	0	0	0	0	0	0	0	0	0	0	0	0	0	0	0	0	0	0	0	0	0	0	0	0	0	0	0	0	0	0	0	0	0	0	0	0	0
0342071551c0832cc089a610b2aab573	0	0	0	0	0	0	0	0	0	44	0	0	0	0	0	0	0	0	0	0	0	0	0	0	0	0	0	0	0	0	0	0	0	37	0	0	0	0	0	0	0	0	0	0	0	0	0	0	0
e0765dac8e92e32efcf0b791dbd856f2	0	0	0	0	0	0	0	0	0	0	81	0	0	0	0	0	0	0	0	0	0	0	0	0	0	0	0	0	0	0	0	0	0	0	0	0	0	0	0	0	0	0	0	0	0	0	0	0	0
b900950365cee0459a3e835b44353d71	0	0	0	0	0	0	0	0	0	0	0	0	0	60	0	0	0	0	0	0	0	0	0	0	0	0	0	0	0	0	0	0	0	0	0	0	0	0	0	0	0	0	0	0	21	0	0	0	0
bddc8b58ca083fbcca4ed1fdb7b53fc5	0	0	0	0	0	0	0	0	0	0	0	0	0	0	0	0	18	0	0	0	0	0	0	0	0	0	0	0	0	0	0	0	0	0	0	0	0	0	0	0	0	0	0	0	0	0	0	0	0
ce4f98a21e8ca0d4a8a9e2b4f5bc0bbf	0	0	0	0	0	0	0	0	0	0	0	0	0	0	0	0	0	9	5	0	0	0	0	0	0	0	0	0	0	0	0	0	0	0	0	0	0	0	0	0	0	0	0	0	0	0	0	0	11
22edee725341333e4e941376d63fd37d	0	0	0	0	0	0	0	0	0	0	0	0	0	0	0	0	0	0	0	0	0	0	0	0	0	0	0	0	0	0	0	0	81	0	0	0	0	0	0	0	0	0	0	0	0	0	0	0	0
9269a5551306b99bcc2b7a790e2dc3ca	0	0	0	0	35	0	0	0	0	0	0	0	0	0	0	0	0	0	0	0	0	0	0	0	0	0	0	0	0	0	0	0	0	0	0	0	0	0	0	0	0	0	0	0	0	0	0	0	0
fa6ca59112ad4eec9ecc01241072f04e	0	0	0	0	0	0	0	0	0	0	0	0	0	0	0	0	0	0	0	0	0	0	0	0	0	0	0	0	0	0	0	0	0	0	0	0	0	0	0	0	0	0	0	0	0	0	0	0	0
bb1c690ae63987c67b0331bb9a673feb	0	0	0	0	0	0	0	0	0	0	0	0	0	0	0	0	0	0	0	0	0	0	0	0	0	0	0	0	0	0	0	0	0	0	0	0	0	0	0	0	0	0	0	0	0	0	0	0	0
500303a1d467a345b7ef4fca1468e2fa	0	0	0	0	0	0	0	0	0	0	0	0	0	0	0	0	0	0	0	0	0	0	0	0	0	0	0	0	0	0	0	0	0	0	0	0	0	0	0	0	0	0	0	0	0	0	0	0	0
9a846db6c0ee1c35aa92ec59e82035b5	0	0	0	0	0	0	0	0	0	0	0	0	0	0	0	0	0	0	0	0	0	0	0	0	0	0	0	0	0	0	0	0	0	0	0	0	0	0	0	0	0	0	0	0	0	0	0	0	0
[truncated: 5,483 more rows]
[truncated: 36 more columns]

## Sheet: Supplementary Table2
Supplementary Table 2. The gut microbiota proportions in the HC and early-stage NSCLC group at the phylum, species, and genus levels
Phylum	HC	NSCLC
Firmicutes	54.7094	60.5629
Bacteroidota	23.9973	19.0691
Proteobacteria	7.52591	12.9666
Actinobacteriota	9.81002	4.34847
Verrucomicrobiota	1.28437	2.07153
Fusobacteriota	1.71132	0.46328
Desulfobacterota	0.84117	0.41496
Cyanobacteria	0.03969	0.02906
Campylobacterota	0.01656	0.0275
Patescibacteria	0.01478	0.01751
Spirochaetota	0.03161	9e-05
Synergistota	0.00661	0.01458
Deferribacterota	0.00851	0.01241
unclassified	0.00211	0.00142
Bdellovibrionota	0	0.00037
Lentisphaerae	0.00028	0
Gemmatimonadota	0	0.00019
Candidatus_Saccharibacteria	0.00017	0
Nitrospirota	0.00017	0
Planctomycetota	0.0001	0
Family	HC	NSCLC
Lachnospiraceae	14.7101	22.5327
Bacteroidaceae	10.5732	14.1926
Ruminococcaceae	12.365	12.4482
Enterobacteriaceae	4.97211	10.3076
Bifidobacteriaceae	8.89298	3.13527
Prevotellaceae	10.3424	1.56389
Veillonellaceae	6.2765	4.4294
Selenomonadaceae	6.54726	3.99146
Oscillospiraceae	3.38278	3.4766
Acidaminococcaceae	3.31103	2.69278
Sutterellaceae	1.92498	1.92625
Akkermansiaceae	1.21429	2.07051
Tannerellaceae	1.43674	1.40929
Erysipelatoclostridiaceae	1.0278	1.50388
Eubacterium]_coprostanoligenes_group	1.18951	1.36668
Streptococcaceae	0.85812	1.6311
Firmicutes_unclassified	0.99905	1.40355
Rikenellaceae	0.92071	1.1685
Fusobacteriaceae	1.69689	0.45624
Coriobacteriaceae	0.6567	0.65934
Christensenellaceae	0.43498	0.81892
Desulfovibrionaceae	0.84463	0.42037
Lactobacillaceae	0.48125	0.58064
Clostridiaceae	0.33757	0.69627
Clostridia_UCG-014_unclassified	0.40445	0.62506
Monoglobaceae	0.44817	0.47935
Peptostreptococcaceae	0.4092	0.48331
Erysipelotrichaceae	0.48265	0.30619
Pasteurellaceae	0.24566	0.35002
Butyricicoccaceae	0.30119	0.2502
Others	2.31214	2.62391
Genus	HC	NSCLC
Bacteroides	10.5731	14.1926
Faecalibacterium	8.60528	8.76456
Bifidobacterium	8.89257	3.13451
Megamonas	6.21536	3.91762
Escherichia-Shigella	3.19764	5.80025
Prevotella_9	8.0707	1.05596
Dialister	5.63964	2.54881
Agathobacter	1.92344	4.60663
Phascolarctobacterium	3.28766	2.65236
Klebsiella	1.53257	3.75847
Ruminococcus]_torques_group	1.47144	2.64004
UCG-002	1.82909	1.93013
Lachnospiraceae_unclassified	1.46931	2.21162
Ruminococcus	1.99882	1.55992
Akkermansia	1.21429	2.07051
Parasutterella	1.32682	1.5572
Ruminococcus]_gnavus_group	0.5968	2.04723
Lachnoclostridium	1.43698	1.31148
Parabacteroides	1.42875	1.29701
Roseburia	1.15775	1.42209
Eubacterium]_coprostanoligenes_group_unclassified	1.18951	1.36668
Streptococcus	0.85165	1.61822
Firmicutes_unclassified	0.99905	1.40355
Fusicatenibacter	0.56652	1.64426
Blautia	0.65485	1.47984
Subdoligranulum	0.86846	1.24779
Coprococcus	1.16985	0.9649
Alistipes	0.89834	1.0887
Erysipelotrichaceae_UCG-003	0.48085	1.35962
Fusobacterium	1.691	0.24098
Others	18.7619	19.1065

## Sheet: Supplementary Table3
Supplementary Table 3. LC-MS-based metabolite identified in HC and early-stage NSCLC group
Compound_ID	Name	Formula	Molecular Weight	RT [min]	m/z	mzCloud_Results	mzVault_Results	MassList_Results	all_NSCLC1	all_NSCLC2	all_NSCLC3	all_NSCLC4	all_NSCLC5	all_NSCLC6	all_NSCLC7	all_NSCLC8	all_NSCLC9	all_NSCLC10	all_NSCLC11	all_NSCLC12	all_NSCLC13	all_NSCLC14	all_NSCLC15	all_NSCLC16	all_NSCLC17	all_NSCLC18	all_NSCLC19	all_NSCLC20	all_NSCLC21	all_NSCLC22	all_NSCLC23	all_NSCLC24	all_NSCLC25	all_NSCLC26	all_NSCLC27	all_NSCLC28	all_NSCLC29	all_HC1	all_HC2	all_HC3	all_HC4	all_HC5	all_HC6	all_HC7	all_HC8	all_HC9	all_HC10	all_HC11	all_HC12
Com_1001_pos	Docosapentaenoic acid	C22 H34 O2	330.256	10.088	331.263	Full match	Full match	Full match	4.2722e+07	2.42339e+08	4.11365e+07	4.2601e+07	7.51701e+07	4.17462e+07	5.20031e+07	9.27505e+07	5.59269e+07	9.35212e+07	1.5712e+08	9.30116e+07	1.34067e+08	9.68089e+07	4.52416e+07	4.74023e+07	5.92482e+07	4.11823e+07	4.49827e+07	8.75432e+07	5.7038e+07	4.40266e+07	4.02597e+07	5.90609e+07	3.27446e+07	7.65821e+07	8.66166e+07	9.54442e+07	6.62694e+07	8.08058e+07	7.41992e+07	7.65666e+07	2.50766e+07	7.17097e+07	2.40435e+07	2.95117e+07	8.01619e+07	8.20871e+07	8.70511e+07	1.01593e+08	2.43752e+07
Com_1003_pos	Methionine	C5 H11 N O2 S	149.051	2.018	150.059	Full match	Full match	Full match	1.51964e+08	1.0653e+08	2.18273e+08	1.55323e+08	1.76631e+08	1.33096e+08	2.02678e+08	9.15514e+07	1.50863e+08	1.05817e+08	1.5121e+08	1.80557e+08	1.66448e+08	1.96497e+08	1.49802e+08	1.70081e+08	1.24451e+08	1.73062e+08	1.2124e+08	1.47857e+08	1.8973e+08	1.77356e+08	1.52182e+08	1.96262e+08	1.85291e+08	2.07262e+08	2.10787e+08	2.14766e+08	1.35839e+08	1.94297e+08	1.74989e+08	1.66774e+08	1.20778e+08	1.55735e+08	1.82146e+08	2.4597e+08	2.24914e+08	1.6268e+08	1.61939e+08	1.60501e+08	1.02186e+08
Com_10059_pos	(1E,4E)-1,5-bis(4-methoxyphenyl)penta-1,4-dien-3-one	C19 H18 O3	294.129	6.563	295.137	Invalid mass	No results	No results	253000	219125	222523	253225	197816	291322	301648	205598	9.89898e+06	201057	199894	281581	227912	303797	233307	224618	244787	222395	450643	240861	283075	400227	259491	274866	228714	223189	250952	380984	434267	209375	204464	235857	190022	230647	219127	416203	274697	235588	202593	225464	205513
Com_1006_pos	LPE 18:1	C23 H46 N O7 P	479.302	9.514	480.309	No results	Full match	Full match	8.56914e+07	8.50808e+07	1.24083e+08	1.27862e+08	8.12154e+07	1.30053e+08	2.15684e+08	1.24813e+08	1.0636e+08	7.78204e+07	1.4592e+08	7.4818e+07	1.01979e+08	1.02541e+08	1.2668e+08	9.32226e+07	1.13054e+08	9.84448e+07	2.3755e+08	9.04514e+07	1.7518e+08	1.354e+08	2.04418e+08	8.04411e+07	1.52605e+08	1.7416e+08	8.323e+07	1.327e+08	1.18853e+08	1.26403e+08	1.28572e+08	9.55229e+07	1.66285e+08	1.08964e+08	1.0084e+08	8.57922e+07	6.44145e+07	7.8823e+07	8.27694e+07	1.09075e+08	1.81217e+08
Com_10072_pos	ACar 20:0	C27 H54 N O4	455.398	8.225	456.405	No results	Invalid mass	No results	2.82109e+06	1.70692e+06	4.01329e+06	3.67517e+06	2.4936e+06	2.34172e+06	3.08141e+06	2.60266e+06	3.12026e+06	2.27897e+06	2.43732e+06	3.19977e+06	2.01733e+06	2.36344e+06	3.11182e+06	1.96362e+06	2.21063e+06	2.04387e+06	1.02996e+07	1.74711e+06	2.3921e+06	3.82525e+06	1.97144e+06	1.50445e+06	1.84593e+06	3.60663e+06	2.66335e+06	1.51452e+06	2.53984e+06	2.74298e+06	2.55844e+06	3.02876e+06	2.46106e+06	1.44255e+06	3.02585e+06	2.41872e+06	2.03864e+06	4.63152e+06	2.53315e+06	2.20667e+06	1.70798e+06
Com_10073_pos	1-(3-ethyl-2,4-dihydroxy-6-methoxyphenyl)butan-1-one	C13 H18 O4	220.108	6.493	221.115	Invalid mass	No results	No results	4.34585e+06	3.37514e+06	4.86329e+06	5.9655e+06	5.48657e+06	4.0139e+06	6.13217e+06	5.61488e+06	3.76557e+06	5.87817e+06	5.54256e+06	4.71378e+06	4.38065e+06	2.62413e+06	6.46053e+06	4.3559e+06	4.26597e+06	2.87638e+06	1.02985e+07	5.16492e+06	5.90888e+06	5.26174e+06	3.30084e+06	5.29823e+06	6.85821e+06	5.60574e+06	4.25827e+06	4.36065e+06	8.36518e+06	1.602e+06	3.77277e+06	2.85623e+06	4.63197e+06	6.75171e+06	3.30404e+06	2.20938e+06	2.80387e+06	2.41412e+06	2.46852e+06	3.07838e+06	3.79535e+06
Com_1011_pos	Terephthalic Acid	C8 H6 O4	166.027	5.329	167.034	No results	No results	Full match	8.48546e+07	2.32789e+07	3.55738e+06	4.96615e+06	3.59528e+07	2.20334e+07	7.71542e+07	6.4482e+07	2.93979e+07	9.62968e+07	2.26196e+07	1.16038e+07	8.77981e+06	2.51169e+07	1.8013e+07	753744	1.27008e+07	3.90588e+07	2.5884e+06	6.38207e+06	2.36985e+07	1.55647e+08	1.06577e+08	1.63782e+07	6.92403e+06	5.32556e+07	2.12001e+07	2.59765e+07	7.47316e+07	3.66256e+07	4.87438e+06	3.0887e+07	2.23358e+08	3.7103e+07	6.38337e+07	6.3094e+06	8.35844e+06	1.25616e+08	3.07142e+07	4.71934e+06	855269
Com_10134_pos	PC (19:1/20:5)	C47 H82 N O8 P	1639.14	11.185	820.581	No results	Invalid mass	No results	9.92379e+06	4.08237e+06	4.58227e+06	4.8387e+06	8.89995e+06	6.70166e+06	3.76829e+06	414117	6.1796e+06	6.4901e+06	7.61413e+06	4.51748e+06	9.58271e+06	5.4813e+06	5.84584e+06	8.64226e+06	1.00944e+07	1.06882e+07	7.51382e+06	7.423e+06	5.97789e+06	9.87175e+06	6.07704e+06	6.31707e+06	9.10334e+06	4.06381e+06	5.50359e+06	8.84942e+06	6.59488e+06	2.30136e+06	6.8126e+06	6.63577e+06	1.04134e+06	343108	3.07655e+06	326169	4.4183e+06	3.69169e+06	7.19472e+06	514526	4.49498e+06
Com_10138_neg	6-Keto-prostaglandin f1alpha	C20 H34 O6	370.236	6.525	369.229	No results	No results	Full match	78704.4	77457	113225	114446	61511.9	93919.2	992138	69705.2	72818.6	93218	144533	73475.6	108011	72267.4	115587	67899.6	76642.1	95036.7	143565	136341	73362.7	77728.7	153730	161324	82684.5	77658.6	180452	78475.1	85776.4	66034.8	71078.5	61964.6	62868.1	75821.9	74271.5	72709.7	74499.9	86492.1	107323	71113.4	69380.6
Com_10161_pos	4-methoxy-6-[2-(4-methoxyphenyl)ethyl]-2H-pyran-2-one	C15 H16 O4	260.103	6.479	261.11	Invalid mass	No results	No results	1.70942e+06	1.76277e+06	5.35108e+06	2.37193e+06	1.35224e+06	1.61523e+06	3.28065e+06	3.98227e+06	1.46734e+06	3.45848e+06	3.60028e+06	2.71928e+06	4.03654e+06	6.45417e+06	6.84031e+06	1.77341e+06	2.592e+06	1.5243e+06	3.34708e+06	6.69483e+06	3.03724e+06	2.01761e+06	4.01724e+06	3.95939e+06	4.55131e+06	2.23531e+06	1.02324e+07	1.80069e+06	1.10968e+07	1.54263e+06	1.69178e+06	3.22353e+06	4.45685e+06	2.61359e+06	1.90117e+06	1.4116e+06	1.4993e+06	2.55466e+06	7.03014e+06	4.72932e+06	6.44521e+06
Com_1023_neg	10-Hydroxydecanoic acid	C10 H20 O3	142.136	7.122	141.129	No results	Invalid mass	No results	7.83327e+06	1.10966e+07	1.11444e+07	1.06635e+07	8.23302e+06	7.9455e+06	1.14955e+07	9.58637e+06	1.1345e+07	1.0599e+07	1.24264e+07	1.11272e+07	8.70266e+06	1.33157e+07	1.29654e+07	2.86003e+06	8.70561e+06	8.04011e+06	5.85561e+06	1.90418e+07	1.5941e+07	7.48141e+06	8.42066e+06	1.31075e+07	2.26186e+07	1.11201e+07	1.30983e+07	1.01161e+07	9.85026e+06	1.16141e+07	1.64793e+07	8.74114e+06	9.539e+06	9.4662e+06	1.89087e+07	7.8026e+06	1.07022e+07	1.21471e+07	1.14761e+07	1.05925e+07	1.9096e+07
Com_1025_pos	Palmitoylcarnitine	C23 H45 N O4	399.335	7.32	400.343	Full match	Full match	Full match	1.27324e+08	1.48958e+08	1.22966e+08	1.09393e+08	1.29684e+08	1.16439e+08	1.56922e+08	1.24346e+08	1.08202e+08	1.34594e+08	1.55441e+08	1.45304e+08	1.0526e+08	1.73685e+08	1.01838e+08	1.18378e+08	1.4065e+08	1.30801e+08	2.32982e+08	9.55002e+07	1.04288e+08	1.51074e+08	1.18773e+08	9.75826e+07	9.28648e+07	1.08913e+08	1.33691e+08	1.32623e+08	1.17058e+08	1.61746e+08	1.45999e+08	1.86745e+08	1.19623e+08	1.10369e+08	1.69723e+08	1.04449e+08	1.74025e+08	2.07114e+08	1.76619e+08	1.20927e+08	7.71723e+07
Com_1026_neg	(±)9(10)-DiHOME	C18 H34 O4	296.236	8.071	295.228	Invalid mass	Invalid mass	No match	9.19672e+06	2.43471e+07	1.11516e+07	1.13971e+07	1.4106e+07	6.53367e+06	1.08289e+07	8.12223e+06	9.13398e+06	1.41962e+07	1.51717e+07	1.53238e+07	9.92604e+06	1.88835e+07	1.57628e+07	1.37373e+07	1.0859e+07	1.69795e+07	1.50731e+07	1.43362e+07	1.07771e+07	9.82359e+06	1.08014e+07	1.32285e+07	8.50785e+06	1.77653e+07	2.04326e+07	1.20862e+07	1.3901e+07	1.06532e+07	1.17604e+07	1.42297e+07	5.51547e+06	8.46333e+06	5.06576e+06	9.0564e+06	8.77847e+06	1.23881e+07	8.43009e+06	1.39627e+07	1.37994e+07
Com_10302_neg	D-Proline	C5 H9 N O2	115.064	1.467	114.056	No results	No results	Full match	771750	625884	652762	572980	596104	745774	743943	529217	536780	703093	761080	662347	535966	688923	652623	714732	535698	700360	905496	597552	665439	709994	728694	593057	658457	910936	571189	691909	584784	812995	681890	573796	544808	710070	548195	598708	607236	548466	622684	591857	609964
Com_1030_neg	LPC 20:2	C28 H54 N O7 P	593.371	9.835	592.364	No results	Invalid mass	No results	2.21232e+07	1.16824e+07	1.33971e+07	1.60613e+07	1.21578e+07	2.22369e+07	1.69064e+07	1.3737e+07	1.32552e+07	1.38022e+07	2.64299e+07	1.03998e+07	1.20783e+07	9.46802e+06	2.09376e+07	1.67838e+07	1.58198e+07	1.43084e+07	3.0129e+07	2.05512e+07	1.99209e+07	2.43453e+07	1.87677e+07	1.87289e+07	1.38057e+07	2.30159e+07	8.30872e+06	2.27086e+07	1.94196e+07	1.11021e+07	1.67823e+07	1.09581e+07	1.66668e+07	1.29418e+07	1.24665e+07	9.15067e+06	7.30064e+06	9.23264e+06	9.64867e+06	1.33561e+07	1.75971e+07
Com_10339_pos	PC (3:0/16:2)	C27 H50 N O8 P	547.326	9.746	548.335	No results	Full match	No results	6.07725e+06	3.33647e+06	4.44229e+06	5.41401e+06	2.70515e+06	6.05629e+06	3.93197e+06	4.13343e+06	4.58545e+06	4.01435e+06	7.36472e+06	5.24229e+06	5.25162e+06	2.90255e+06	5.72579e+06	5.27697e+06	4.08205e+06	2.37157e+06	7.21661e+06	4.20893e+06	6.8917e+06	5.96307e+06	5.69751e+06	4.82118e+06	4.78276e+06	1.08724e+07	3.06109e+06	6.36031e+06	1.10843e+07	5.04332e+06	3.94104e+06	3.74083e+06	6.8506e+06	3.17875e+06	6.72797e+06	2.7324e+06	3.23416e+06	4.56854e+06	4.95865e+06	2.42135e+06	6.97426e+06
Com_10396_pos	3-Acetoxyurs-12-en-23-oic acid	C32 H50 O4	498.369	11.01	499.377	Full match	No results	No results	5.67738e+06	3.67148e+06	6.06917e+06	3.82907e+06	2.69415e+06	3.51126e+06	3.57005e+06	2.43722e+06	3.47566e+06	2.50126e+06	2.74061e+06	3.19795e+06	2.06545e+06	2.91645e+06	2.21624e+06	1.35113e+06	3.34232e+06	2.40737e+06	675201	3.7142e+06	5.41648e+06	397797	3.58494e+06	2.95869e+06	3.01308e+06	2.94839e+06	4.99164e+06	4.44037e+06	3.58701e+06	5.41361e+06	2.40103e+06	3.85399e+06	5.50217e+06	2.35045e+06	3.97523e+06	3.56281e+06	3.31508e+06	3.95776e+06	2.2956e+06	2.31032e+06	1.97733e+06
Com_103_neg	Palmitic acid	C16 H32 O2	256.241	10.331	255.233	Full match	No results	No results	1.23282e+08	4.38547e+08	1.20709e+08	1.48314e+08	2.51676e+08	1.49971e+08	1.8355e+08	2.39709e+08	1.80029e+08	2.79183e+08	3.35886e+08	2.75663e+08	1.58806e+08	3.69934e+08	1.00503e+08	2.82079e+08	1.60356e+08	1.56533e+08	2.13682e+08	1.61897e+08	1.15348e+08	1.5955e+08	1.3613e+08	1.66022e+08	1.10722e+08	2.93894e+08	2.08452e+08	2.03708e+08	2.01048e+08	2.32318e+08	3.03489e+08	2.15196e+08	1.11815e+08	2.19508e+08	8.9964e+07	1.28376e+08	2.54947e+08	2.77225e+08	1.74654e+08	2.96695e+08	5.16236e+07
Com_10429_pos	N-(3-chloro-2-methylphenyl)-N'-(3-methoxypropyl)thiourea	C12 H17 Cl N2 O S	272.078	5.836	273.085	Invalid mass	No results	No results	943153	760738	791613	784743	931449	1.84158e+06	599815	760455	1.95239e+06	632170	789556	737073	701118	592751	1.98956e+06	789380	2.24704e+06	446843	9.72965e+06	1.25786e+06	607477	1.05942e+06	607020	768215	1.01303e+06	1.1035e+06	654549	1.22682e+06	2.24263e+06	937392	634821	673474	880747	808285	446397	5.73414e+06	509977	703841	788526	517674	2.26307e+06
Com_1047_neg	FAHFA (18:1/20:3)	C38 H66 O4	586.495	10.529	585.487	No results	Full match	No results	6.67275e+06	2.81239e+07	8.29138e+06	9.93655e+06	9.68453e+06	7.86883e+06	9.39839e+06	1.35416e+07	1.06064e+07	1.68253e+07	1.79304e+07	1.9919e+07	1.07962e+07	2.18139e+07	4.59733e+06	2.41839e+07	1.15633e+07	1.3988e+07	1.36324e+07	1.03868e+07	1.23584e+07	6.27702e+06	5.02942e+06	1.32901e+07	3.26199e+06	2.19602e+07	1.44867e+07	1.05799e+07	1.15202e+07	1.52798e+07	7.94101e+06	1.04806e+07	4.84607e+06	1.20142e+07	1.41027e+06	7.62538e+06	1.31934e+07	1.67953e+07	1.05353e+07	1.69259e+07	850353
Com_10491_pos	4-methylphenyl 1-ethyl-3-methyl-1H-pyrazole-5-carbothioate	C14 H16 N2 O S	260.103	6.279	261.11	Invalid mass	No results	No results	2.29216e+06	1.84273e+06	2.8227e+06	2.481e+06	1.89065e+06	1.75929e+06	3.28065e+06	2.43898e+06	1.44693e+06	3.45848e+06	1.98552e+06	4.92947e+06	3.47472e+06	6.45417e+06	6.84031e+06	2.2772e+06	2.47312e+06	2.41877e+06	3.34708e+06	1.96914e+06	3.03724e+06	2.10027e+06	1.65056e+06	3.95939e+06	5.26548e+06	2.23531e+06	2.0274e+06	2.07031e+06	1.10968e+07	3.57718e+06	2.12675e+06	3.22353e+06	4.45685e+06	2.61359e+06	2.21957e+06	1.52087e+06	2.67984e+06	2.58814e+06	2.70229e+06	4.72932e+06	6.44521e+06
Com_10518_neg	Lysopc 16:1	C24 H48 N O7 P	493.318	9.193	492.311	No results	No results	Full match	490383	248902	270708	225431	244838	268851	262074	262556	278731	220863	439432	275138	197964	252624	395690	240425	277413	228539	656069	202761	329553	460632	237481	243055	290172	466165	223980	658692	1.02164e+06	147889	237674	352626	270442	264157	383340	238668	196084	168615	204981	463160	227170
Com_10528_pos	SM (d15:1/26:2)	C46 H89 N2 O6 P	796.649	11.384	797.654	No results	Full match	No results	6.53049e+06	7.38248e+06	4.02288e+06	4.94021e+06	6.45568e+06	5.5112e+06	4.36616e+06	4.62399e+06	7.42442e+06	8.1724e+06	4.49486e+06	4.00544e+06	5.67357e+06	5.40844e+06	3.79861e+06	4.0422e+06	7.81258e+06	5.62614e+06	7.3795e+06	6.03087e+06	2.62658e+06	5.13638e+06	7.25205e+06	5.56517e+06	6.18566e+06	7.774e+06	7.14582e+06	5.41188e+06	5.74312e+06	5.47975e+06	4.69133e+06	6.49367e+06	4.84845e+06	5.45441e+06	3.75972e+06	6.66383e+06	3.94668e+06	4.99999e+06	1.00277e+07	4.39653e+06	6.46844e+06
Com_10564_pos	PC (16:1e/16:1)	C40 H78 N O7 P	715.553	10.825	716.561	No results	Full match	No results	2.22181e+06	6.69685e+06	2.81182e+06	3.15692e+06	3.53645e+06	3.27825e+06	3.86087e+06	1.76191e+06	2.75022e+06	3.6039e+06	1.96536e+06	4.30155e+06	3.00701e+06	2.86428e+06	3.51448e+06	2.6863e+06	2.64813e+06	3.02094e+06	2.87511e+06	9.84839e+06	2.17129e+06	4.35409e+06	5.24997e+06	4.3051e+06	3.0362e+06	3.09424e+06	4.09378e+06	3.93199e+06	2.41608e+06	2.12125e+06	3.44934e+06	3.48425e+06	2.11279e+06	5.22821e+06	2.60001e+06	3.32057e+06	2.78974e+06	3.47236e+06	2.2957e+06	1.94153e+06	4.37397e+06
Com_10572_pos	5-Henicosyl-1,3-benzenediol	C27 H48 O2	404.366	10.868	405.373	Full match	No results	No results	4.79215e+06	3.58567e+06	3.77528e+06	5.38656e+06	2.56381e+06	3.53093e+06	4.42738e+06	5.20917e+06	2.75188e+06	3.95644e+06	2.27498e+06	2.82359e+06	1.29001e+06	2.88152e+06	1.49539e+06	1.4239e+06	3.17422e+06	4.08378e+06	962139	4.6457e+06	4.70098e+06	5.14376e+06	4.18088e+06	1.04777e+07	6.57716e+06	3.93682e+06	5.58092e+06	2.70172e+06	3.21395e+06	3.85572e+06	3.60341e+06	6.66321e+06	7.63294e+06	4.77354e+06	4.87585e+06	3.70869e+06	2.75618e+06	3.19726e+06	2.36895e+06	3.24954e+06	1.50613e+06
Com_10585_pos	Apocynin	C9 H10 O3	166.063	6.411	167.071	Full match	Partial match	Full match	4.28626e+06	1.34175e+06	6.36393e+06	1.68054e+06	1.54406e+06	1.40272e+06	1.84008e+06	3.01835e+06	1.11493e+06	2.26607e+06	1.37479e+06	2.59117e+06	3.72294e+06	1.36446e+06	1.81843e+06	1.1602e+06	2.52153e+06	1.28476e+06	1.0425e+06	3.35334e+06	1.58677e+06	1.80155e+06	1.35423e+06	1.71972e+06	1.22713e+06	6.19037e+06	3.80527e+06	2.88214e+06	1.09326e+07	2.41567e+06	1.87813e+06	1.41854e+06	1.63002e+06	1.49295e+06	2.44227e+06	1.50162e+06	3.9511e+06	1.4953e+06	4.70588e+06	1.36487e+06	1.20767e+06
Com_1059_neg	1,2,3-cyclopropanetricarboxylic acid	C6 H6 O6	174.017	1.401	173.009	Full match	Not the top hit	Full match	1.04718e+07	1.48669e+07	1.30029e+07	1.39091e+07	1.58148e+07	1.27413e+07	1.57187e+07	1.79558e+07	1.45411e+07	1.46482e+07	1.45733e+07	1.49931e+07	1.09648e+07	2.79776e+07	1.39624e+07	2.13108e+07	1.9051e+07	1.72375e+07	1.582e+07	2.05408e+07	1.70822e+07	2.03801e+07	2.09636e+07	1.48783e+07	1.09459e+07	2.1447e+07	1.93887e+07	1.58605e+07	1.69753e+07	1.07568e+07	1.12709e+07	1.24032e+07	9.1384e+06	1.54447e+07	1.09007e+07	9.5795e+06	1.29362e+07	1.30461e+07	1.82656e+07	1.42535e+07	1.31394e+07
Com_105_neg	LPE 18:2	C23 H44 N O7 P	477.286	9.007	476.279	No results	Full match	Full match	2.15303e+08	1.53773e+08	2.19809e+08	1.87821e+08	1.96744e+08	2.48422e+08	3.30798e+08	2.64371e+08	2.57463e+08	1.51304e+08	2.46416e+08	1.53283e+08	1.57403e+08	1.92445e+08	2.73417e+08	2.39798e+08	2.02872e+08	1.57643e+08	4.38298e+08	1.84647e+08	2.88466e+08	3.38597e+08	3.69821e+08	1.74122e+08	2.59568e+08	2.59252e+08	1.05073e+08	1.82571e+08	1.84872e+08	1.72499e+08	2.24858e+08	1.78663e+08	2.69624e+08	2.65535e+08	1.81541e+08	1.21163e+08	9.9611e+07	1.94761e+08	1.45977e+08	2.88557e+08	3.07852e+08
Com_10601_neg	2-{1-[2-(4-benzhydrylpiperazino)-2-oxoethyl]cyclopentyl}acetic acid	C26 H32 N2 O3	420.237	7.212	419.23	Invalid mass	No results	No results	76684.5	121352	187463	123948	61384.6	76920.5	503148	176076	69587.9	180799	88090.9	107166	64442	184784	170690	74588	82532.9	79198.3	98214.9	205791	181556	91945.4	135998	110014	568056	78073.7	120603	103766	90974.2	104970	687922	57624.2	72279.1	62272.2	225079	61175.1	119315	96186.7	71333.4	67731.3	124300
Com_10601_pos	1-(2-furyl)pentane-1,4-dione	C9 H10 O3	188.045	5.762	189.053	Invalid mass	No results	No results	1.61169e+06	2.90894e+06	2.49449e+06	2.81799e+06	4.73293e+06	915135	2.86455e+06	1.66251e+06	3.20847e+06	2.64637e+06	5.46584e+06	2.98568e+06	1.66981e+06	2.20501e+06	1.93175e+06	1.92694e+06	3.51659e+06	1.01748e+07	1.86779e+06	4.35274e+06	2.87738e+06	3.45812e+06	1.50282e+06	2.51434e+06	3.51277e+06	227964	1.56873e+06	1.96385e+06	2.10426e+06	2.099e+06	1.93368e+06	2.73894e+06	2.765e+06	3.05162e+06	537544	2.60021e+06	2.95369e+06	2.01272e+06	239259	2.35859e+06	4.64049e+06
Com_1060_neg	PC (16:1e/18:2)	C42 H80 N O7 P	787.575	10.594	786.568	No results	Invalid mass	No results	1.03827e+07	1.11501e+07	5.30867e+06	1.72249e+07	1.11586e+07	7.02186e+06	1.40417e+07	8.1039e+06	7.43382e+06	1.00181e+07	9.75989e+06	9.74964e+06	7.22193e+06	7.40678e+06	6.50036e+06	1.1177e+07	1.12912e+07	1.14785e+07	9.13037e+06	7.23684e+06	1.05281e+07	1.22797e+07	9.70234e+06	1.38159e+07	6.76655e+06	1.45452e+07	1.00579e+07	9.55042e+06	1.57656e+07	8.30509e+06	8.81979e+06	7.15869e+06	1.46082e+07	8.19262e+06	1.3863e+07	5.98009e+06	6.46699e+06	8.89861e+06	6.44756e+06	5.7663e+06	8.51165e+06
Com_1062_neg	Lysops 22:6	C28 H44 N O9 P	569.274	8.949	568.267	No results	No results	Full match	1.54585e+07	2.16513e+07	1.06545e+07	1.61004e+07	1.11026e+07	2.68572e+07	2.01803e+07	1.87494e+07	1.29824e+07	1.55921e+07	2.64474e+07	1.69647e+07	1.44215e+07	1.33333e+07	1.54002e+07	1.55895e+07	1.4212e+07	1.84637e+07	2.8039e+07	1.74302e+07	1.60812e+07	2.11328e+07	2.26926e+07	9.34729e+06	1.34414e+07	2.01936e+07	1.17735e+07	2.49281e+07	1.48299e+07	1.50366e+07	2.30614e+07	1.36326e+07	1.44574e+07	1.90502e+07	1.66514e+07	1.11128e+07	1.20794e+07	1.5498e+07	1.35753e+07	1.84703e+07	2.40716e+07
Com_10658_pos	Cafestol	C20 H28 O3	316.204	6.093	317.212	Full match	Not the top hit	Full match	324702	285858	381641	369960	292042	348699	470171	400258	278696	370813	1.83413e+06	775355	557788	402588	413986	284798	1.03355e+07	326546	306572	350308	724331	1.92692e+06	808211	651136	482334	1.73585e+06	303853	330822	462880	367393	301592	409526	325053	504333	251088	887172	695986	366159	342903	317070	490489
Com_10676_pos	PC (18:2/19:2)	C45 H82 N O8 P	795.571	11.585	796.579	No results	Invalid mass	No results	6.38376e+06	4.03923e+06	3.64808e+06	7.67199e+06	9.53508e+06	4.41535e+06	4.28806e+06	6.92029e+06	5.88495e+06	5.27506e+06	4.0006e+06	4.55324e+06	4.59381e+06	4.52938e+06	3.08375e+06	7.98872e+06	6.45325e+06	7.25385e+06	4.4415e+06	7.90527e+06	5.01207e+06	6.08493e+06	5.18398e+06	4.65676e+06	5.84582e+06	3.46536e+06	4.32708e+06	4.65663e+06	4.71773e+06	7.02317e+06	5.7141e+06	4.95662e+06	8.79313e+06	7.11721e+06	4.25036e+06	7.44773e+06	8.4085e+06	7.10874e+06	6.1055e+06	6.54705e+06	8.09884e+06
Com_10737_neg	2-Methylbutyl beta-D-glucopyranoside	C11 H22 O6	296.147	5.226	295.14	Invalid mass	No results	No results	47638.4	46599.6	41672.6	80652	40244.1	48576.2	41187.8	83091.7	39952.3	41018.5	50463.3	40742.5	37622.7	51618.9	50011.7	408867	46364.4	57818.9	114998	104774	59523.6	89076.2	63016.4	107463	43251.6	116837	55968.4	44986.2	77267.6	40329.4	42659.3	37446.8	36224.8	48388.2	44762.3	37852.6	45609.6	67039.5	55264.7	46409.2	38896.7
Com_1076_neg	3-Hydroxydecanoic acid	C10 H20 O3	188.142	6.869	187.134	No results	Full match	Full match	5.78991e+06	1.70008e+07	6.24516e+06	5.55986e+06	1.30055e+07	5.25993e+06	5.42303e+06	1.84808e+07	1.55023e+07	8.01477e+06	1.62255e+07	1.0053e+07	7.71404e+06	2.75571e+07	5.78081e+06	8.72291e+06	9.29053e+06	7.17755e+06	4.27332e+06	1.80926e+07	1.00675e+07	5.71126e+06	3.6817e+06	8.36975e+06	3.69752e+06	1.0464e+07	2.09884e+07	1.54723e+07	6.95856e+06	2.11053e+07	1.12265e+07	6.76186e+06	5.0528e+06	9.53497e+06	7.18537e+06	6.18298e+06	1.08604e+07	8.70814e+06	1.29705e+07	1.75457e+07	2.70486e+06
Com_10789_pos	2-piperidinobenzoic acid	C12 H15 N O2	205.111	6.185	206.118	Full match	No results	No results	602554	438628	534518	522828	491834	413278	433352	438283	459758	534099	481685	450827	476345	380395	396976	345523	358172	402271	414660	406723	456554	461018	373769	472887	376542	387891	375193	397565	578313	644595	477827	492160	543596	525088	641511	797645	593009	697866	535356	515294	688537
Com_107_neg	PC (16:0/20:3)	C44 H82 N O8 P	829.586	9.801	828.579	No results	Invalid mass	No results	1.88379e+08	1.7541e+08	1.69499e+08	2.5842e+08	2.25476e+08	2.7638e+08	1.90671e+08	2.58074e+08	2.03512e+08	1.96261e+08	2.3369e+08	1.78559e+08	2.23535e+08	2.11384e+08	1.69525e+08	2.12181e+08	2.95002e+08	2.38229e+08	2.61229e+08	2.30054e+08	2.3825e+08	3.86217e+08	1.03345e+08	1.69048e+08	2.57736e+08	2.21519e+08	1.69086e+08	2.27279e+08	2.48371e+08	1.9494e+08	2.049e+08	5.44139e+07	1.55685e+08	1.74403e+08	1.85416e+08	1.96138e+08	2.71878e+08	8.16124e+07	2.31499e+08	2.82802e+08	3.32114e+08
Com_10854_pos	SM (d22:0/15:1)	C42 H85 N2 O6 P	744.615	8.933	745.622	No results	Full match	No results	2.00357e+06	5.66285e+06	6.91404e+06	3.98781e+06	4.73737e+06	5.97297e+06	2.89274e+06	7.93835e+06	3.29825e+06	5.7016e+06	7.52438e+06	5.52418e+06	3.36181e+06	6.18889e+06	2.42926e+06	5.38802e+06	6.9516e+06	3.82536e+06	6.73142e+06	5.40314e+06	4.24466e+06	4.94567e+06	5.09955e+06	4.34479e+06	4.85667e+06	3.77143e+06	6.08013e+06	4.80299e+06	5.78567e+06	6.28897e+06	5.32441e+06	4.97885e+06	4.9812e+06	5.17402e+06	4.467e+06	4.35066e+06	4.77801e+06	3.89328e+06	6.61811e+06	3.62155e+06	5.76427e+06
Com_10868_neg	Orotidine	C10 H12 N2 O8	288.059	5.803	287.052	No results	No results	Full match	128622	442957	128162	115095	137322	61445.1	79403.4	136694	151115	261453	374063	166710	96343.3	411423	98894.1	304791	531828	412759	884986	201690	350254	55765	64766.4	144227	61923.5	302460	295291	420503	122959	316845	351914	306323	77430.8	169003	196270	115704	185925	238496	347718	241998	64363.1
Com_10917_pos	PC (18:4/20:5)	C46 H74 N O8 P	777.531	11.061	778.538	No results	Invalid mass	No results	1.54191e+06	2.14972e+06	2.098e+06	2.55838e+06	1.14387e+06	2.24798e+06	2.87613e+06	1.72699e+06	1.04849e+06	896139	1.3107e+06	9.66999e+06	1.18765e+06	6.82263e+06	2.24735e+06	1.67028e+06	1.56268e+06	2.22629e+06	1.61818e+06	1.54901e+06	2.96365e+06	1.0725e+06	1.54138e+06	4.47736e+06	749423	1.69272e+06	3.04438e+06	2.22617e+06	3.68745e+06	1.48885e+06	927534	1.27624e+06	1.40768e+06	725946	1.41689e+06	2.80096e+06	2.24087e+06	3.41538e+06	2.84638e+06	1.52963e+06	3.12465e+06
Com_10958_pos	Retrorsine	C18 H25 N O6	702.346	4.847	352.18	Invalid mass	No results	No results	162138	193415	195114	196243	160890	416600	199175	175731	223050	193035	164565	173426	192227	9.68838e+06	998294	209062	181851	188614	193195	203288	190031	161865	177625	199357	183882	130598	523417	157391	312727	172747	176452	223566	210778	356820	152045	214937	185871	175767	174538	173195	207667
Com_1095_neg	3-(3,5-dimethyl-1H-pyrrol-2-yl)-2-(2-thienylcarbonyl)acrylonitrile	C14 H12 N2 O S	256.068	1.352	255.06	Full match	No results	No results	1.9252e+07	1.69453e+07	1.75647e+07	1.62593e+07	1.6241e+07	1.59611e+07	1.68748e+07	1.60282e+07	1.51454e+07	1.68378e+07	1.65576e+07	2.74585e+07	1.83968e+07	1.80507e+07	1.94308e+07	1.77105e+07	2.11937e+07	1.76447e+07	1.83174e+07	1.54969e+07	1.69294e+07	2.20018e+07	2.29241e+07	1.8778e+07	1.61894e+07	2.10609e+07	1.56179e+07	2.05947e+07	1.65615e+07	1.68246e+07	2.12279e+07	1.32956e+07	1.59255e+07	2.09271e+07	2.14543e+07	1.68994e+07	1.33064e+07	1.35935e+07	1.42856e+07	1.58681e+07	1.58528e+07
Com_10998_pos	2-(3,4-dihydroxyphenyl)acetamide	C8 H9 N O3	189.043	5.444	190.05	Invalid mass	No match	No match	4.03058e+06	4.93284e+06	5.16228e+06	4.55168e+06	3.43025e+06	3.15534e+06	5.06396e+06	2.18549e+06	1.85004e+06	4.64415e+06	6.02613e+06	3.30106e+06	2.63607e+06	6.17021e+06	2.74698e+06	3.35114e+06	3.53923e+06	2.54142e+06	8.93935e+06	4.45777e+06	4.73563e+06	5.97464e+06	2.43273e+06	7.55416e+06	5.75913e+06	669459	5.05863e+06	3.02284e+06	6.4484e+06	3.00988e+06	3.26723e+06	4.26828e+06	3.55066e+06	4.44833e+06	2.66452e+06	2.86612e+06	6.61591e+06	2.33368e+06	2.3824e+06	3.61339e+06	4.29832e+06
Com_11074_neg	5'-Adenylic acid	C10 H14 N5 O7 P	347.063	5.149	346.055	No results	No results	Full match	178416	307995	150725	705751	193557	436969	343069	151913	112143	118531	543589	232651	183028	276324	492895	207838	409799	408732	766466	322311	338528	550270	341375	146634	735365	223304	399848	273509	238686	131915	106637	137600	61248.3	72726.1	227901	139338	328001	245381	516897	207334	340515
Com_11084_pos	PC (20:3e/20:3)	C48 H86 N O7 P	1639.22	11.368	820.618	No results	Invalid mass	No results	6.49289e+06	6.48599e+06	3.77218e+06	5.65656e+06	8.60768e+06	5.51006e+06	3.90683e+06	3.84336e+06	5.89411e+06	5.55548e+06	4.41506e+06	3.79035e+06	4.28336e+06	4.80716e+06	4.42188e+06	3.29414e+06	6.34913e+06	3.34553e+06	4.82023e+06	4.87395e+06	1.68304e+06	5.26798e+06	6.08568e+06	4.45534e+06	4.62167e+06	5.34811e+06	6.0344e+06	5.18556e+06	3.7798e+06	5.82741e+06	4.36394e+06	4.71138e+06	4.96974e+06	3.9399e+06	3.81139e+06	8.02844e+06	3.77347e+06	3.94078e+06	6.54543e+06	3.56727e+06	5.41799e+06
Com_1108_neg	PE (16:1e/22:6)	C43 H74 N O7 P	747.523	11.507	746.516	No results	Full match	No results	1.68286e+07	9.45193e+06	1.77422e+07	1.09047e+07	3.55325e+06	1.21141e+07	1.76114e+07	1.36905e+07	1.61436e+07	1.04764e+07	9.61306e+06	9.97908e+06	2.25924e+07	1.23254e+07	1.06177e+07	1.86035e+07	2.08166e+07	1.40339e+07	4.20903e+06	1.18283e+07	2.79672e+07	6.20575e+06	1.32399e+07	1.21926e+07	1.59366e+07	1.12376e+07	1.09945e+07	1.35438e+07	1.70714e+07	8.58524e+06	8.70819e+06	8.45397e+06	6.8765e+06	8.10546e+06	6.85772e+06	5.25979e+06	1.33215e+07	1.11994e+07	1.81044e+07	1.87552e+07	1.62606e+07
Com_110_neg	Cholic acid	C24 H40 O5	408.288	7.471	407.281	Full match	Full match	Full match	1.86021e+07	1.31089e+07	1.15691e+08	7.67053e+06	3.7283e+07	6.28326e+06	7.30126e+07	3.32939e+07	6.70077e+07	9.35106e+06	3.07492e+08	3.26167e+07	1.5242e+07	5.30472e+07	1.90353e+08	7.99092e+06	1.55379e+08	2.33791e+07	4.34595e+07	1.42156e+07	1.74512e+07	1.21303e+08	3.70679e+07	4.84317e+07	3.70814e+06	1.03385e+07	1.68492e+07	1.52294e+07	2.45116e+07	2.44624e+07	1.2321e+07	4.86826e+06	3.01295e+07	3.80054e+07	8.68773e+06	1.42099e+08	1.68735e+07	2.11546e+07	1.66777e+08	2.19765e+07	2.94953e+07
Com_1114_pos	PC (17:0/17:1)	C42 H82 N O8 P	759.57	11.456	760.578	No results	Invalid mass	No results	1.75101e+08	7.33718e+07	1.73568e+08	1.27943e+08	1.2394e+08	1.3827e+08	1.1282e+08	1.35456e+08	1.54582e+08	1.34839e+08	1.37109e+08	9.82272e+07	1.39959e+08	1.15247e+08	1.6602e+08	1.34232e+08	1.76817e+08	1.17296e+08	9.44809e+07	1.10901e+08	2.31425e+08	1.00166e+08	1.13694e+08	1.7128e+08	1.23797e+08	9.03173e+07	1.10786e+08	1.03805e+08	2.44543e+08	1.42219e+08	9.52112e+07	1.03733e+08	1.5307e+08	1.42814e+08	1.85279e+08	8.71441e+07	1.46003e+08	1.51658e+08	1.43867e+08	1.3984e+08	1.12253e+08
Com_1116_pos	Cortisol	C21 H30 O5	362.21	6.237	363.217	Full match	Full match	Full match	8.85708e+07	1.39675e+08	1.25295e+08	1.40079e+08	1.16385e+08	1.49605e+08	1.53497e+08	1.22466e+08	1.52723e+08	1.12502e+08	1.16402e+08	1.89201e+08	8.98421e+07	1.34892e+08	1.11414e+08	1.79848e+08	1.39049e+08	1.79038e+08	1.12815e+08	1.8673e+08	1.72885e+08	6.0761e+07	5.76368e+07	1.2846e+08	7.78343e+06	1.37334e+08	7.55053e+07	1.20926e+08	1.19455e+08	1.37124e+08	1.06407e+08	9.03092e+07	1.44265e+08	9.38012e+07	1.19109e+08	1.1503e+08	1.06561e+08	9.59844e+07	6.75285e+07	6.60119e+07	1.64572e+08
Com_11177_pos	Syringic acid	C9 H10 O5	198.053	5.683	199.06	No results	No results	Full match	939291	924875	490203	374661	220195	249681	970972	4.15117e+06	221255	3.77518e+06	500529	974204	535000	2.33911e+06	846501	621344	784328	479320	697766	348721	595821	3.56147e+06	3.48803e+06	460738	2.06918e+06	246331	706841	1.28335e+06	3.00411e+06	701859	731171	2.1447e+06	6.11556e+06	778214	986206	444503	2.3362e+06	751675	279637	1.36722e+06	310963
Com_1118_neg	PC (15:0/18:1)	C41 H80 N O8 P	791.569	8.871	790.562	No results	Invalid mass	No results	8.30542e+06	6.54489e+06	5.23191e+06	7.47444e+06	1.67316e+07	8.36554e+06	4.52718e+06	1.89778e+07	6.02064e+06	9.53734e+06	7.34358e+06	5.61775e+06	9.66222e+06	8.24147e+06	5.37834e+06	9.32958e+06	1.11622e+07	9.80911e+06	7.34495e+06	6.94241e+06	7.49086e+06	1.09935e+07	3.16147e+06	6.39525e+06	9.56203e+06	5.94165e+06	5.581e+06	7.75063e+06	5.17185e+06	6.80346e+06	7.30066e+06	5.0254e+06	3.5087e+06	9.88989e+06	7.30728e+06	5.58175e+06	1.82262e+07	6.59592e+06	6.22325e+06	1.12032e+07	1.13206e+07
Com_11199_pos	Purpurin	C14 H8 O5	256.035	1.207	257.042	No results	Invalid mass	No results	7.31283e+06	4.91916e+06	8.86742e+06	6.9814e+06	6.34591e+06	5.41364e+06	7.53828e+06	5.99192e+06	4.46905e+06	5.33679e+06	6.86288e+06	6.02163e+06	5.01194e+06	7.04705e+06	7.35689e+06	5.57417e+06	7.07893e+06	6.42398e+06	6.12452e+06	6.29329e+06	6.65201e+06	5.85742e+06	5.55339e+06	6.70721e+06	6.79361e+06	4.19016e+06	5.99321e+06	7.30452e+06	6.00308e+06	5.35212e+06	4.66435e+06	7.6129e+06	6.43889e+06	7.47252e+06	5.67422e+06	8.9343e+06	6.13821e+06	4.97052e+06	6.5396e+06	6.05003e+06	7.52178e+06
Com_11202_neg	beta-Estradiol 17-Acetate	C20 H26 O3	314.189	7.834	313.182	No results	No results	Full match	62305.1	54039.3	46889.9	56741.1	45496.8	57596.9	47653	44702.4	46017.4	50331.9	53048.4	52620.9	50917.6	53876.6	49508.9	51622.8	290664	142496	56465.7	49261.9	53111.6	57574.1	57319.7	56843.9	47474.9	52877.9	50196.7	51684	53816.9	44992.4	44731.5	41713.8	40020.2	90015.3	60634	45829.9	43349.5	57762	55814.9	173816	56842.2
Com_1121_pos	Theobromine	C7 H8 N4 O2	180.065	5.015	181.072	Full match	Full match	No results	5.33227e+06	3.92746e+06	4.97553e+07	5.37295e+07	3.62414e+06	4.0058e+06	5.98041e+06	4.2103e+06	4.05505e+06	3.68263e+06	3.81825e+06	4.737e+07	3.87852e+06	3.77013e+06	3.98237e+06	4.45331e+06	4.52257e+06	3.99612e+06	3.16178e+07	3.66946e+06	4.02228e+06	4.53891e+06	4.79979e+07	4.97197e+06	5.01299e+06	5.26592e+06	6.58077e+06	3.91212e+06	1.67987e+07	4.19177e+06	1.04138e+07	3.48313e+06	2.00201e+08	6.50278e+06	3.781e+06	3.61003e+06	9.87286e+06	5.93577e+06	3.88309e+06	6.78815e+06	3.70683e+06
Com_11240_pos	ethyl 2-[(4-methyl-2-oxo-2H-chromen-8-yl)oxy]acetate	C14 H14 O5	262.084	5.572	263.092	Full match	No results	No results	492556	575597	620924	425288	508727	425888	503866	465697	456817	509565	477069	409220	479286	474823	483593	371412	472589	437491	441601	316197	396734	446514	401835	521850	431286	476830	461707	456478	514006	469029	467833	467064	446450	627693	527558	642359	472270	504779	383872	470831	564677
Com_11308_neg	Epicatechin-3-o-gallate	C22 H18 O10	442.091	5.341	441.083	No results	Full match	No results	53427.3	55177.6	43041.9	52346.4	53472.9	57854.1	52227.4	50774.4	52429.6	51493.7	54321.1	43963.4	38931.2	46866.1	62538.3	46593.6	63236.8	66337.8	71943.8	69040.8	47115.1	68906.8	67334.5	42643.7	46882.4	48902.6	48769.3	42035.8	49633.6	43980.5	45058.1	45664.3	52169.7	50185.5	46104.9	39008	59222.2	760354	50666.6	56366.9	47043.8
Com_1130_neg	Prostaglandin H2	C20 H32 O5	334.213	8.258	333.205	Invalid mass	No results	No results	6.87594e+06	1.41776e+07	7.97969e+06	3.44466e+06	9.81159e+06	5.63755e+06	1.4097e+07	1.61111e+07	1.23825e+07	1.03017e+07	1.1191e+07	9.63964e+06	5.36364e+06	1.83279e+07	1.05334e+07	7.77848e+06	6.7764e+06	1.20743e+07	1.5278e+07	1.19814e+07	1.52396e+07	7.28999e+06	9.12194e+06	2.53866e+07	1.59144e+07	1.02371e+07	2.12701e+07	7.90254e+06	5.47022e+06	1.39346e+07	8.70196e+06	1.97704e+07	7.37505e+06	5.9849e+06	2.40146e+07	9.31374e+06	1.66033e+07	1.59248e+07	1.07981e+07	9.06327e+06	9.41721e+06
Com_1133_neg	Adenylyl Sulfate	C10 H14 N5 O10 P S	427.022	4.676	426.014	No results	No results	Full match	76053.1	73538.8	66263.4	73073.8	68363.6	75366.9	68907.6	63182.4	67077.6	68342.6	74546	69619.5	63432.2	68368.3	67023.5	67430.9	68843.4	73049.3	2.72707e+07	74000.3	73964.7	77161.3	72942.3	63248.2	62299.1	72421.9	59882.8	69244.7	100370	67240	78277.5	62756.6	63955.2	78376.9	71634	66325.3	72002.4	74882.4	69242	73097	64969.8
Com_11363_pos	12(S)-HETE	C20 H32 O3	320.235	7.499	321.243	No results	No results	Full match	1.86432e+06	487148	1.69644e+06	1.06836e+06	2.71694e+06	8.40668e+06	6.50796e+06	1.77345e+06	1.28689e+06	3.77082e+06	2.77506e+06	1.54855e+06	1.55906e+06	984137	1.48886e+06	1.13699e+06	4.3186e+06	2.54243e+06	687804	1.78268e+06	1.09588e+06	1.04626e+06	1.80895e+06	1.17755e+06	1.50686e+06	881854	3.65127e+06	1.16498e+06	1.00082e+06	964360	1.08772e+06	2.24936e+06	765171	1.5029e+06	677279	1.48032e+06	2.81558e+06	609705	1.1188e+06	1.54821e+06	1.46013e+06
Com_11364_pos	methyl isoquinoline-3-carboxylate	C11 H9 N O2	187.064	6.153	188.071	Full match	Not the top hit	Full match	2.14005e+06	2.38996e+06	2.51473e+06	2.57818e+06	2.64752e+06	1.80753e+06	3.19542e+06	1.77651e+06	2.5711e+06	2.77925e+06	2.52e+06	1.89206e+06	2.82032e+06	2.3888e+06	3.77549e+06	1.90442e+06	2.10782e+06	2.08569e+06	8.45185e+06	2.87604e+06	2.5317e+06	1.93633e+06	2.14408e+06	2.20356e+06	3.20008e+06	2.9468e+06	2.06135e+06	2.36435e+06	2.60746e+06	1.95256e+06	2.02695e+06	2.798e+06	2.22672e+06	2.13637e+06	2.13292e+06	2.59076e+06	2.54059e+06	1.88627e+06	2.31964e+06	2.11185e+06	2.44176e+06
Com_113_pos	DL-Carnitine	C7 H15 N O3	161.105	1.327	162.113	Full match	Full match	Full match	1.99155e+09	1.35947e+09	2.22127e+09	2.17811e+09	1.59708e+09	1.09471e+09	1.89836e+09	1.61603e+09	1.63272e+09	2.17006e+09	1.80827e+09	1.40407e+09	1.95832e+09	2.37293e+09	1.69081e+09	1.56999e+09	2.1228e+09	1.42048e+09	1.25233e+09	1.84664e+09	1.87838e+09	1.76387e+09	1.80717e+09	1.60966e+09	1.48067e+09	1.87739e+09	1.78346e+09	1.24284e+09	1.87437e+09	1.20808e+09	1.35196e+09	1.82584e+09	1.18725e+09	1.72322e+09	1.45161e+09	1.85469e+09	1.79624e+09	1.82735e+09	1.88102e+09	1.61148e+09	1.85111e+09
Com_11435_pos	5-(6-hydroxy-6-methyloctyl)-2,5-dihydrofuran-2-one	C13 H22 O3	226.155	7.068	227.162	Invalid mass	No results	No results	668140	1.14831e+06	912685	941359	1.09103e+06	611334	900856	795033	100577	1.51924e+06	1.58634e+06	7.03858e+06	838355	681463	876299	1.1185e+06	1.05401e+06	979003	794586	1.03547e+06	1.18166e+06	1.04601e+06	817349	1.67615e+06	154459	1.84927e+06	1.64205e+06	825187	918719	1.0436e+06	952167	870023	955914	876697	8.20558e+06	604753	945753	4.93001e+06	6.81095e+06	613609	852906
Com_11443_pos	ACar 7:0	C14 H28 N O4	273.194	5.545	274.201	No results	Invalid mass	No results	1.09436e+06	995163	2.68538e+06	1.79351e+06	1.71266e+06	1.80607e+06	2.41568e+06	3.32135e+06	180870	5.57815e+06	1.32916e+06	5.47968e+06	734682	5.81546e+06	1.37859e+06	1.63726e+06	1.98107e+06	1.16093e+06	2.99319e+06	1.21987e+06	981320	5.23836e+06	852801	1.25642e+06	2.3623e+06	186800	1.27479e+06	1.68584e+06	3.13731e+06	1.17662e+06	2.76012e+06	4.10455e+06	1.37233e+06	2.62139e+06	1.81334e+06	1.14108e+06	4.09934e+06	2.51265e+06	174644	2.51751e+06	1.96455e+06
Com_1146_pos	Hydroxyproline	C5 H9 N O3	131.058	1.374	132.066	No results	Full match	Full match	1.31186e+08	1.18185e+08	1.21418e+08	1.59645e+08	8.78542e+07	1.23556e+08	1.66794e+08	1.2781e+08	8.33496e+07	1.37397e+08	1.31325e+08	1.27576e+08	1.18691e+08	1.52566e+08	1.44485e+08	1.37424e+08	1.26426e+08	1.14137e+08	1.18321e+08	1.23837e+08	1.42719e+08	1.36445e+08	1.2539e+08	1.6245e+08	1.27843e+08	6.83367e+06	1.25381e+08	1.31787e+08	1.291e+08	1.65798e+08	6.12091e+07	1.43044e+08	1.52735e+08	6.91599e+07	1.43132e+08	2.02842e+08	1.65689e+08	1.28212e+08	1.48217e+08	1.27524e+08	1.44473e+08
Com_11517_pos	Guggulsterone	C21 H28 O2	312.209	6.092	313.217	No results	No results	Full match	3.2814e+06	3.90989e+06	3.65464e+06	5.64749e+06	5.2397e+06	2.21577e+06	6.42772e+06	2.8135e+06	4.12477e+06	6.93345e+06	6.48528e+06	4.12333e+06	3.66769e+06	2.01285e+06	3.78182e+06	3.92641e+06	5.51219e+06	2.0904e+06	3.08786e+06	6.26648e+06	3.67006e+06	4.01356e+06	3.04051e+06	3.3438e+06	343717	1.24427e+06	1.82662e+06	4.8245e+06	2.23701e+06	1.61913e+06	6.06608e+06	8.17367e+06	3.53665e+06	4.36838e+06	2.5695e+06	2.38755e+06	3.47429e+06	3.74539e+06	2.71445e+06	5.97342e+06	4.70358e+06
Com_1158_neg	Estrone	C18 H22 O2	270.158	5.993	269.151	Invalid mass	No results	No results	6.44772e+06	4.53872e+06	6.35063e+06	4.29428e+06	6.56192e+06	2.73706e+06	9.5144e+06	4.46652e+06	9.64353e+06	9.78261e+06	6.64045e+06	1.36365e+07	2.78876e+06	1.12485e+07	8.43133e+06	7.44281e+06	4.72264e+06	3.08175e+06	1.99797e+07	6.14548e+06	8.3035e+06	1.20697e+07	3.33158e+06	5.7454e+06	1.22698e+07	7.39202e+06	1.02636e+07	6.52852e+06	1.13137e+07	7.04778e+06	3.22773e+06	5.52856e+06	4.00782e+06	3.22956e+06	3.71166e+06	2.04169e+06	8.57765e+06	1.10325e+07	7.33962e+06	5.54003e+06	1.96163e+06
Com_115_pos	DL-Stachydrine	C7 H13 N O2	143.095	1.364	144.102	Full match	Full match	No results	2.75818e+08	6.91685e+08	9.11288e+08	1.55103e+08	3.00345e+08	1.70059e+08	1.1961e+08	6.82606e+08	3.65379e+08	3.07588e+08	1.14609e+09	5.72024e+07	2.68584e+08	2.35057e+08	3.38682e+08	5.31998e+07	4.1571e+07	1.28102e+08	4.49977e+08	6.59278e+07	3.39459e+07	6.73445e+08	4.13846e+07	5.35914e+08	1.45024e+08	2.5656e+08	2.38245e+09	6.75096e+08	2.06074e+08	6.57502e+07	2.30985e+08	1.4614e+08	6.74359e+08	9.36945e+07	6.31478e+07	4.31535e+07	5.54086e+07	2.00118e+08	2.39416e+08	1.04155e+08	2.93076e+07
Com_11665_pos	α-Estradiol	C18 H24 O2	272.175	8.949	273.182	Invalid mass	No results	No results	1.13948e+06	8.17469e+06	2.59901e+06	2.12819e+06	3.91411e+06	1.69258e+06	2.56678e+06	1.9002e+06	3.09611e+06	3.48757e+06	3.85804e+06	2.38342e+06	3.57919e+06	7.25033e+06	1.59405e+06	3.58541e+06	3.76329e+06	2.42463e+06	1.80785e+06	4.41081e+06	2.75289e+06	1.72987e+06	1.54917e+06	3.42825e+06	1.5156e+06	3.5311e+06	6.02578e+06	4.48436e+06	1.68056e+06	6.53069e+06	2.98527e+06	2.38353e+06	1.17877e+06	3.50606e+06	951182	914043	3.38034e+06	2.40374e+06	2.18921e+06	2.63736e+06	1.17097e+06
Com_11695_pos	Andrographolide	C20 H30 O5	372.192	7.33	373.199	No results	Invalid mass	No results	1.94584e+06	1.14437e+06	3.32332e+06	1.92231e+06	1.95766e+06	839054	4.24098e+06	2.5175e+06	3.02086e+06	3.54197e+06	1.30887e+06	1.39242e+06	1.04031e+06	2.33278e+06	2.3623e+06	1.31958e+06	2.66415e+06	3.0499e+06	4.06242e+06	1.42269e+06	2.02338e+06	2.18862e+06	1.45398e+06	5.12121e+06	8.01595e+06	2.2361e+06	3.19456e+06	1.21558e+06	3.50942e+06	1.24056e+06	753214	2.24925e+06	1.75539e+06	1.6709e+06	2.12904e+06	959234	2.14788e+06	1.1774e+06	742324	1.58349e+06	1.79066e+06
Com_1169_pos	D-Erythro-sphingosine 1-phosphate	C18 H38 N O5 P	379.249	8.653	380.257	No results	Full match	No results	1.22568e+08	1.25737e+08	1.3295e+08	1.20774e+08	1.08256e+08	1.17096e+08	1.68052e+08	1.27422e+08	6.62131e+07	8.35905e+07	1.08342e+08	8.91075e+07	1.03169e+08	1.05963e+08	1.26161e+08	1.34406e+08	1.38911e+08	9.63153e+07	1.21392e+08	9.58284e+07	1.48925e+08	1.46699e+08	1.05943e+08	1.60331e+08	1.23718e+08	9.52868e+07	1.14175e+08	1.27459e+08	1.28802e+08	1.0068e+08	9.89733e+07	1.14606e+08	1.10391e+08	1.03372e+08	6.88349e+07	6.77937e+07	1.0771e+08	8.27548e+07	7.93653e+07	5.63373e+07	8.07604e+07
Com_11700_pos	17alpha-Hydroxyprogesterone	C21 H30 O3	330.22	6.486	331.227	Full match	Not the top hit	Full match	3.95234e+06	7.3963e+06	6.01101e+06	5.74735e+06	4.7559e+06	3.80506e+06	7.82009e+06	4.66522e+06	6.35721e+06	7.44652e+06	5.98762e+06	6.46047e+06	3.88776e+06	6.36431e+06	4.7451e+06	6.59798e+06	7.08072e+06	6.86041e+06	4.07135e+06	8.30495e+06	5.32605e+06	4.70585e+06	3.92562e+06	6.43594e+06	1.37564e+06	3.5197e+06	3.58989e+06	5.0472e+06	3.8971e+06	5.30922e+06	6.70631e+06	4.68688e+06	5.63409e+06	5.54292e+06	4.27596e+06	5.79094e+06	4.78339e+06	4.07613e+06	4.59363e+06	4.70068e+06	7.33481e+06
Com_11702_pos	2-methyl-2,3,4,5-tetrahydro-1,5-benzoxazepin-4-one	C10 H11 N O2	159.069	6.006	160.076	Invalid mass	No match	No results	2.83496e+06	2.91535e+06	3.53446e+06	3.41854e+06	3.66171e+06	2.67924e+06	3.49342e+06	2.54161e+06	2.6564e+06	3.24632e+06	3.18986e+06	3.30438e+06	3.03255e+06	2.74205e+06	2.59613e+06	2.47193e+06	2.52121e+06	2.96294e+06	1.90376e+06	2.6326e+06	2.88467e+06	2.76296e+06	2.68346e+06	2.89495e+06	2.89822e+06	2.8069e+06	2.71931e+06	2.56957e+06	3.20051e+06	2.95443e+06	2.41663e+06	3.09052e+06	3.4623e+06	2.80814e+06	2.45697e+06	3.12816e+06	3.08281e+06	2.78286e+06	3.05985e+06	2.70859e+06	3.09658e+06
Com_11716_pos	5-(hydroxymethyl)-4-methoxy-2,5-dihydrofuran-2-one	C6 H8 O4	126.03	1.218	127.037	Invalid mass	Invalid mass	No results	6.03392e+06	7.07465e+06	7.34489e+06	7.11989e+06	3.7463e+06	2.53291e+06	6.86376e+06	5.90595e+06	4.99098e+06	6.28443e+06	6.78777e+06	6.61489e+06	5.79729e+06	6.34218e+06	5.91089e+06	4.41579e+06	3.77115e+06	4.94605e+06	5.84181e+06	5.31715e+06	5.17016e+06	5.65535e+06	5.16631e+06	5.82552e+06	5.3707e+06	944370	4.442e+06	3.5498e+06	5.21111e+06	7.60147e+06	5.38496e+06	7.08649e+06	7.60054e+06	6.10503e+06	7.17462e+06	6.67397e+06	4.0233e+06	7.05267e+06	4.30251e+06	6.37804e+06	6.16119e+06
Com_1172_pos	PC (18:2e/22:5)	C48 H84 N O7 P	817.597	10.793	818.605	No results	Full match	No results	6.53725e+07	7.08388e+07	3.71014e+07	1.05119e+08	2.04109e+08	7.0585e+07	7.86193e+07	8.59221e+07	1.10347e+08	5.9079e+07	7.25756e+07	6.80947e+07	5.33796e+07	8.17779e+07	4.19758e+07	9.75016e+07	6.38735e+07	7.50753e+07	5.60009e+07	3.96257e+07	5.56585e+07	1.29401e+08	4.8671e+07	3.62842e+07	4.97417e+07	1.17802e+08	7.73377e+07	6.8328e+07	9.1408e+07	6.51456e+07	8.99502e+07	1.09267e+08	6.23499e+07	5.4551e+07	6.28164e+07	3.8433e+07	1.00113e+08	4.31471e+07	6.61703e+07	5.27812e+07	4.40577e+07
Com_11739_neg	Chlorogenic Acid Methyl Ester	C17 H20 O9	368.111	5.223	367.104	No results	No results	Full match	51745.9	50617.5	50669.1	49080.5	43714	52764.4	44739.1	44692.3	43397.1	44555.2	53518.2	44053.9	40866.6	50833	602149	46700.8	50361.9	50596.2	51894.8	58495.5	51562	53641.5	51464.5	47469.1	46980.8	49390.4	42306.7	47973.6	49500.6	43806.6	46337.4	40675.5	39348.1	45605.1	48621.7	41116.3	49542.1	48792.5	49871.6	50410.7	42250.4
Com_11741_neg	Nonadecanoic acid	C19 H38 O2	298.288	11.579	297.28	No results	No results	Full match	182960	327718	182394	261487	276818	232747	169732	449302	233373	280813	328763	275204	285219	334996	224169	448090	291778	253510	258527	256321	162404	195085	148483	221368	210072	336167	192010	242340	462397	277556	247672	195281	129474	213643	147762	160427	181676	340303	185804	251672	93070.5
Com_11746_pos	2-Thio-acetyl MAGE	C21 H42 O3 S	396.264	9.493	397.272	Invalid mass	No results	No results	244178	326535	220342	1.96175e+06	223382	2.96744e+06	2.59962e+06	202575	187596	282657	2.7382e+06	1.11405e+06	837807	214700	323107	1.44287e+06	194318	1.47447e+06	228214	550916	595043	260377	227363	1.39632e+06	1.01232e+06	259575	284658	478957	361628	331349	209908	286093	177288	304354	224542	4.10926e+06	360958	337723	356096	222259	224724
Com_11784_pos	PC (9:0/9:0)	C26 H52 N O8 P	537.344	7.568	538.35	No results	Full match	No results	3.17376e+06	3.77854e+06	5.25848e+06	5.72399e+06	4.56133e+06	3.47278e+06	4.40106e+06	3.81444e+06	5.23318e+06	4.46233e+06	5.55401e+06	4.03915e+06	3.99749e+06	2.95416e+06	6.6738e+06	6.60002e+06	4.80712e+06	3.41768e+06	5.4383e+06	3.73154e+06	5.36833e+06	5.28016e+06	4.57924e+06	5.71865e+06	3.83219e+06	4.87546e+06	6.05145e+06	4.38828e+06	8.9467e+06	3.1455e+06	3.38341e+06	3.43268e+06	6.38152e+06	2.35274e+06	3.21488e+06	1.36942e+06	2.9702e+06	2.64345e+06	4.11652e+06	2.60724e+06	4.06425e+06
Com_11819_neg	19-Nortestosterone	C18 H26 O2	274.194	8.851	273.186	No results	No results	Full match	229118	536434	317158	137726	387157	150296	207692	277551	215444	186760	642402	281626	512835	534237	207365	103678	329114	110843	96822.3	458260	209873	124877	210831	353766	112452	446989	417244	602086	558215	270324	276895	207758	114654	245326	110535	91516.3	346581	184930	367126	408328	74637.1
Com_1183_neg	15(R)-Lipoxin A4	C20 H32 O5	352.226	7.954	351.218	Full match	No results	Full match	9.43628e+06	2.46573e+06	1.28441e+07	2.4601e+07	3.66001e+06	3.98064e+06	1.2525e+07	5.95011e+06	8.71289e+06	3.41599e+06	5.59643e+06	4.0172e+06	1.98727e+06	7.73044e+06	4.76247e+06	4.35882e+06	3.65085e+06	7.38726e+06	3.16144e+06	3.66619e+06	8.95748e+06	8.18606e+06	1.50858e+07	8.07562e+06	6.22338e+06	4.18618e+06	5.06122e+06	6.31405e+06	4.25995e+06	1.36394e+07	5.12892e+06	3.62337e+06	6.60819e+06	9.30835e+06	5.32671e+06	5.13455e+06	5.87407e+06	6.08571e+06	5.46169e+06	9.43927e+06	4.14117e+06
Com_1183_pos	(±)-Abscisic acid	C15 H20 O4	286.118	6.329	287.126	Invalid mass	No results	No results	3.36702e+07	4.3277e+07	3.34294e+07	4.59646e+07	1.0568e+08	1.99378e+07	9.60847e+07	7.5954e+07	1.39098e+08	1.23618e+08	7.23001e+07	8.03941e+07	4.77064e+07	4.86732e+07	8.39306e+07	3.39751e+07	9.08721e+07	3.39067e+07	3.27354e+07	1.11914e+08	6.71983e+07	5.58653e+07	1.49434e+07	1.2273e+08	1.11343e+08	5.87323e+07	1.1495e+08	2.43808e+07	1.00171e+08	2.86537e+07	1.47854e+07	4.62716e+07	5.8254e+07	9.45292e+07	4.52016e+07	2.03574e+07	2.03354e+07	5.9058e+07	4.68056e+07	3.09472e+07	7.70642e+07
Com_1185_pos	SM (d26:2/16:2)	C47 H89 N2 O6 P	808.645	10.305	809.651	No results	Full match	No results	1.27714e+08	9.10527e+07	6.38658e+07	3.77425e+07	6.60673e+07	1.08093e+08	4.20975e+07	8.34224e+07	3.03699e+07	8.24755e+07	7.38334e+07	9.07025e+07	1.11002e+08	1.2377e+08	4.98243e+07	7.42764e+07	1.34499e+08	5.70209e+07	1.00095e+08	1.1571e+08	6.59856e+07	8.3634e+07	1.50275e+08	7.38879e+07	1.22083e+08	9.23987e+07	1.23697e+08	7.1742e+07	7.18726e+07	1.07706e+08	8.94851e+07	7.47403e+07	7.93219e+07	1.90885e+08	5.9314e+07	6.71244e+07	5.45453e+07	3.74559e+07	1.04827e+08	5.4291e+07	1.14722e+08
Com_11886_pos	2-Mercaptobenzothiazole	C7 H5 N S2	166.987	6.395	167.994	Full match	Full match	No results	1.21666e+06	376645	851245	605593	5.07264e+06	927748	943693	3.10096e+06	90936.3	2.13829e+06	235568	903364	624653	847237	940791	231629	8.64057e+06	4.33277e+06	7.83166e+06	558112	2.93211e+06	1.82904e+06	2.02691e+06	2.49886e+06	1.4879e+06	3.24984e+06	1.40467e+06	2.04166e+06	802388	1.06983e+06	686417	778381	667981	530670	649220	338291	713007	372038	309149	591124	529185
Com_1188_pos	PC (14:0e/3:0)	C25 H52 N O7 P	509.349	9.665	510.356	No results	Full match	Full match	5.94613e+07	2.0046e+07	4.39645e+07	4.74762e+07	2.10942e+07	1.29517e+08	3.41951e+07	7.4479e+07	5.09013e+07	2.91762e+07	5.77013e+07	1.84804e+08	3.16818e+07	4.29439e+07	8.78557e+07	7.54449e+07	3.55008e+07	1.69203e+07	3.51988e+07	2.46342e+07	5.06943e+07	1.28832e+08	2.43963e+07	4.27194e+07	3.03257e+07	1.46567e+08	2.45935e+07	5.18377e+07	1.69252e+08	3.27135e+07	3.60699e+07	5.44708e+07	6.60883e+07	3.10707e+07	1.16146e+08	2.99088e+07	4.03823e+07	7.35926e+07	5.23823e+07	3.66061e+07	3.17142e+07
Com_1195_neg	SM (d14:3/26:0)	C45 H87 N2 O6 P	828.64	8.102	827.633	No results	Invalid mass	No results	2.23233e+07	7.41691e+06	1.76544e+07	5.02828e+06	1.02624e+07	1.50956e+07	5.82478e+06	1.13649e+07	1.28146e+07	1.09371e+07	1.37122e+07	6.67804e+06	6.63315e+06	1.14998e+07	7.65177e+06	5.10155e+06	1.66896e+07	4.8301e+06	2.19624e+07	1.2529e+07	1.81156e+07	1.55187e+07	8.87275e+06	1.22349e+07	1.1495e+07	1.05311e+07	2.1712e+07	1.89849e+07	1.61496e+07	1.02696e+07	1.5947e+07	1.42697e+07	1.1801e+07	1.75032e+07	1.21664e+07	1.02382e+07	1.15117e+07	1.31871e+07	1.9603e+07	5.68313e+06	7.31247e+06
Com_1196_pos	MAG (18:2)	C21 H38 O4	354.277	9.483	355.284	No results	No results	Full match	6.38961e+07	6.20091e+07	9.6637e+07	7.23129e+07	1.99094e+08	5.37822e+07	7.28941e+07	5.46353e+07	7.57059e+07	6.69924e+07	3.58245e+07	4.81705e+07	7.08703e+07	9.01633e+07	1.83707e+08	5.67012e+07	7.98849e+07	6.38415e+07	1.23701e+08	5.70731e+07	4.31131e+07	8.03475e+07	5.84011e+07	8.5539e+07	4.5715e+07	7.32733e+07	9.29297e+07	5.954e+07	3.75141e+07	4.85898e+07	1.21557e+08	1.12225e+08	6.55908e+07	1.1302e+08	8.90094e+07	1.29676e+08	8.1245e+07	6.8795e+07	9.39102e+07	1.22671e+08	7.59743e+07
Com_1198_neg	dUDP	C9 H14 N2 O11 P2	388.006	1.364	386.999	No results	No results	Full match	2.02875e+07	1.62485e+07	1.71761e+07	1.6164e+07	1.66311e+07	1.23351e+07	1.46406e+07	1.48581e+07	1.29716e+07	1.30397e+07	1.51734e+07	1.38509e+07	1.16751e+07	1.23787e+07	1.73695e+07	1.32882e+07	1.76618e+07	1.37459e+07	9.25529e+06	1.44989e+07	1.26772e+07	1.25964e+07	1.46364e+07	1.05045e+07	1.3423e+07	1.34881e+07	1.17156e+07	1.67285e+07	1.41261e+07	1.55343e+07	2.12485e+07	1.63646e+07	8.64602e+06	1.57947e+07	1.83353e+07	1.69784e+07	1.74081e+07	1.28774e+07	1.79213e+07	1.44292e+07	1.37019e+07
Com_11_neg	4-Methyl-2-Oxopentanoic Acid	C6 H10 O3	130.063	5.697	129.056	No results	No results	Full match	1.19321e+09	1.25942e+09	9.23778e+08	1.31972e+09	1.76216e+09	1.67286e+09	1.46241e+09	1.71437e+09	1.85841e+09	1.4741e+09	2.00208e+09	1.71172e+09	1.257e+09	2.19307e+09	1.50795e+09	9.20478e+08	1.44242e+09	1.35224e+09	8.73232e+08	2.74508e+09	1.60553e+09	1.31269e+09	1.81758e+09	1.49872e+09	1.86658e+09	1.71186e+09	1.71166e+09	1.6548e+09	1.33556e+09	1.09829e+09	1.65243e+09	1.56421e+09	1.17774e+09	2.19843e+09	1.44823e+09	1.60601e+09	2.33557e+09	1.39613e+09	1.5946e+09	2.34927e+09	1.32813e+09
Com_12061_pos	Oleoyl ethanolamide	C20 H39 N O2	325.298	9.726	326.306	Full match	Full match	No results	3.31743e+06	6.77059e+06	5.84555e+06	3.74647e+06	3.53204e+06	3.8079e+06	4.68432e+06	3.89819e+06	5.20409e+06	5.19551e+06	5.97999e+06	5.0813e+06	3.22296e+06	5.89555e+06	3.60967e+06	7.5314e+06	4.89886e+06	4.71706e+06	4.55579e+06	3.35605e+06	4.77614e+06	2.7646e+06	3.83604e+06	5.15255e+06	2.78647e+06	5.01451e+06	5.18964e+06	5.59935e+06	5.23307e+06	3.91179e+06	5.95276e+06	5.81867e+06	6.98881e+06	3.0433e+06	2.11951e+06	3.34471e+06	4.63916e+06	3.71634e+06	3.96915e+06	2.24655e+06	1.47582e+06
Com_1209_pos	Feruloyl Putrescine	C14 H20 N2 O3	264.148	5.207	247.144	No results	No results	Full match	3.39442e+07	4.20009e+06	1.07396e+08	1.17239e+08	708552	1.33624e+07	1.00014e+07	9.35971e+07	6.29426e+07	2.58464e+07	1.29362e+06	2.57301e+07	3.91558e+07	1.1228e+07	1.4797e+07	6.73424e+07	7.02225e+07	6.25886e+07	1.81806e+07	1.97535e+08	3.11485e+07	6.84947e+07	9.65211e+07	2.9429e+07	3.09771e+06	3.1978e+07	1.21064e+08	2.81793e+07	3.59812e+07	3.65442e+07	7.7604e+06	5.28929e+07	8.06922e+07	2.28685e+07	3.93201e+07	4.59031e+07	5.52332e+07	1.54436e+06	3.08124e+07	1.49882e+07	9.24571e+06
Com_1213_neg	Hydroquinone	C6 H6 O2	110.037	5.166	109.03	No results	No results	Full match	4.90638e+06	2.44729e+06	6.96839e+06	7.48034e+06	3.63108e+06	5.96645e+06	3.97346e+06	3.14232e+06	4.70457e+06	2.19586e+06	4.00125e+06	3.50963e+06	7.15743e+06	1.94374e+06	1.67508e+07	2.61135e+06	6.83286e+06	2.26377e+06	5.99954e+06	1.02112e+07	5.98587e+06	4.16811e+06	5.7486e+06	4.58793e+06	7.66529e+06	6.33291e+06	6.12054e+06	2.74732e+06	8.29195e+06	2.4654e+06	3.14739e+06	2.45054e+06	3.84056e+06	2.62138e+06	3.13371e+06	3.95518e+06	2.58222e+06	5.09125e+06	4.39433e+06	2.49447e+06	6.84965e+06
Com_12164_pos	3-(5,7-dimethoxy-4-oxo-4H-chromen-2-yl)propanoic acid	C14 H14 O6	278.077	6.218	279.084	Invalid mass	Invalid mass	No results	1.06627e+06	430198	643236	459444	845769	483089	502201	440326	576657	488439	328061	635635	821423	558126	446723	370562	437738	316388	417894	602712	732481	440772	340017	586844	446912	8.35623e+06	443472	520231	623142	821339	721708	2.99019e+06	515164	346916	662273	764950	565180	616278	664261	445432	358720
Com_12175_neg	D-(-)-Quinic acid	C7 H12 O6	192.06	5.76	191.052	No results	Invalid mass	No results	146577	158809	114707	132547	112792	105058	128034	119708	70829.4	168614	178858	131141	141429	115058	113484	92852.1	196368	551764	159363	372885	163311	223962	140070	200011	160375	155862	166895	153409	135255	65402.9	121615	142979	150212	148582	94370.5	172936	122172	275847	159485	194559	168723
Com_1217_neg	(+/-)-Equol	C15 H14 O3	242.095	6.698	241.087	No results	No results	Full match	2.72936e+07	72303.3	98800.3	83387.1	58469.6	3.65814e+06	59174.3	77869.2	6.09081e+06	74294.5	71486.9	67011.3	171469	80597.5	67370.5	64880.9	76589.3	67160.5	144769	101835	82931.2	76270.7	647713	93571.2	62488.6	83646.2	8.35594e+06	70170.4	159086	58380.2	56629.5	60414.7	52083.2	57986.7	87917.6	65326.3	108379	104685	81740.3	69529	59102.7
Com_12182_pos	ACar 24:1	C31 H60 N O4	509.445	8.783	510.452	No results	Invalid mass	No results	1.43542e+06	1.37674e+06	2.2585e+06	1.42773e+06	2.61415e+06	2.4351e+06	1.60497e+06	1.46832e+06	1.91199e+06	1.43896e+06	2.03588e+06	2.98924e+06	1.39943e+06	3.32951e+06	1.98302e+06	2.00504e+06	1.12059e+06	1.83665e+06	7.56058e+06	1.0651e+06	1.7356e+06	1.36601e+06	1.09177e+06	968802	891776	1.66666e+06	1.54837e+06	1.64978e+06	1.4774e+06	1.92682e+06	1.87452e+06	2.3195e+06	1.40427e+06	906334	5.09856e+06	1.88727e+06	2.48995e+06	5.2214e+06	2.11805e+06	892275	698930
Com_12189_pos	4-amino-2-(2,4-dimethoxyanilino)-5-pyrimidinecarbonitrile	C13 H13 N5 O2	271.104	7.314	272.111	Invalid mass	No results	No results	1.62248e+06	519722	865826	558614	2.46473e+06	1.17236e+06	1.05113e+06	2.48409e+06	1.45103e+06	5.16811e+06	691600	3.11526e+06	2.24225e+06	1.56075e+06	2.44429e+06	618229	4.06066e+06	4.12209e+06	6.02906e+06	1.15884e+06	1.75768e+06	1.12015e+06	1.1153e+06	1.46405e+06	1.49998e+06	2.66677e+06	3.79012e+06	1.84136e+06	1.54919e+06	1.14565e+06	1.32125e+06	1.48494e+06	1.2501e+06	1.51954e+06	781762	462203	1.1855e+06	1.36991e+06	1.57466e+06	733383	1.29977e+06
Com_12223_pos	cis-7-Hexadecenoic Acid	C16 H30 O2	254.225	8.093	255.232	No results	No results	Full match	1.89984e+06	6.15953e+06	4.01584e+06	4.16525e+06	4.08265e+06	1.95693e+06	4.20348e+06	3.51803e+06	2.44669e+06	4.37383e+06	4.52918e+06	2.02884e+06	3.19611e+06	4.85507e+06	2.42096e+06	4.04332e+06	3.00314e+06	3.77225e+06	4.46759e+06	2.89313e+06	3.15124e+06	2.7113e+06	2.28501e+06	3.82327e+06	2.16801e+06	3.08929e+06	3.26565e+06	2.90133e+06	3.04828e+06	2.62551e+06	3.97011e+06	3.47198e+06	1.96309e+06	2.90777e+06	2.56573e+06	3.20192e+06	3.21474e+06	2.53301e+06	1.96585e+06	4.24355e+06	1.36962e+06
Com_12240_pos	Fasciculic acid B	C36 H60 O9	636.435	10.322	637.442	Invalid mass	No results	No results	4.16341e+06	1.19881e+06	1.63853e+06	1.43515e+06	1.02988e+06	971745	3.66275e+06	3.20412e+06	2.00745e+06	4.11339e+06	1.47999e+06	3.20519e+06	1.62224e+06	8.06359e+06	1.0722e+06	797371	1.87736e+06	2.87068e+06	2.7942e+06	3.13629e+06	1.75388e+06	4.23957e+06	5.74615e+06	8.20653e+06	5.16206e+06	5.49283e+06	3.44409e+06	1.21028e+06	2.43771e+06	2.56433e+06	5.51632e+06	2.38546e+06	2.54055e+06	4.14555e+06	2.33622e+06	1.86609e+06	1.31959e+06	1.89729e+06	1.1343e+06	1.50504e+06	1.1682e+06
Com_1227_pos	Monoolein	C21 H40 O4	356.293	10	357.3	Full match	Full match	Full match	6.53294e+07	8.54962e+07	9.3124e+07	8.52142e+07	1.85896e+08	8.14621e+07	8.80016e+07	8.06203e+07	5.81479e+07	7.23071e+07	5.26173e+07	5.37696e+07	7.35816e+07	1.05541e+08	1.33988e+08	7.4218e+07	7.01781e+07	8.20408e+07	1.26048e+08	4.49082e+07	5.03388e+07	8.19064e+07	5.90073e+07	5.67991e+07	3.86103e+07	9.23643e+07	8.41443e+07	6.52746e+07	5.53304e+07	6.50642e+07	1.72244e+08	1.10404e+08	7.55696e+07	1.05721e+08	1.10742e+08	1.33376e+08	9.29278e+07	7.02355e+07	1.10131e+08	1.17159e+08	5.30561e+07
Com_122_neg	4-Methylphenol	C7 H8 O	108.058	5.94	107.05	Full match	No results	Full match	1.98171e+08	1.94359e+07	1.10401e+08	3.01087e+08	4.36361e+06	5.31508e+07	2.91968e+08	9.05774e+06	7.47369e+06	6.80882e+06	1.04791e+08	2.75036e+07	2.47628e+08	2.45878e+07	1.36308e+08	1.64017e+08	1.83741e+08	1.3997e+08	5.16309e+07	4.85493e+06	6.56036e+07	1.13662e+07	6.3192e+06	4.87173e+07	1.78486e+08	8.71033e+07	2.47157e+08	1.65521e+08	2.78342e+07	1.6519e+06	2.06173e+07	6.29667e+06	3.08218e+06	4.15755e+07	1.51639e+08	1.38746e+08	4.70715e+07	2.99592e+07	2.64087e+08	4.09071e+06	1.78681e+08
Com_122_pos	PC (19:2/19:2)	C46 H84 N O8 P	809.594	11.608	810.601	No results	Full match	No results	1.73844e+09	8.1428e+08	1.0224e+09	1.61929e+09	2.02737e+09	1.1529e+09	1.10751e+09	1.84526e+09	1.3598e+09	1.15678e+09	9.20542e+08	1.15333e+09	1.54757e+09	1.38458e+09	1.07629e+09	2.15788e+09	1.60676e+09	1.67226e+09	1.54407e+09	1.4843e+09	1.39893e+09	2.24037e+09	1.0782e+09	1.19406e+09	1.49327e+09	1.07451e+09	1.33927e+09	1.18804e+09	1.43446e+09	1.71798e+09	1.3911e+09	1.65469e+09	1.24033e+09	1.56451e+09	9.10026e+08	1.5121e+09	2.16659e+09	1.86848e+09	1.97684e+09	1.57258e+09	1.33946e+09
Com_1230_neg	PC (18:1/20:3)	C46 H84 N O8 P	855.601	10.719	854.594	No results	Invalid mass	No results	1.5934e+07	8.41595e+06	7.13536e+06	1.23211e+07	1.74858e+07	1.31477e+07	1.22714e+07	1.37052e+07	7.39577e+06	1.05316e+07	1.16508e+07	1.44751e+07	1.27911e+07	1.06718e+07	9.24575e+06	1.1977e+07	1.69902e+07	1.79572e+07	1.24658e+07	1.28947e+07	1.2349e+07	2.64202e+07	1.171e+07	9.45967e+06	1.32544e+07	1.53341e+07	9.47392e+06	9.68182e+06	7.79643e+06	9.6442e+06	9.51075e+06	8.5226e+06	7.95424e+06	1.41644e+07	9.90875e+06	1.23555e+07	1.14804e+07	1.00786e+07	1.37716e+07	1.35949e+07	1.2915e+07
Com_12320_pos	2-(3-chloro-2-methylanilino)benzoic acid	C14 H12 Cl N O2	261.056	6.234	262.063	Full match	No results	No results	355457	265610	338190	352622	392099	494334	409145	301053	334347	291830	540302	291391	2.73632e+06	356468	3.5435e+06	370513	332169	310910	7.40325e+06	311007	308251	361462	345984	305755	274593	422779	333803	323033	276163	211691	248817	254245	226009	263783	312777	583604	354382	353270	409964	376888	312319
Com_1235_pos	Ethyl chrysanthemumate	C12 H20 O2	196.147	9.526	197.154	No results	No results	Full match	1.32248e+08	7.03213e+07	1.19858e+08	1.16158e+08	7.6671e+07	5.47846e+07	1.35114e+08	4.75626e+07	1.05371e+08	9.99363e+07	7.48374e+07	3.65521e+07	2.78715e+07	7.73841e+07	5.45119e+07	3.1737e+07	9.47481e+07	6.996e+07	5.11262e+06	1.28817e+08	9.51474e+07	3.42528e+07	1.44214e+08	8.4862e+07	1.84939e+08	5.3628e+07	1.22533e+08	1.12536e+08	7.34808e+07	5.83399e+07	4.67391e+07	8.14841e+07	1.05744e+08	8.76729e+07	7.35756e+07	9.11931e+07	5.85933e+07	6.09297e+07	6.11742e+07	6.17331e+07	5.37107e+07
Com_12391_pos	2-[2-(2-pyridyloxy)ethoxy]pyridine	C12 H12 N2 O2	238.076	6.707	239.083	Invalid mass	No results	No results	4.24513e+06	3.38629e+06	3.71654e+06	3.84312e+06	2.51981e+06	3.16362e+06	3.36841e+06	4.07601e+06	2.98978e+06	7.72618e+06	2.57047e+06	2.84885e+06	4.45371e+06	3.77462e+06	2.9238e+06	3.53745e+06	3.58703e+06	3.69885e+06	3.05287e+06	3.47275e+06	3.71539e+06	3.52483e+06	2.99392e+06	4.70576e+06	2.35252e+06	665529	3.61744e+06	3.09141e+06	4.794e+06	4.03516e+06	3.49812e+06	4.01624e+06	3.60836e+06	3.67376e+06	3.37023e+06	2.4791e+06	3.31447e+06	4.00743e+06	3.78595e+06	3.03327e+06	3.14976e+06
Com_1239_pos	Estazolam	C16 H11 Cl N4	294.068	6.339	295.075	Full match	Full match	No results	451549	332458	391432	376961	471120	417559	358899	365175	361987	324217	330976	283362	462492	436296	670447	1.26382e+08	956011	321478	754701	424018	321183	596759	375780	504352	360849	438607	9.90542e+07	395596	362677	320408	298790	404777	269891	359123	402922	1.23419e+06	482799	612364	314552	457066	425123
Com_12506_pos	SM (d18:3/14:0)	C37 H71 N2 O6 P	670.506	11.731	671.513	No results	Full match	No results	511342	475034	468414	632719	570286	569845	667970	564556	502012	653531	650361	623737	692910	679934	7.34741e+06	701645	694816	704239	652316	684769	785168	687721	720432	758045	626547	834295	676003	716476	1.2004e+06	386306	372882	412958	391091	398725	505644	397804	431718	463144	667346	461221	529482
Com_12518_pos	PC (18:2e/2:0)	C28 H54 N O7 P	547.363	9.63	548.37	No results	Full match	Full match	4.7054e+06	2.88479e+06	4.23606e+06	4.61947e+06	2.54497e+06	5.23247e+06	4.88189e+06	2.46736e+06	3.62418e+06	2.89195e+06	6.03363e+06	2.80258e+06	3.9744e+06	2.25894e+06	5.87318e+06	3.4739e+06	3.53313e+06	2.57389e+06	7.20354e+06	4.89727e+06	5.84822e+06	5.50297e+06	5.10439e+06	5.57374e+06	4.37102e+06	4.61336e+06	2.17816e+06	6.82623e+06	5.40325e+06	4.10411e+06	3.97832e+06	4.63012e+06	5.99532e+06	1.91958e+06	3.36376e+06	1.93787e+06	1.85816e+06	2.46696e+06	2.91193e+06	3.41744e+06	5.80505e+06
Com_1252_neg	MAG (18:3)	C21 H36 O4	352.262	8.77	351.255	No results	No results	Full match	1.33847e+07	5.64966e+06	4.36491e+06	9.70345e+06	3.02201e+06	5.72371e+06	9.18057e+06	5.74442e+06	7.80311e+06	9.7903e+06	5.17584e+06	4.22987e+06	4.44632e+06	1.10902e+07	4.81198e+06	3.49779e+06	7.77886e+06	8.70401e+06	7.73374e+06	7.28685e+06	1.22405e+07	5.60486e+06	1.22485e+07	2.34731e+07	1.10652e+07	6.15881e+06	6.84484e+06	8.84414e+06	7.56448e+06	5.17695e+06	6.18558e+06	6.45855e+06	6.8989e+06	7.56371e+06	9.12739e+06	4.43557e+06	4.58177e+06	7.54994e+06	3.53193e+06	4.83873e+06	4.26884e+06
Com_125_neg	(2-amino-5-chlorophenyl)(phenyl)methanone oxime	C13 H11 Cl N2 O	246.056	6.627	245.049	Full match	No results	No results	1.40236e+07	469012	2.6037e+07	643090	2.25502e+06	2.24665e+06	1.43053e+07	3.14332e+08	2.94563e+07	4.00184e+07	5.07251e+07	1.29164e+06	6.75257e+06	7.11816e+06	7.93813e+06	1.18206e+07	3.02897e+06	609213	4.37944e+06	1.33289e+07	1.19694e+07	3.44026e+07	761177	576231	2.58542e+08	1.8214e+06	7.45068e+06	916977	1.64212e+08	7.11986e+06	2.77088e+06	1.13164e+06	2.90411e+07	4.75808e+07	239658	310032	555029	1.17649e+06	2.17206e+07	1.2046e+06	164860
Com_1265_pos	L-Glutamate	C5 H9 N O4	147.054	1.612	130.05	No results	No results	Full match	2.78684e+07	7.19526e+07	2.681e+07	2.08742e+07	8.4904e+07	2.32789e+07	2.37334e+07	8.92888e+07	1.73274e+08	2.23407e+07	6.62046e+07	7.99897e+07	2.10297e+07	8.78959e+07	5.99734e+07	7.26711e+07	2.05677e+07	2.37639e+07	1.96931e+07	1.93908e+07	2.32556e+07	2.06146e+07	2.20302e+07	2.06873e+07	2.34623e+07	7.5976e+07	2.03897e+07	2.34486e+07	6.82339e+07	7.27649e+07	2.10584e+07	1.80725e+07	1.76145e+07	2.10698e+07	7.6704e+07	7.44794e+07	2.1505e+07	2.31617e+07	4.92426e+07	2.20572e+07	2.23043e+07
Com_12765_pos	SM (d16:0/16:0)	C37 H77 N2 O6 P	676.552	11.761	677.559	No results	Full match	No results	2.27336e+06	5.01358e+06	2.58416e+06	1.78556e+06	1.6151e+06	3.09012e+06	6.75991e+06	2.1794e+06	2.11832e+06	1.24868e+06	1.10552e+06	3.65914e+06	1.49986e+06	2.0445e+06	2.67741e+06	1.44432e+06	2.76822e+06	1.39342e+06	2.04716e+06	2.47338e+06	1.09008e+06	1.38001e+06	2.22483e+06	2.65643e+06	2.1905e+06	1.81136e+06	2.03538e+06	2.0251e+06	2.16759e+06	3.05432e+06	2.51543e+06	2.34882e+06	1.71242e+06	1.88536e+06	1.04477e+06	7.18847e+06	2.41557e+06	4.27869e+06	1.7582e+06	1.6656e+06	4.76377e+06
Com_12795_pos	Menadione	C11 H8 O2	172.053	7.185	173.06	Full match	No results	No results	2.87076e+06	596241	2.73638e+06	3.40282e+06	269909	483152	257265	484503	185221	354914	240759	733657	231996	649861	175267	2.12423e+06	555973	512446	227470	168290	812084	719730	4.1981e+06	456343	399029	190920	400300	411195	419251	7.41034e+06	390144	348608	1.1136e+06	260445	221875	461613	586643	1.18102e+06	3.09715e+06	446955	318305
Com_12805_pos	Methyltestosterone	C20 H30 O2	302.225	8.402	303.232	No results	No results	Full match	3.82581e+06	2.8399e+06	3.03796e+06	3.40169e+06	2.53083e+06	2.34901e+06	4.58869e+06	2.74331e+06	3.22014e+06	3.30155e+06	2.69992e+06	2.32779e+06	2.72201e+06	3.8565e+06	2.67079e+06	1.86033e+06	3.25248e+06	2.72166e+06	2.4592e+06	2.97214e+06	3.63349e+06	2.75872e+06	3.16668e+06	7.63165e+06	5.35365e+06	3.98052e+06	3.57769e+06	3.47581e+06	3.56523e+06	2.66463e+06	2.254e+06	3.21272e+06	3.36346e+06	3.35053e+06	2.08623e+06	2.75847e+06	3.14911e+06	2.91259e+06	2.89656e+06	2.83953e+06	2.27989e+06
Com_12839_pos	2-oxa-4-azatetracyclo[6.3.1.1~6,10~.0~1,5~]tridecan-3-one	C11 H15 N O2	193.108	1.294	194.115	Invalid mass	Invalid mass	No results	5.1402e+06	5.48169e+06	6.02991e+06	5.44196e+06	4.8061e+06	5.78551e+06	6.1462e+06	5.76637e+06	4.17299e+06	6.19987e+06	5.61656e+06	6.4837e+06	5.11765e+06	5.7708e+06	4.79134e+06	5.67997e+06	5.78726e+06	5.96301e+06	5.93493e+06	6.09419e+06	5.93864e+06	5.65047e+06	5.76772e+06	5.87264e+06	5.38326e+06	4.88752e+06	5.55747e+06	5.08682e+06	6.69864e+06	5.14709e+06	4.07253e+06	6.33781e+06	4.74546e+06	5.32504e+06	5.57083e+06	4.87345e+06	4.41078e+06	5.73085e+06	3.41386e+06	4.79991e+06	5.38607e+06
Com_13008_pos	PC (18:0e/16:1)	C42 H84 N O7 P	745.59	10.51	746.597	No results	Invalid mass	No results	2.71476e+06	4.39363e+06	1.09859e+06	1.40337e+06	2.34399e+06	1.93785e+06	1.45988e+06	2.56968e+06	1.13706e+06	4.14631e+06	3.27459e+06	2.84656e+06	1.76693e+06	7.26028e+06	1.61215e+06	4.66031e+06	2.79998e+06	2.26576e+06	3.17045e+06	2.02015e+06	2.0029e+06	1.91282e+06	1.55733e+06	1.60601e+06	1.54189e+06	2.61225e+06	2.77054e+06	1.57055e+06	1.9931e+06	3.78263e+06	3.41335e+06	3.43991e+06	1.61973e+06	4.41209e+06	692121	2.43817e+06	2.44013e+06	1.0721e+06	3.20697e+06	2.13169e+06	893302
Com_13011_pos	LPE 17:0	C22 H46 N O7 P	467.301	9.702	468.308	No results	Full match	Full match	2.89654e+06	1.01739e+06	994990	3.19571e+06	1.69408e+06	5.19517e+06	2.21011e+06	2.30681e+06	2.03274e+06	958467	3.28326e+06	2.69054e+06	1.98729e+06	585368	2.99564e+06	2.07442e+06	1.7136e+06	777639	5.46213e+06	1.64934e+06	1.56904e+06	3.99979e+06	2.16064e+06	903321	1.7386e+06	3.331e+06	1.1146e+06	3.27931e+06	3.20157e+06	2.11029e+06	1.19612e+06	1.30644e+06	2.86117e+06	1.50967e+06	2.5062e+06	941758	933954	1.11602e+06	1.55548e+06	1.56665e+06	3.643e+06
Com_13091_pos	PC (14:1e/3:0)	C25 H50 N O7 P	507.333	8.983	508.341	No results	Full match	No results	4.61103e+06	2.68936e+06	5.05745e+06	3.61195e+06	3.57687e+06	4.90826e+06	4.33767e+06	4.37057e+06	4.90445e+06	3.29713e+06	5.04649e+06	3.37103e+06	3.66032e+06	4.38806e+06	4.3097e+06	3.35529e+06	4.44598e+06	3.2407e+06	4.74032e+06	3.40574e+06	6.38007e+06	4.1605e+06	3.26529e+06	5.06827e+06	4.07691e+06	4.51152e+06	3.4436e+06	7.02248e+06	7.56496e+06	3.01315e+06	3.86439e+06	3.58852e+06	3.12571e+06	3.9928e+06	3.16497e+06	1.2188e+06	3.46115e+06	1.56995e+06	4.09827e+06	2.12334e+06	2.56083e+06
Com_13109_pos	Avocadyne 1-acetate	C19 H34 O4	308.233	8.662	309.24	Invalid mass	No results	No results	3.53177e+06	3.49181e+06	5.63855e+06	4.43012e+06	4.83086e+06	4.87677e+06	3.85399e+06	2.62261e+06	5.11374e+06	3.76814e+06	4.63007e+06	4.07799e+06	4.97225e+06	2.17602e+06	5.09953e+06	5.65138e+06	4.25572e+06	3.30974e+06	4.40487e+06	2.96827e+06	4.07629e+06	4.99098e+06	3.67951e+06	4.2549e+06	2.81366e+06	3.87226e+06	3.27233e+06	4.53114e+06	6.6375e+06	2.70687e+06	3.17228e+06	2.88556e+06	3.25483e+06	1.95608e+06	1.90596e+06	1.45551e+06	1.76896e+06	1.51409e+06	3.91219e+06	2.89679e+06	5.09701e+06
Com_1314_pos	13-HPODE	C18 H32 O4	312.23	8.262	313.237	No results	No results	Full match	4.35416e+07	9.96882e+07	6.60805e+07	3.77027e+07	7.76661e+07	2.9591e+07	9.00011e+07	1.10775e+08	7.93536e+07	6.94275e+07	8.74099e+07	7.22528e+07	4.60896e+07	1.06032e+08	6.72152e+07	4.65681e+07	5.44897e+07	7.14843e+07	8.54034e+07	6.96206e+07	1.0506e+08	4.24041e+07	4.37157e+07	1.71689e+08	9.68005e+07	5.28971e+07	1.40592e+08	5.60865e+07	6.9537e+07	1.10786e+08	6.12845e+07	1.70224e+08	5.82873e+07	4.88316e+07	1.5906e+08	6.80537e+07	1.26036e+08	9.04709e+07	7.08638e+07	4.27503e+07	6.30345e+07
Com_1318_neg	8(S),15(S)-DiHETE	C20 H32 O4	336.231	7.291	335.223	Full match	No results	Full match	889960	1.07132e+06	827849	1.22646e+06	1.48182e+06	961724	1.69858e+06	1.74128e+06	824209	1.51683e+06	2.77582e+06	2.78021e+06	1.29735e+06	1.72387e+06	648198	1.41373e+06	2.30002e+07	2.93077e+06	1.07447e+06	1.48361e+06	1.84864e+06	1.7408e+06	2.83977e+06	1.47334e+06	496482	8.73673e+06	1.08149e+06	765683	1.1459e+06	738793	967254	667739	1.53074e+06	1.04115e+06	1.1928e+06	822669	1.26774e+06	1.37245e+06	1.94106e+06	898483	806173
Com_13231_pos	N1-(2,3-dihydro-1,4-benzodioxin-6-yl)acetamide	C10 H11 N O3	193.072	1.232	194.079	Invalid mass	No results	No results	5.4324e+06	6.48426e+06	5.06538e+06	5.38724e+06	3.90317e+06	4.21365e+06	5.14053e+06	4.2351e+06	4.47487e+06	3.84724e+06	5.51398e+06	4.92994e+06	3.50004e+06	5.29655e+06	4.99686e+06	4.67591e+06	4.95146e+06	3.37769e+06	4.46129e+06	5.342e+06	4.5883e+06	4.64118e+06	4.0937e+06	4.83132e+06	4.30468e+06	4.05466e+06	3.77577e+06	3.9705e+06	6.20394e+06	4.54081e+06	4.49812e+06	5.16073e+06	6.2163e+06	4.96903e+06	3.77428e+06	5.47282e+06	4.90903e+06	5.77362e+06	4.18021e+06	4.93644e+06	5.38124e+06
Com_13257_pos	Vitamin A	C20 H30 O	286.229	6.779	287.237	No results	No results	Full match	1.25777e+06	329274	475522	1.03946e+06	1.74551e+06	1.33685e+06	449389	587223	1.02802e+06	1.1893e+06	536092	1.06378e+06	378225	775735	485574	371579	2.68315e+06	593730	344376	425096	1.3516e+06	938715	1.1006e+06	1.86838e+06	1.6853e+06	454907	691606	572546	398885	1.3533e+06	404828	1.32701e+06	2.39734e+06	1.12059e+06	536038	482023	764585	6.70067e+06	422174	538359	314653
Com_13324_pos	KPH	C17 H28 N6 O4	362.207	7.516	363.216	Invalid mass	No results	No results	2.53922e+06	1.25225e+06	1.66003e+06	1.37212e+06	1.37261e+06	690143	5.27559e+06	1.47788e+06	2.51379e+06	2.12689e+06	2.38926e+06	1.184e+06	1.43815e+06	3.27184e+06	3.28008e+06	924948	1.7726e+06	2.90835e+06	5.50904e+06	1.76058e+06	7.00819e+06	2.47022e+06	4.8752e+06	7.50675e+06	3.55801e+06	1.4711e+06	3.28539e+06	1.27108e+06	2.53543e+06	2.86227e+06	2.4122e+06	1.32748e+06	4.03159e+06	2.82744e+06	2.75196e+06	1.72705e+06	1.31281e+06	1.52323e+06	1.30008e+06	1.24876e+06	3.46636e+06
Com_1339_neg	(±)12(13)-DiHOME	C18 H34 O4	314.246	8.638	313.239	Full match	Full match	Full match	4.46944e+06	1.2683e+07	5.84184e+06	5.57289e+06	9.89262e+06	3.56152e+06	5.60808e+06	8.51993e+06	8.44043e+06	7.49254e+06	8.28637e+06	6.86067e+06	5.45439e+06	1.1389e+07	6.59364e+06	5.65234e+06	5.002e+06	1.03801e+07	9.01352e+06	6.79563e+06	7.53062e+06	4.78884e+06	3.00719e+06	8.55154e+06	6.91036e+06	5.80258e+06	1.18332e+07	3.93157e+06	3.87205e+06	9.27766e+06	7.1629e+06	1.62648e+07	4.5834e+06	5.13145e+06	1.60189e+07	6.98003e+06	1.00662e+07	1.0583e+07	7.76503e+06	7.12158e+06	3.63525e+06
Com_1340_neg	LPC 17:1	C25 H50 N O7 P	553.339	9.189	552.332	No results	Invalid mass	No results	1.15263e+07	8.18266e+06	8.51235e+06	8.38091e+06	6.22439e+06	1.57931e+07	1.02437e+07	1.01409e+07	8.97869e+06	6.74935e+06	1.43131e+07	1.0036e+07	7.67816e+06	6.92766e+06	1.12907e+07	9.74139e+06	9.33215e+06	6.95923e+06	1.26553e+07	8.87575e+06	1.08206e+07	1.30255e+07	1.22596e+07	8.07507e+06	6.13807e+06	1.58346e+07	5.02032e+06	1.86568e+07	2.345e+07	5.60717e+06	8.73134e+06	6.99232e+06	6.82149e+06	6.24899e+06	9.88082e+06	4.3992e+06	5.74468e+06	7.04144e+06	9.89617e+06	9.87075e+06	5.50636e+06
Com_13419_pos	2-(cyclopropylimino)-3-(2-thienylmethyl)-1,3-thiazolan-4-one	C11 H12 N2 O S2	252.04	1.177	253.047	Full match	No results	No results	4.26719e+06	3.52567e+06	4.03457e+06	5.03896e+06	2.86776e+06	4.14182e+06	4.70621e+06	4.56764e+06	4.75452e+06	4.8469e+06	5.76299e+06	3.80584e+06	4.11571e+06	3.77005e+06	3.12579e+06	3.96797e+06	3.39306e+06	3.47327e+06	2.5086e+06	2.78365e+06	3.86598e+06	3.87798e+06	3.65045e+06	5.09923e+06	3.92027e+06	531076	5.24645e+06	4.35433e+06	3.67582e+06	2.46861e+06	2.5342e+06	4.06469e+06	3.36366e+06	3.52201e+06	4.63662e+06	6.61463e+06	4.35556e+06	2.75655e+06	4.51849e+06	4.30445e+06	3.57222e+06
Com_13542_pos	gamma-Tocopherol	C28 H48 O2	416.365	10.878	417.372	No results	No results	Full match	1.68495e+06	3.69587e+06	1.55219e+06	4.74739e+06	1.10016e+06	1.18295e+06	2.06459e+06	1.93024e+06	918441	2.30827e+06	1.99551e+06	1.44098e+06	1.39394e+06	2.49565e+06	2.69221e+06	1.10558e+06	1.30876e+06	2.78893e+06	1.36476e+06	6.52425e+06	2.11869e+06	1.31705e+06	3.46123e+06	6.01343e+06	1.16761e+06	1.7758e+06	2.38286e+06	3.12563e+06	1.81984e+06	1.83397e+06	2.42844e+06	3.09312e+06	1.12455e+06	2.4476e+06	1.90654e+06	1.75473e+06	1.52015e+06	3.03312e+06	2.49676e+06	1.77393e+06	2.14529e+06
Com_13554_pos	Ethyl paraben	C9 H10 O3	166.061	1.217	167.068	No results	Invalid mass	No results	4.68265e+06	5.20507e+06	5.58649e+06	6.05647e+06	3.94663e+06	5.25773e+06	4.97159e+06	4.73195e+06	3.9245e+06	5.59785e+06	5.68054e+06	5.34272e+06	5.14923e+06	5.06594e+06	5.15273e+06	5.32985e+06	5.93043e+06	5.43874e+06	5.2858e+06	3.78778e+06	5.21477e+06	5.5383e+06	4.8989e+06	5.45887e+06	4.66859e+06	705514	5.6787e+06	5.53559e+06	6.2099e+06	5.62753e+06	4.13988e+06	4.76546e+06	4.84697e+06	4.95607e+06	5.49376e+06	5.51826e+06	3.9102e+06	5.17746e+06	4.38003e+06	4.74683e+06	5.38741e+06
Com_13586_pos	ACar 22:0	C29 H58 N O4	483.429	8.693	484.437	No results	Invalid mass	No results	1.56899e+06	1.44991e+06	1.80595e+06	1.97865e+06	2.06814e+06	1.33232e+06	1.55843e+06	1.46682e+06	2.41412e+06	1.64092e+06	1.65497e+06	2.31059e+06	1.21929e+06	2.23196e+06	2.17727e+06	918433	1.32633e+06	1.10237e+06	6.28511e+06	1.21988e+06	1.08328e+06	2.0866e+06	1.67339e+06	1.01306e+06	1.28802e+06	1.84415e+06	1.89056e+06	959183	1.36423e+06	1.84751e+06	1.24157e+06	1.81673e+06	906742	1.10808e+06	2.33698e+06	1.62225e+06	1.35899e+06	3.23097e+06	1.3697e+06	1.27923e+06	1.03909e+06
Com_13655_pos	Lysopc 18:3	C26 H48 N O7 P	517.317	8.891	518.326	No results	No results	Full match	2.12143e+06	1.02487e+06	1.95095e+06	1.55383e+06	1.6621e+06	3.05808e+06	2.30949e+06	2.29955e+06	2.21101e+06	1.2599e+06	6.6906e+06	1.46191e+06	1.17393e+06	810610	3.22451e+06	1.55467e+06	820869	794806	2.22386e+06	1.41952e+06	2.76376e+06	2.76266e+06	1.92218e+06	2.18383e+06	2.81461e+06	2.75049e+06	1.36024e+06	3.5534e+06	2.87496e+06	970444	902473	1.87543e+06	1.36984e+06	2.48133e+06	774524	1.00525e+06	1.06738e+06	1.25437e+06	993246	1.13416e+06	2.1649e+06
Com_1367_neg	LPA 18:2	C21 H39 O7 P	434.244	9.947	433.237	No results	Full match	No results	7.4707e+06	6.76913e+06	6.08408e+06	6.29166e+06	6.34783e+06	6.34872e+06	2.57605e+06	5.16546e+06	8.97387e+06	4.66491e+06	4.5255e+06	7.88616e+06	9.24933e+06	5.84578e+06	5.99737e+06	7.34856e+06	3.97845e+06	9.97579e+06	3.93523e+06	5.81604e+06	2.18825e+07	5.6573e+06	1.23871e+07	8.72891e+06	6.17126e+06	5.38465e+06	5.71292e+06	9.07062e+06	8.78978e+06	5.08118e+06	4.97054e+06	6.51238e+06	3.10583e+06	5.326e+06	4.76741e+06	6.1819e+06	4.08047e+06	5.44518e+06	5.16616e+06	6.13175e+06	6.54423e+06
Com_1378_neg	19(R)-hydroxy Prostaglandin A2	C20 H30 O5	332.197	7.917	331.19	Invalid mass	No results	No results	2.65223e+06	3.51287e+06	2.11211e+06	2.80614e+06	4.61077e+06	2.60201e+06	4.20815e+06	1.04451e+07	8.08795e+06	3.82068e+06	8.13322e+06	4.28888e+06	2.44171e+06	8.28694e+06	1.35781e+07	2.69942e+06	3.70657e+06	4.20223e+06	5.26754e+06	4.46677e+06	2.17051e+07	3.01793e+06	5.55296e+06	1.1751e+07	1.44204e+07	5.73471e+06	7.0733e+06	3.03961e+06	5.71474e+06	5.08014e+06	2.58817e+06	5.81764e+06	2.89037e+06	2.43501e+06	6.68083e+06	4.16495e+06	3.4645e+06	8.96078e+06	2.19916e+06	3.83578e+06	4.47259e+06
Com_1381_neg	12-epi Leukotriene B4	C20 H32 O4	336.231	7.069	335.223	Full match	Partial match	Full match	282391	114376	2.31528e+06	836576	800975	4.37527e+06	1.38788e+06	562571	701688	7.49411e+06	2.46679e+06	155946	229787	289897	188891	184507	2.16908e+07	810502	152082	159685	221706	646446	2.77337e+06	114964	245093	9.05822e+06	2.24106e+06	120217	132327	1.3862e+06	99071.7	1.28968e+06	1.30773e+06	1.34587e+06	88718.4	1.52392e+06	3.49899e+06	517250	735798	1.7676e+06	883342
Com_1387_neg	2-(3,4-dimethoxyphenyl)ethanamine	C10 H15 N O2	181.111	6.604	180.103	No results	No results	Full match	450603	902845	1.3331e+06	1.58637e+06	816234	610505	1.9879e+06	928197	1.72356e+06	920943	741920	531946	772607	1.06573e+06	629981	732582	633993	1.11916e+06	754175	892821	959529	663859	2.78562e+06	1.54345e+06	1.78102e+06	1.24664e+06	1.66354e+06	3.50931e+06	1.58102e+06	687642	1.61502e+06	504085	952350	1.68054e+06	496510	537988	909707	1.53541e+06	1.47163e+06	1.65775e+06	1.19119e+06
Com_13910_pos	SM (d14:3/27:1)	C46 H87 N2 O6 P	794.631	11.757	795.638	No results	Full match	No results	3.21035e+06	3.35652e+06	1.46035e+06	1.59325e+06	2.09677e+06	1.61862e+06	2.12065e+06	1.41244e+06	2.66965e+06	1.34765e+06	2.17061e+06	1.03752e+06	1.21327e+06	2.79374e+06	975852	1.70309e+06	2.84296e+06	1.85592e+06	1.29046e+06	1.60776e+06	1.36277e+06	1.7664e+06	2.88799e+06	1.00876e+06	2.81531e+06	1.25401e+06	1.46918e+06	1.87765e+06	1.57483e+06	1.02739e+06	2.25723e+06	2.81125e+06	2.6511e+06	1.07676e+06	749301	6.22405e+06	2.34993e+06	1.50524e+06	2.1059e+06	1.00437e+06	1.54769e+06
Com_1393_pos	Prolylleucine	C11 H20 N2 O3	228.148	1.388	229.155	Full match	Not the top hit	Full match	6.28493e+07	7.41265e+07	7.55026e+07	4.28149e+07	5.03837e+07	3.09432e+07	6.20991e+07	4.00093e+07	5.19409e+07	6.59801e+07	4.8891e+07	5.06268e+07	4.22753e+07	5.36321e+07	3.05238e+07	4.38425e+07	5.14176e+07	4.44439e+07	1.57411e+08	6.88541e+07	4.20346e+07	4.56388e+07	3.68064e+07	4.08864e+07	6.39671e+07	5.16266e+07	5.2801e+07	5.88407e+07	4.30446e+07	2.58093e+07	3.96979e+07	5.49752e+07	3.0097e+07	4.5203e+07	3.33185e+07	5.7695e+07	6.35011e+07	4.19162e+07	5.23686e+07	3.54518e+07	4.80138e+07
Com_13_neg	LPC 18:2	C26 H50 N O7 P	565.339	9.06	564.332	No results	Invalid mass	No results	2.26268e+09	1.51499e+09	1.46786e+09	1.65614e+09	1.33131e+09	1.8929e+09	1.46227e+09	1.76222e+09	1.69556e+09	1.49924e+09	2.06889e+09	1.53977e+09	1.3732e+09	1.35466e+09	1.99501e+09	1.93377e+09	1.87597e+09	1.27312e+09	2.01071e+09	2.01354e+09	2.28128e+09	2.06726e+09	1.65339e+09	1.53477e+09	1.94262e+09	2.05722e+09	1.33235e+09	2.02138e+09	1.95138e+09	1.50842e+09	1.58417e+09	1.60333e+09	1.94168e+09	1.47498e+09	1.24315e+09	9.52101e+08	1.03842e+09	1.72033e+09	1.54669e+09	1.70417e+09	1.57885e+09
Com_1401_pos	PC (16:0/17:2)	C41 H78 N O8 P	743.546	10	744.554	No results	Full match	No results	4.79532e+06	3.95429e+07	1.83711e+07	3.416e+07	7.57232e+07	1.39004e+07	3.24748e+07	7.61165e+07	3.58559e+07	3.88882e+07	1.88775e+07	2.44464e+07	3.37425e+07	3.1944e+07	1.54866e+07	4.91136e+07	3.26429e+07	3.53276e+07	2.12764e+07	1.73498e+07	2.81627e+07	4.36945e+07	1.63556e+07	3.26991e+07	1.97391e+07	2.71224e+07	5.04838e+07	2.95175e+07	5.51303e+07	3.58525e+07	3.30747e+07	3.4675e+07	4.76924e+07	1.97243e+07	4.48377e+07	1.55953e+07	2.04953e+07	3.18079e+07	2.71377e+07	2.34523e+07	2.34146e+07
Com_1404_neg	(1E)-1,7-bis(4-hydroxyphenyl)hept-1-en-3-one	C19 H20 O3	296.139	7.95	295.132	Invalid mass	No results	No results	1.23736e+06	2.97463e+06	5.4513e+06	9.18439e+06	917196	5.31894e+06	1.08821e+07	4.57261e+06	1.77486e+06	4.23438e+06	6.59874e+06	2.46698e+06	2.73e+06	2.58602e+06	5.92099e+06	1.40497e+06	6.03535e+06	2.00389e+06	1.12016e+06	5.86973e+06	3.31694e+06	1.97802e+06	2.94092e+06	3.0919e+06	1.56559e+07	2.7731e+06	1.88454e+06	3.65916e+06	6.60498e+06	2.89598e+06	3.26316e+06	893691	2.14889e+06	1.47979e+06	4.6838e+06	2.381e+06	1.02601e+06	2.67707e+06	1.09852e+06	1.14111e+06	4.36303e+06
Com_14069_pos	8,8-dimethyl-2H,8H-pyrano[3,2-g]chromen-2-one	C14 H12 O3	228.076	5.816	229.084	Invalid mass	No results	No results	222173	118094	227983	177107	117203	184817	199209	136948	135956	170417	157381	161470	203592	166147	140144	127468	142154	138119	141978	178939	162473	153986	156609	164037	128884	144930	161183	150132	210429	290497	183245	252550	147445	173399	169778	210098	1.70696e+06	164081	195702	201402	154325
Com_1409_pos	PC (14:0e/18:0)	C40 H82 N O7 P	719.583	10.327	720.591	No results	Full match	No results	5.23183e+07	6.99712e+07	2.36545e+07	4.74431e+07	1.56549e+08	3.62624e+07	4.76214e+07	9.92812e+07	2.812e+07	7.09528e+07	4.97888e+07	5.03319e+07	4.01603e+07	7.21999e+07	1.43229e+07	4.19817e+07	3.73501e+07	3.83883e+07	3.26621e+07	2.45801e+07	1.72779e+07	6.90519e+07	4.596e+07	2.87578e+07	4.39124e+07	6.95937e+07	3.69946e+07	1.70148e+07	3.72671e+07	5.81501e+07	5.7791e+07	4.28631e+07	4.32256e+07	6.64152e+07	3.04093e+07	6.56297e+07	2.09625e+07	2.49683e+07	4.22804e+07	4.15538e+07	2.77708e+07
Com_14206_pos	alpha-Benzylsuccinic acid	C11 H12 O4	208.074	6.003	209.081	No results	No results	Full match	914918	936987	947403	846992	922308	783286	841963	839323	770172	1.0312e+06	748408	738940	768141	639891	604724	581010	684470	711748	590948	6.00943e+06	723313	718139	712687	682455	732563	559085	937672	567680	804577	1.07762e+06	896445	986120	1.47266e+06	848887	835934	824131	948940	971453	920635	732916	689018
Com_14245_pos	Phe-Phe	C18 H20 N2 O3	312.148	5.45	313.155	No results	No results	Full match	4.34293e+06	3.11157e+06	3.39984e+06	3.25612e+06	4.0423e+06	3.10076e+06	5.4437e+06	3.38708e+06	5.24929e+06	3.06599e+06	3.38853e+06	2.84545e+06	2.76019e+06	4.2703e+06	3.22924e+06	3.68344e+06	4.66516e+06	2.94578e+06	4.06531e+06	4.11276e+06	3.57101e+06	2.50643e+06	3.4956e+06	3.35815e+06	3.2675e+06	3.82888e+06	3.42962e+06	3.87028e+06	3.18327e+06	3.02735e+06	3.04429e+06	5.72758e+06	3.11618e+06	3.26309e+06	1.61946e+06	3.95639e+06	3.97442e+06	2.78826e+06	3.93904e+06	3.54321e+06	3.05128e+06
Com_1429_pos	PC (14:1e/2:0)	C24 H48 N O7 P	493.317	8.587	494.324	No results	Full match	Full match	6.64273e+07	6.89968e+07	6.04604e+07	4.23657e+07	5.65772e+07	5.85232e+07	7.85524e+07	4.81023e+07	4.30356e+07	5.74033e+07	1.61833e+08	4.70197e+07	7.49111e+07	5.74034e+07	8.49234e+07	6.70886e+07	8.79184e+07	5.34087e+07	6.35417e+07	5.89666e+07	6.64308e+07	7.65461e+07	9.32931e+07	5.38037e+07	5.38816e+07	5.82447e+07	5.01554e+07	1.02532e+08	5.29463e+07	6.35346e+07	6.06919e+07	6.33991e+07	7.20741e+07	7.20433e+07	8.26482e+07	3.1604e+07	6.29964e+07	3.73969e+07	5.67794e+07	5.25151e+07	4.16221e+07
Com_14325_pos	2-(2-oxo-2-{[2-(2-oxo-1-imidazolidinyl)ethyl]amino}ethoxy)acetic acid	C9 H15 N3 O5	245.103	6.417	246.111	Invalid mass	No results	No results	2.10477e+06	2.54801e+06	3.34823e+06	2.21676e+06	3.50083e+06	436896	3.77719e+06	1.2694e+06	2.57721e+06	4.79465e+06	3.92125e+06	4.05333e+06	1.84252e+06	4.19817e+06	1.9447e+06	1.90757e+06	1.63114e+06	763178	2.09524e+06	2.72014e+06	2.35962e+06	3.27383e+06	1.45071e+06	3.17819e+06	3.68597e+06	2.28526e+06	3.09382e+06	1.79441e+06	5.35783e+06	2.40514e+06	1.58189e+06	3.2566e+06	2.8128e+06	1.53613e+06	704365	563849	1.82339e+06	2.63491e+06	3.19537e+06	2.69538e+06	1.05214e+06
Com_1433_neg	3-Hydroxybutyric acid	C4 H8 O3	104.048	3.144	103.04	No results	Full match	Full match	6.33367e+06	1.77193e+07	8.3534e+06	8.78386e+06	1.07959e+07	9.92304e+06	8.19249e+06	1.03977e+07	1.1722e+07	1.06488e+07	1.37979e+07	1.17482e+07	9.91712e+06	1.54967e+07	1.18884e+07	1.14398e+07	9.91541e+06	1.33137e+07	7.35066e+06	1.4292e+07	7.91355e+06	9.23365e+06	9.15738e+06	1.18145e+07	1.0697e+07	1.0814e+07	1.28553e+07	9.68221e+06	8.24776e+06	9.84506e+06	1.03475e+07	9.22608e+06	5.62914e+06	1.08804e+07	8.05354e+06	1.03301e+07	1.70545e+07	9.52924e+06	1.05601e+07	1.43782e+07	5.38747e+06
Com_14375_pos	ACar 15:1	C22 H42 N O4	383.304	6.875	384.311	No results	Invalid mass	No results	1.77919e+06	918350	2.08823e+06	1.5178e+06	1.43669e+06	656962	1.24753e+06	1.27941e+06	250366	1.4072e+06	1.02935e+06	1.70635e+06	1.4737e+06	3.31766e+06	996266	1.26945e+06	1.53655e+06	1.1973e+06	1.94754e+06	1.39198e+06	1.10558e+06	1.46134e+06	283362	1.41887e+06	824073	1.57875e+06	1.45233e+06	2.04734e+06	1.53329e+06	1.95662e+06	1.78147e+06	2.17292e+06	910896	948832	2.06294e+06	1.05881e+06	4.00416e+06	2.26992e+06	2.47477e+06	1.58587e+06	668397
Com_14385_pos	PC (18:1e/22:5)	C48 H86 N O7 P	819.616	11.908	820.623	No results	Full match	No results	403332	242480	212706	653739	766049	775129	570272	365790	5.46945e+06	304631	236060	253261	529830	5.92497e+06	127992	534987	463899	612293	358921	172326	374113	763788	3.16256e+06	1.15695e+06	236522	2.38941e+06	207567	307653	530199	301435	449938	301818	384944	353561	581816	346286	426360	296450	649763	297897	461154
Com_14396_pos	L-Homocystine	C8 H16 N2 O4 S2	268.056	1.203	269.063	No results	No results	Full match	4.0524e+06	4.55032e+06	6.00995e+06	4.8368e+06	2.97149e+06	5.20323e+06	4.41642e+06	3.89388e+06	2.61535e+06	4.27804e+06	3.63031e+06	4.52159e+06	4.31481e+06	4.95451e+06	4.62897e+06	3.86767e+06	4.54232e+06	5.37533e+06	4.35838e+06	2.96775e+06	5.42877e+06	5.33401e+06	4.69092e+06	4.56318e+06	4.03909e+06	3.79011e+06	4.40196e+06	4.68869e+06	4.3172e+06	3.84641e+06	3.48089e+06	4.57939e+06	4.93001e+06	4.42376e+06	4.02691e+06	4.64191e+06	3.35681e+06	4.57459e+06	4.69045e+06	4.16455e+06	3.35405e+06
Com_143_pos	PC (16:2e/2:0)	C26 H50 N O7 P	519.333	8.86	520.34	No results	Full match	Full match	1.39013e+09	9.45147e+08	1.26544e+09	1.16135e+09	8.79791e+08	8.73318e+08	1.22851e+09	1.46032e+09	1.23605e+09	9.97727e+08	1.59593e+09	9.52271e+08	1.00404e+09	8.80725e+08	1.57875e+09	1.08376e+09	1.14557e+09	8.05214e+08	1.24696e+09	1.31296e+09	1.91154e+09	1.29006e+09	1.1343e+09	1.00233e+09	1.61534e+09	1.47093e+09	1.01264e+09	1.51698e+09	1.43232e+09	1.43631e+09	1.22653e+09	1.48378e+09	1.84337e+09	1.17382e+09	8.07399e+08	6.95899e+08	8.21193e+08	1.07482e+09	9.14789e+08	9.06035e+08	1.48854e+09
Com_14438_pos	Etiocholanolone	C19 H30 O2	272.214	7.187	273.222	No results	Invalid mass	No results	518638	424262	676205	828861	4.51604e+06	594703	1.05574e+06	419671	2.38824e+06	492737	958479	439132	498324	355481	452236	453743	6.23407e+06	599617	570075	518812	1.22526e+06	464443	426150	566233	435163	2.0941e+06	693494	398231	424423	553678	618925	566579	713323	700187	450791	1.0803e+06	682796	500436	377796	497293	631729
Com_1448_neg	Hydrocortisone acetate	C23 H32 O6	404.218	7.207	403.211	No results	No results	Full match	815586	229646	279204	976241	3.21391e+06	254593	249005	5.74814e+06	585571	217896	2.05609e+06	399757	1.0954e+06	2.51921e+06	7.85727e+06	402455	5.04778e+06	351613	2.38628e+06	5.80054e+06	1.37286e+06	3.14615e+06	2.05794e+06	1.73378e+06	3.06614e+06	1.69954e+06	1.72775e+07	1.69665e+06	1.3478e+06	722144	475758	782919	2.82569e+06	438539	2.27642e+06	1.39107e+06	552771	3.54366e+06	575343	739672	1.36871e+06
Com_144_neg	LPC 16:1	C24 H48 N O7 P	539.324	8.788	538.316	No results	Invalid mass	No results	1.7916e+08	1.48899e+08	1.18828e+08	1.12118e+08	1.26073e+08	2.64583e+08	1.8337e+08	1.11378e+08	1.20609e+08	1.25309e+08	3.28413e+08	1.25895e+08	1.52953e+08	1.18499e+08	2.15466e+08	1.76983e+08	1.80243e+08	1.25979e+08	1.84392e+08	1.43108e+08	1.47652e+08	2.104e+08	2.78509e+08	1.21927e+08	1.36233e+08	1.59616e+08	9.60856e+07	2.66109e+08	1.61962e+08	1.09076e+08	1.46799e+08	1.11258e+08	1.21072e+08	1.55899e+08	2.07229e+08	6.98409e+07	1.2087e+08	1.02455e+08	1.34385e+08	1.63098e+08	9.85731e+07
Com_144_pos	Lysopc 20:4	C28 H50 N O7 P	543.33	9.558	544.338	No results	No results	Full match	1.49089e+09	1.26877e+09	1.35901e+09	1.41645e+09	8.77913e+08	1.68627e+09	1.49308e+09	1.35214e+09	1.19137e+09	1.05103e+09	2.04539e+09	1.18983e+09	1.18717e+09	9.65679e+08	1.31664e+09	1.16922e+09	1.20001e+09	1.06087e+09	1.8834e+09	1.29115e+09	1.59997e+09	1.34741e+09	1.36981e+09	1.12528e+09	1.17698e+09	1.86042e+09	1.0157e+09	1.89311e+09	1.67484e+09	1.4328e+09	1.47742e+09	1.41136e+09	1.83599e+09	1.0505e+09	1.28145e+09	8.65542e+08	9.53128e+08	1.1833e+09	1.18162e+09	1.02179e+09	1.02051e+09
Com_14525_pos	2-{[3-(2,3,4,5,6-pentamethylphenyl)prop-2-ynyl]oxy}tetrahydro-2H-pyran	C19 H26 O2	286.194	6.235	287.201	Full match	Invalid mass	Full match	829434	1.22544e+06	2.32861e+06	2.64146e+06	1.23198e+06	1.21058e+06	2.41898e+06	2.13203e+06	683556	1.85314e+06	1.75692e+06	1.51062e+06	1.44129e+06	1.98558e+06	1.15734e+06	2.20725e+06	2.87274e+06	1.2367e+06	5.60638e+06	1.78563e+06	1.6548e+06	1.286e+06	1.51413e+06	1.75095e+06	774044	1.03435e+06	797926	1.31139e+06	1.36377e+06	1.58101e+06	1.4058e+06	2.09867e+06	1.87138e+06	1.4294e+06	1.14244e+06	1.74326e+06	2.34508e+06	1.04919e+06	1.01759e+06	930066	2.25723e+06
Com_1453_neg	PE (16:0/18:2)	C39 H74 N O8 P	715.517	11.22	714.51	No results	Full match	No results	2.37575e+06	3.47056e+06	3.39563e+06	2.96485e+06	4.59363e+06	6.99606e+06	5.26481e+06	5.81118e+06	3.70647e+06	3.92326e+06	2.13528e+06	2.16184e+06	1.72226e+06	4.37831e+06	1.02876e+07	1.1519e+07	8.49693e+06	3.46843e+06	2.44138e+06	4.29769e+06	2.04649e+07	1.95048e+06	3.12553e+06	1.30844e+07	3.86533e+06	4.31843e+06	4.91399e+06	2.59304e+06	9.00553e+06	4.14683e+06	3.80967e+06	1.97652e+06	4.55225e+06	2.28612e+06	6.92793e+06	2.00367e+06	7.44178e+06	3.63365e+06	5.0653e+06	3.59192e+06	2.48472e+06
Com_1454_neg	10-Undecenoic acid	C11 H20 O2	184.147	6.803	183.139	No results	No results	Full match	3.19646e+06	4.81637e+06	3.42484e+06	1.01931e+06	3.34674e+06	1.73077e+06	1.63205e+06	4.15792e+06	2.58686e+06	4.03183e+06	2.73611e+06	4.14274e+06	2.42726e+06	1.21448e+07	1.40188e+06	1.62094e+06	3.80623e+06	3.45409e+06	3.19481e+06	2.8415e+06	2.10316e+06	3.60286e+06	1.38421e+06	1.06464e+06	2.28395e+06	2.99171e+06	1.11319e+07	1.39613e+06	3.042e+06	3.10084e+06	2.24574e+06	1.4711e+07	3.15758e+06	1.49299e+06	1.94344e+06	1.34977e+06	6.83994e+06	4.77049e+06	6.07649e+06	4.86685e+06	1.736e+06
Com_14582_pos	2-(Dimethylamino)Guanosine	C12 H17 N5 O5	311.123	4.984	312.131	No results	No results	Full match	2.29192e+06	1.60558e+06	2.83545e+06	1.61313e+06	2.26868e+06	1.20639e+06	1.88236e+06	1.04113e+06	716825	2.43996e+06	2.17452e+06	2.44095e+06	1.12643e+06	2.51453e+06	1.96146e+06	1.45341e+06	2.19179e+06	1.87776e+06	5.5726e+06	1.86894e+06	1.59239e+06	1.9024e+06	2.43003e+06	1.29543e+06	2.39366e+06	416815	2.48842e+06	2.21173e+06	2.21876e+06	1.68619e+06	1.8817e+06	1.30728e+06	1.57426e+06	1.5646e+06	1.35705e+06	2.53991e+06	2.30793e+06	1.39988e+06	1.00921e+06	1.62039e+06	1.48955e+06
Com_14618_pos	(±)8-HEPE	C20 H30 O3	300.209	8.176	301.216	Invalid mass	No match	No match	3.24028e+06	2.33695e+06	2.5827e+06	3.15981e+06	2.77731e+06	1.88172e+06	3.27893e+06	3.30004e+06	3.10034e+06	3.04819e+06	3.40477e+06	2.50431e+06	3.63965e+06	2.54417e+06	4.11299e+06	2.88041e+06	4.47569e+06	2.02431e+06	5.54525e+06	3.2574e+06	3.49862e+06	2.46293e+06	3.07692e+06	3.95151e+06	5.25995e+06	3.25259e+06	3.35179e+06	3.44304e+06	3.67687e+06	1.23639e+06	2.42087e+06	2.67451e+06	2.46972e+06	3.09982e+06	2.25498e+06	2.1501e+06	2.53703e+06	2.20893e+06	2.47388e+06	2.42286e+06	2.88743e+06
Com_1473_neg	LPE 16:1	C21 H42 N O7 P	451.271	8.732	450.264	No results	Full match	No results	2.73815e+06	3.19617e+06	79979.5	2.27747e+06	1.29698e+06	6.88046e+06	2.30146e+06	392473	364138	2.27048e+06	1.08034e+07	1.58767e+06	2.34969e+06	4.27315e+06	7.35266e+06	3.09287e+06	4.67796e+06	5.03981e+06	3.77095e+06	57696.5	4.00255e+06	4.27823e+06	2.08742e+07	55905.6	4.22559e+06	3.58346e+06	1.60461e+06	4.37664e+06	1.93809e+06	2.23808e+06	3.99834e+06	53714.8	611554	7.99973e+06	4.25685e+06	46489.4	98747.9	278582	2.54336e+06	7.36813e+06	44657.1
Com_14744_pos	Homocysteic acid	C4 H9 N O5 S	183.021	1.077	184.029	No results	No results	Full match	4.44094e+06	5.10972e+06	5.08785e+06	5.09326e+06	4.66704e+06	4.47636e+06	3.69797e+06	3.69146e+06	3.53491e+06	4.76163e+06	5.03589e+06	4.55407e+06	4.06696e+06	4.83872e+06	4.08078e+06	4.4245e+06	4.24336e+06	3.85508e+06	3.76087e+06	4.88425e+06	5.31136e+06	3.76207e+06	3.87614e+06	4.81089e+06	4.27543e+06	3.96473e+06	4.22307e+06	4.33896e+06	4.59135e+06	4.85092e+06	3.92383e+06	4.29718e+06	4.15469e+06	4.52185e+06	4.42602e+06	4.20248e+06	4.29371e+06	5.54401e+06	4.24215e+06	4.04455e+06	4.00083e+06
Com_14770_pos	3-hydroxy-3,4-bis[(4-hydroxy-3-methoxyphenyl)methyl]oxolan-2-one	C20 H22 O7	396.117	5.178	397.124	Invalid mass	No results	No results	538755	516866	599214	555969	234563	490766	617126	466228	230878	551225	649303	628886	645848	598027	606127	514836	575979	591154	5.45052e+06	671250	581685	567801	596355	649844	582686	199762	564980	630364	604978	485692	488433	697341	588751	533242	526918	669774	603400	476756	322345	525873	507293
Com_147_neg	PC (16:0/18:2)	C42 H80 N O8 P	803.57	11.844	802.562	No results	Invalid mass	No results	2.37429e+08	1.85741e+08	1.54307e+08	1.40308e+08	1.66102e+08	2.38428e+08	2.03218e+08	1.87318e+08	1.81727e+08	1.93563e+08	2.18154e+08	2.09171e+08	1.68944e+08	1.74375e+08	1.80645e+08	1.61533e+08	2.01197e+08	2.088e+08	2.12254e+08	2.17438e+08	2.71224e+08	1.77006e+08	2.36286e+08	1.93541e+08	1.881e+08	2.11607e+08	1.97477e+08	2.30096e+08	2.34873e+08	1.86102e+08	1.8669e+08	1.72692e+08	1.52406e+08	1.65265e+08	2.63968e+08	1.41163e+08	1.93051e+08	1.9438e+08	1.90557e+08	1.94999e+08	1.61691e+08
Com_14878_pos	ethyl 1-(2-cyano-3-fluorophenyl)-5-methyl-1H-pyrazole-3-carboxylate	C14 H12 F N3 O2	273.094	5.924	274.101	Invalid mass	No results	No results	265961	332273	281789	247024	284425	296514	323650	280453	339942	412304	424829	307826	329402	447834	301469	336076	347648	346015	5.36665e+06	277462	373314	476495	323278	331952	234302	287197	399750	752307	422030	247518	238258	308879	426716	267900	283175	317590	271226	348240	369575	368222	233888
Com_14915_pos	2-methyl-3-(2-thienyl)-3,3a,4,5-tetrahydro-2H-benzo[g]indazole	C16 H16 N2 S	268.108	6.887	269.115	Invalid mass	No results	No results	734832	541957	779092	715463	796816	784042	1.22649e+06	741863	657573	727646	778026	850880	898369	877653	696873	904705	703793	836128	503655	934619	624312	667396	822913	1.5937e+06	724036	675240	577896	692938	708167	625202	884534	734481	620427	621708	804488	470428	653404	459170	1.13899e+06	349150	747373
Com_14_pos	PC (17:1/17:1)	C42 H80 N O8 P	757.563	11.505	758.569	No results	Full match	No results	6.64388e+09	5.64066e+09	9.08358e+09	6.96372e+09	6.69184e+09	8.57952e+09	7.13476e+09	6.41005e+09	7.38767e+09	7.58464e+09	6.15363e+09	5.86641e+09	9.00611e+09	7.14762e+09	7.9428e+09	8.10327e+09	8.73474e+09	7.33331e+09	4.82581e+09	6.54275e+09	1.27646e+10	4.80402e+09	6.28252e+09	9.67689e+09	6.05091e+09	6.61336e+09	7.85575e+09	7.27516e+09	9.20003e+09	7.69105e+09	6.57475e+09	6.85928e+09	8.38158e+09	7.30853e+09	9.02677e+09	6.09331e+09	7.81994e+09	6.71584e+09	7.40782e+09	7.00588e+09	6.8026e+09
Com_15006_pos	Dioctyldimethylammonium chloride	C18 H39 N	269.308	7.465	270.316	Full match	Partial match	No results	77087.3	2.35066e+06	79328.2	95013	75640.6	138897	105317	4.42107e+06	2.25141e+06	85215.9	121190	85534.5	85150.8	109452	122403	111622	117423	96245.7	92896.2	93344.6	107288	103522	111255	109413	79169.4	97597.6	126256	3.62435e+06	91891.2	73630.9	65618.6	5.03384e+06	114694	5.0887e+06	73340.3	126166	77478.4	2.44806e+06	76710.3	93096.5	81474.1
Com_15018_pos	LSD-d3	C20 H22 [2]H3 N3 O	326.225	6.622	327.232	Invalid mass	Invalid mass	No results	467961	222621	489061	424882	233989	379851	360954	420399	208319	449149	297009	310976	853580	468327	398875	248067	374890	245611	5.27199e+06	468161	506959	439045	308026	539057	352101	211785	572146	420757	886163	313928	223159	319665	225635	227763	244473	501494	632003	271663	322018	354681	190276
Com_1503_neg	Taurochenodeoxycholic Acid (sodium salt)	C26 H45 N O6 S	499.298	9.496	498.29	Full match	No results	Full match	3.28935e+06	1.38811e+06	491150	385834	383341	512503	531132	438406	428653	875869	447422	450536	398389	403994	643129	1.18642e+06	501472	363804	453886	346185	412307	491526	863505	373273	337506	565421	1.1397e+06	452723	358965	350864	371851	518794	1.75989e+06	385181	5.46133e+06	468386	675894	1.90355e+07	424759	465970	360855
Com_1512_neg	Lysope 18:1	C23 H46 N O7 P	479.302	8.785	478.295	No results	No results	Full match	9.65969e+06	7.68766e+06	4.05764e+06	4.33111e+06	5.61574e+06	1.53896e+07	1.00863e+07	5.09704e+06	4.53369e+06	6.94233e+06	2.00469e+07	6.5989e+06	8.28111e+06	6.4948e+06	1.25332e+07	8.40928e+06	1.04055e+07	5.61483e+06	8.35132e+06	7.92537e+06	7.50544e+06	1.11613e+07	1.42301e+07	7.00608e+06	7.88305e+06	7.08505e+06	4.80974e+06	1.58572e+07	8.03785e+06	5.41151e+06	1.04088e+07	6.2287e+06	7.13402e+06	7.50294e+06	1.1307e+07	3.45682e+06	6.7911e+06	4.24194e+06	6.92413e+06	8.08355e+06	4.1754e+06
Com_15134_pos	PC (20:2/20:2)	C48 H88 N O8 P	837.619	11.033	838.626	No results	Invalid mass	No results	4.2085e+06	2.48899e+06	843278	3.08518e+06	3.21938e+06	3.18205e+06	3.32531e+06	2.24485e+06	3.52364e+06	2.68171e+06	2.85579e+06	1.93915e+06	2.53497e+06	2.83587e+06	2.044e+06	3.34676e+06	5.70262e+06	3.47628e+06	2.86085e+06	1.95291e+06	2.29e+06	2.31387e+06	3.86394e+06	3.01989e+06	3.82101e+06	3.95091e+06	2.13155e+06	3.12169e+06	3.27818e+06	3.57229e+06	2.89649e+06	2.40557e+06	2.50799e+06	2.45648e+06	3.41495e+06	2.90435e+06	2.7247e+06	2.3597e+06	3.58043e+06	2.31442e+06	2.44753e+06
Com_15266_pos	Prostaglandin E2	C20 H32 O5	352.225	7.945	353.231	No results	No results	Full match	3.58082e+06	1.97353e+06	2.64377e+06	4.03328e+06	1.73423e+06	2.53934e+06	5.05889e+06	1.30711e+06	3.77153e+06	1.60157e+06	2.12177e+06	1.68741e+06	635931	1.61351e+06	1.79542e+06	1.46818e+06	1.86655e+06	1.57776e+06	384298	2.76178e+06	4.85328e+06	1.69448e+06	4.17804e+06	3.94454e+06	4.75801e+06	3.07886e+06	5.10491e+06	2.07247e+06	2.50839e+06	1.68818e+06	2.3694e+06	3.0983e+06	2.4238e+06	2.2466e+06	2.09065e+06	1.4601e+06	1.82053e+06	1.56522e+06	1.75343e+06	1.93232e+06	1.605e+06
Com_1532_neg	PC (18:1e/20:4)	C46 H84 N O7 P	839.606	11.144	838.599	No results	Invalid mass	No results	1.52544e+07	6.44368e+06	6.4118e+06	1.19741e+07	1.5851e+07	1.17523e+07	6.21528e+06	1.07962e+07	7.54579e+06	7.25504e+06	1.0271e+07	7.24303e+06	8.28846e+06	7.43615e+06	7.13047e+06	8.14422e+06	1.3557e+07	1.27507e+07	9.30006e+06	9.90763e+06	6.71052e+06	1.76675e+07	7.02229e+06	3.51497e+06	7.14533e+06	1.05444e+07	5.13691e+06	8.48698e+06	8.8264e+06	6.63894e+06	5.61958e+06	6.98633e+06	7.34131e+06	8.41172e+06	1.00786e+07	6.35757e+06	7.59748e+06	7.42595e+06	1.17362e+07	7.55214e+06	6.57628e+06
Com_15341_pos	N-(4-butyl-2-methylphenyl)-N'-[4-(4-methylpiperazino)phenyl]urea	C23 H32 N4 O	380.254	7.45	381.261	Invalid mass	No results	No results	448178	423444	805076	841638	380430	446350	987262	2.55349e+06	910774	944081	752162	1.94867e+06	952429	784350	742300	1.04732e+06	541255	915873	425087	542284	814921	844266	1.29434e+06	970063	661452	839531	1.18353e+06	1.15938e+06	513467	430180	348268	495217	549659	475387	651712	759171	2.16501e+06	933838	656841	504471	1.17439e+06
Com_15414_pos	Delta-Tridecalactone	C13 H24 O2	212.179	9.453	213.185	No results	No results	Full match	3.22979e+06	2.5883e+06	3.44261e+06	2.94894e+06	2.44666e+06	1.7877e+06	3.87443e+06	2.23082e+06	2.39186e+06	2.57834e+06	1.76353e+06	2.03314e+06	1.2245e+06	2.54277e+06	1.35685e+06	732829	2.72781e+06	2.80812e+06	852775	2.90553e+06	3.61841e+06	2.75347e+06	3.52506e+06	4.26023e+06	4.10871e+06	2.52904e+06	4.14056e+06	3.2476e+06	2.48651e+06	1.72322e+06	1.81393e+06	3.46153e+06	3.15801e+06	2.11508e+06	2.92469e+06	2.27337e+06	2.22357e+06	1.94253e+06	2.31783e+06	1.88933e+06	1.62291e+06
Com_1542_neg	(R)-3-Hydroxy myristic acid	C14 H28 O3	244.204	8.378	243.197	No results	Full match	No results	2.69324e+06	8.24584e+06	2.7563e+06	4.02176e+06	4.97213e+06	4.23878e+06	4.37496e+06	6.90243e+06	8.36193e+06	4.80585e+06	8.39112e+06	5.18829e+06	6.16189e+06	1.80687e+07	3.78965e+06	5.50799e+06	4.44778e+06	3.68553e+06	2.39505e+06	8.74929e+06	4.2989e+06	4.61563e+06	3.38161e+06	4.52611e+06	2.59119e+06	7.14347e+06	1.17442e+07	7.50892e+06	4.06001e+06	9.71588e+06	7.131e+06	2.77406e+06	2.55978e+06	6.27259e+06	2.0751e+06	3.41408e+06	4.72273e+06	4.55019e+06	7.9783e+06	9.97175e+06	1.18936e+06
Com_15482_pos	O-Desmethylnaproxen	C13 H12 O3	216.079	4.687	217.086	No results	No results	Full match	852891	832380	945285	854859	804444	872770	754958	924106	683872	957500	976600	846097	713928	943113	700335	763823	676880	860762	756425	719599	818934	705932	657789	825110	619604	767180	802879	870875	702788	912070	952711	887097	685585	792521	938562	845882	838178	954250	1.00736e+06	809113	698078
Com_1560_pos	PE (18:1/18:1)	C41 H78 N O8 P	743.548	11.507	744.555	No results	Full match	No results	7.58057e+07	7.58377e+07	7.65099e+07	7.2077e+07	7.13965e+07	9.20926e+07	1.01407e+08	7.1474e+07	7.64109e+07	7.77326e+07	9.60053e+07	6.49622e+07	7.60883e+07	7.06062e+07	7.7544e+07	7.65084e+07	1.15021e+08	1.01518e+08	7.0814e+07	6.98901e+07	9.25662e+07	1.39209e+08	6.73936e+07	9.16621e+07	1.09041e+08	9.35892e+07	8.48538e+07	8.1334e+07	9.4201e+07	8.81437e+07	7.22391e+07	7.20608e+07	7.14669e+07	8.91884e+07	9.61364e+07	1.09345e+08	8.43661e+07	7.79863e+07	7.95169e+07	8.4795e+07	8.13983e+07
Com_1566_pos	Indole-3-lactic acid	C11 H11 N O3	205.074	5.69	206.082	Full match	Full match	Full match	4.75739e+07	4.37728e+07	5.62338e+07	6.74637e+07	9.79682e+07	3.08376e+07	7.60368e+07	3.68127e+07	6.38029e+07	9.40563e+07	9.53353e+07	5.21772e+07	4.10513e+07	4.90116e+07	5.21774e+07	3.83238e+07	7.04803e+07	1.30462e+08	5.84602e+07	6.81333e+07	6.1256e+07	8.19952e+07	4.61719e+07	6.6576e+07	7.85637e+07	5.3698e+07	3.71617e+07	6.0874e+07	7.41139e+07	4.51899e+07	4.12968e+07	5.99931e+07	8.6277e+07	5.20042e+07	2.0381e+07	4.38376e+07	7.17492e+07	3.89311e+07	4.20266e+07	6.13245e+07	6.44979e+07
Com_156_neg	PC (16:0/20:4)	C44 H80 N O8 P	827.57	11.261	826.563	No results	Invalid mass	No results	1.31977e+08	9.9977e+07	1.55938e+08	1.35286e+08	1.28949e+08	1.28708e+08	2.29423e+08	1.42809e+08	1.47901e+08	1.58811e+08	1.15106e+08	1.65524e+08	1.30583e+08	1.62873e+08	1.48337e+08	1.37155e+08	2.01792e+08	1.11779e+08	1.83746e+08	1.50023e+08	1.649e+08	1.49434e+08	1.3855e+08	1.49394e+08	1.03046e+08	1.46033e+08	1.24964e+08	1.50722e+08	1.8421e+08	1.27649e+08	1.24988e+08	1.20595e+08	1.0683e+08	1.39436e+08	1.64722e+08	1.12426e+08	1.39461e+08	1.39207e+08	1.05475e+08	1.58159e+08	1.37999e+08
Com_15759_pos	Heptadecanoic Acid	C17 H34 O2	292.24	8.277	293.248	Invalid mass	No match	No results	1.77042e+06	1.65994e+06	1.95108e+06	1.5116e+06	913411	779931	4.39789e+06	3.00775e+06	2.32341e+06	1.84374e+06	2.58634e+06	904716	874029	2.86874e+06	1.11507e+06	740184	2.07573e+06	2.19553e+06	494664	1.79532e+06	2.0274e+06	2.54737e+06	1.7576e+06	4.78614e+06	2.41622e+06	1.1446e+06	4.83737e+06	1.31519e+06	833775	2.05838e+06	1.34809e+06	1.97498e+06	1.63787e+06	1.08272e+06	3.42402e+06	1.22266e+06	1.91023e+06	864573	1.51571e+06	1.29742e+06	1.22517e+06
Com_15773_pos	PC (19:1/18:2)	C45 H84 N O8 P	1595.17	9.3	798.594	No results	Invalid mass	No results	2.30028e+06	2.02442e+06	2.21428e+06	1.57762e+06	2.67055e+06	3.3026e+06	1.50793e+06	1.82441e+06	2.57217e+06	2.71556e+06	2.19714e+06	3.63495e+06	3.27271e+06	1.60012e+06	2.4315e+06	2.27571e+06	2.41443e+06	3.74139e+06	2.48866e+06	4.00003e+06	2.18508e+06	2.09027e+06	4.74454e+06	1.69045e+06	2.61154e+06	3.43266e+06	2.67877e+06	1.92483e+06	1.73614e+06	3.68635e+06	2.04001e+06	1.9872e+06	2.03322e+06	1.96593e+06	2.39092e+06	1.89507e+06	3.2816e+06	3.29048e+06	2.14507e+06	1.35872e+06	1.94929e+06
Com_15_neg	PC (18:0/18:2)	C44 H84 N O8 P	831.602	8.507	830.594	No results	Invalid mass	No results	1.82922e+09	1.67759e+09	1.23182e+09	1.6798e+09	1.19223e+09	1.90543e+09	1.71642e+09	1.15713e+09	1.55486e+09	1.70401e+09	1.17598e+09	2.08707e+09	1.64779e+09	1.77862e+09	1.73961e+09	2.17835e+09	1.06467e+09	2.42748e+09	1.18775e+09	1.85085e+09	6.73025e+08	1.04273e+09	2.8056e+09	1.12484e+09	1.56082e+09	2.00903e+09	3.28742e+08	8.03207e+08	1.61433e+09	1.43141e+09	1.47558e+09	1.14033e+09	1.11506e+09	1.15615e+09	1.39781e+09	1.39628e+09	8.62866e+08	1.71765e+09	1.86995e+09	1.79051e+09	1.35022e+09
Com_16043_pos	PC (14:0e/6:0)	C28 H58 N O7 P	551.396	10.777	552.403	No results	Full match	Full match	2.35867e+06	1.23368e+06	1.54971e+06	1.43024e+06	1.17895e+06	1.81408e+06	1.34706e+06	1.22948e+06	1.35552e+06	907503	1.3012e+06	1.33475e+06	1.43238e+06	531968	1.58158e+06	1.37579e+06	1.52015e+06	1.07613e+06	4.63927e+06	1.12272e+06	1.60898e+06	2.30401e+06	1.93509e+06	1.32114e+06	887848	2.38377e+06	682696	1.50006e+06	2.50353e+06	1.20308e+06	1.03829e+06	1.04672e+06	1.7607e+06	1.0233e+06	1.26547e+06	785058	620598	860001	738888	1.09218e+06	1.92855e+06
Com_16080_pos	Deoxyribose 5-Phosphate	C5 H11 O7 P	214.025	1.247	215.032	No results	No results	Full match	3.45613e+06	3.28204e+06	3.58937e+06	3.36695e+06	2.94016e+06	3.10518e+06	3.681e+06	3.01847e+06	2.5201e+06	3.15693e+06	3.28043e+06	3.28614e+06	2.5585e+06	3.33707e+06	2.67566e+06	2.49279e+06	2.62231e+06	2.63782e+06	2.22603e+06	2.27741e+06	2.93041e+06	2.40145e+06	2.32334e+06	2.67382e+06	2.50704e+06	566344	2.49485e+06	2.18859e+06	2.53136e+06	4.41244e+06	3.73467e+06	3.93443e+06	3.70962e+06	3.97892e+06	3.37177e+06	4.76245e+06	4.08301e+06	3.14843e+06	3.40049e+06	3.42903e+06	3.41599e+06
Com_16085_pos	2-{[2-(3-cyano-2-pyridinyl)hydrazino]carbonyl}benzoic acid	C14 H10 N4 O3	282.072	5.077	283.079	Invalid mass	No results	No results	348521	286618	302894	323073	230601	414126	293477	255061	288613	281111	262409	263735	312602	382129	271217	275289	334933	225216	642692	270252	271886	176044	161711	375075	210252	318078	269107	205492	362219	238058	234500	340732	226767	228227	310743	845076	251579	4.72228e+06	332767	206369	312902
Com_16095_pos	FPK	C20 H30 N4 O4	368.242	5.862	369.249	Invalid mass	No results	No results	400522	273451	376530	293609	386925	385718	296200	290900	371804	312835	307524	307284	359870	360094	310227	275726	284075	296348	335886	323223	290683	294393	337199	5.3305e+06	280624	364339	313485	318771	250097	235530	256270	332771	237098	245719	406607	373352	281781	370554	502761	277146	274526
Com_1613_pos	2-morpholino-1-phenyl-1-ethanol	C12 H17 N O2	207.126	5.014	208.134	Full match	Partial match	No results	1.64481e+06	1.27496e+06	2.12726e+06	3.48544e+06	2.45883e+06	2.04344e+06	1.4222e+06	1.35749e+06	1.71474e+06	1.54882e+06	1.21645e+06	1.09866e+06	1.11143e+06	1.2709e+06	7.16469e+07	1.26572e+08	3.40639e+06	1.26461e+06	1.93555e+06	1.45396e+06	1.45614e+06	7.94827e+07	3.2094e+06	2.94061e+06	1.04951e+06	2.69968e+06	2.15502e+06	1.13537e+06	4.37875e+06	2.55337e+06	1.30752e+06	1.67312e+06	1.25659e+06	1.46253e+06	1.52963e+06	1.35001e+06	2.14938e+06	1.55405e+06	1.5644e+06	977002	1.12247e+06
Com_16142_pos	ACar 22:6	C29 H46 N O4	471.335	7.148	472.342	No results	Invalid mass	No results	4.89817e+06	1.4598e+06	2.57785e+06	1.68722e+06	2.0983e+06	1.24877e+06	1.74406e+06	1.16982e+06	1.50685e+06	2.30316e+06	1.63571e+06	1.28846e+06	2.61668e+06	2.17177e+06	2.20373e+06	1.29336e+06	2.53217e+06	1.90208e+06	1.55168e+06	3.03771e+06	1.30394e+06	1.46378e+06	853719	1.3589e+06	1.22304e+06	1.9694e+06	3.69916e+06	2.46991e+06	3.14496e+06	2.77686e+06	1.52717e+06	2.45077e+06	836887	979633	726215	609764	3.12623e+06	1.78089e+06	2.38398e+06	1.69139e+06	661388
Com_1616_pos	13-Hpotre(R)	C18 H30 O4	310.214	7.915	311.222	No results	No results	Full match	3.31711e+07	4.19451e+07	2.16779e+07	1.89379e+07	3.99258e+07	1.44888e+07	4.05203e+07	7.39293e+07	5.38924e+07	3.41758e+07	6.39904e+07	3.56701e+07	2.26627e+07	6.83434e+07	9.56014e+07	2.00507e+07	2.74864e+07	2.48707e+07	3.56412e+07	4.34097e+07	1.46246e+08	2.47162e+07	4.36138e+07	9.46285e+07	1.25086e+08	4.24739e+07	7.8174e+07	2.97e+07	1.87336e+07	5.31181e+07	2.47887e+07	4.85101e+07	2.98192e+07	2.44925e+07	4.70383e+07	2.33088e+07	3.35696e+07	5.20291e+07	2.29304e+07	2.40684e+07	3.5755e+07
Com_161_neg	LPE 20:4	C25 H44 N O7 P	501.287	8.951	500.279	No results	Full match	No results	1.43394e+08	1.82574e+08	9.07739e+07	1.48147e+08	9.53981e+07	2.42237e+08	1.79557e+08	1.72958e+08	1.12759e+08	1.17523e+08	2.48426e+08	1.32844e+08	1.18935e+08	1.08243e+08	1.31469e+08	1.2661e+08	1.17253e+08	1.58284e+08	2.3022e+08	1.57113e+08	1.38405e+08	1.67051e+08	1.91945e+08	7.79337e+07	1.20313e+08	1.81898e+08	1.09805e+08	2.33014e+08	1.3085e+08	1.31664e+08	1.98732e+08	1.2133e+08	1.31756e+08	1.57717e+08	1.53056e+08	8.77354e+07	1.06045e+08	1.2477e+08	1.136e+08	1.61811e+08	2.18383e+08
Com_161_pos	PC (17:1/17:2)	C42 H78 N O8 P	755.547	9.994	756.555	No results	Full match	No results	2.47327e+08	3.68495e+08	3.68076e+08	2.95128e+08	3.41689e+08	3.98898e+08	4.01191e+08	4.15861e+08	3.31342e+08	3.32341e+08	1.53664e+08	2.5429e+08	3.36581e+08	4.47757e+08	5.04958e+08	1.71421e+09	6.42385e+08	2.87274e+08	2.08085e+08	2.98784e+08	5.85878e+08	2.55086e+08	1.77053e+08	5.48711e+08	2.10562e+08	2.63925e+08	4.57473e+08	2.68371e+08	5.80419e+08	3.9461e+08	3.49856e+08	2.21837e+08	3.3325e+08	2.99588e+08	2.95864e+08	1.8126e+08	3.31993e+08	3.6664e+08	3.04148e+08	2.63953e+08	2.18791e+08
Com_16205_pos	6-Aminonicotinamide	C6 H7 N3 O	137.059	5.386	138.066	No results	No results	Full match	372696	244296	4.79768e+06	4.05507e+06	227827	268042	339142	207992	240422	281839	287384	244859	292015	237822	195723	197536	285647	218777	3.00378e+06	181971	301859	335603	2.20754e+06	406413	423724	481749	223497	284141	1.31332e+06	351411	338307	343404	485389	346528	391170	401418	301666	562751	251513	226651	232864
Com_16262_pos	PC (22:6e/18:5)	C48 H76 N O7 P	809.534	11.057	810.541	No results	Full match	No results	133758	108673	135149	140300	129329	107419	114446	198959	99248.1	524018	109145	110959	96618.6	117159	114128	75320	98623.3	124814	123115	116165	133961	129843	115945	95464.8	125990	145553	147208	107188	101583	99503	114172	120322	115671	112614	97104.3	104226	129764	109619	147474	109892	112818
Com_16276_pos	5-nitro-1-phenyl-1H-benzo[d]imidazole	C13 H9 N3 O2	239.068	5.522	240.075	Invalid mass	No results	No results	245490	267687	265498	214808	183821	195577	237411	235475	170124	220270	201240	145180	163160	201701	223399	178431	233887	176837	4.49787e+06	178223	168731	223308	183726	179032	187822	230175	198874	315820	3.37968e+06	173459	198683	217106	237232	176668	255125	231398	240313	226278	173646	203938	187121
Com_16301_pos	1-(4-methoxyphenyl)propane-1,2-diol	C10 H14 O3	164.082	1.25	165.089	Invalid mass	Invalid mass	No results	3.45428e+06	2.77909e+06	3.60062e+06	2.99535e+06	3.43734e+06	3.57573e+06	2.9653e+06	3.90479e+06	2.39957e+06	3.38031e+06	3.57104e+06	3.27942e+06	3.91939e+06	3.29815e+06	2.40074e+06	3.1566e+06	2.96485e+06	3.02956e+06	3.07316e+06	3.0438e+06	3.62348e+06	2.45704e+06	3.26383e+06	5.18767e+06	3.56194e+06	502684	3.06499e+06	4.04384e+06	3.58531e+06	3.66775e+06	2.10898e+06	2.52862e+06	2.68029e+06	2.74564e+06	2.66689e+06	2.771e+06	2.42278e+06	3.69316e+06	2.14535e+06	2.56384e+06	2.90295e+06
Com_16345_pos	YQH	C20 H26 N6 O6	468.177	7.096	469.185	Invalid mass	No results	No results	125153	106348	109749	118151	123857	194185	133097	121068	119896	120429	126971	124161	150209	146449	156073	145791	156923	145576	140460	4.6098e+06	166612	147721	148101	172919	137582	172105	145571	145077	143266	117965	104898	111415	100475	105979	132613	210491	105356	130017	113882	132178	111549
Com_16399_pos	All trans-Retinal	C20 H28 O	284.214	9.729	285.222	No results	No results	Full match	858777	652003	877261	1.01353e+06	876247	1.29545e+06	2.26354e+06	946332	544471	851952	713077	663921	1.03297e+06	696808	1.74998e+06	767958	757504	448866	1.27752e+06	685788	710157	1.057e+06	1.30029e+06	763155	1.10896e+06	1.55733e+06	556053	1.54094e+06	1.10491e+06	581537	917164	691794	625305	872253	1.16313e+06	677687	1.11796e+06	698354	826859	825199	815966
Com_16449_pos	7-alpha-carboxy-17-alpha-carboxyethylandrostan lactone phenyl ester	C28 H38 O5	454.27	7.952	455.277	Full match	No results	No results	727637	3.13807e+06	735872	603108	400155	217825	1.21138e+06	643114	1.33716e+06	564780	843255	192331	412011	1.20752e+06	534387	183966	2.39026e+06	695352	418496	447630	1.43904e+06	530748	851569	1.87829e+06	957894	455479	1.33331e+06	484144	430171	1.0367e+06	405137	631268	862233	559049	616884	442225	641090	538793	531650	396525	4.47192e+06
Com_16513_pos	5-(2,4-dichlorobenzyl)-2-mercapto-4,6-dimethylnicotinonitrile	C15 H12 Cl2 N2 S	322.004	1.427	323.012	Invalid mass	No results	No results	3.20872e+06	2.71554e+06	2.30188e+06	2.60767e+06	1.42559e+06	2.25735e+06	2.74277e+06	4.31438e+06	2.23523e+06	2.03747e+06	3.67743e+06	2.98355e+06	2.91272e+06	3.42275e+06	3.77113e+06	3.63728e+06	3.47005e+06	3.26038e+06	3.7209e+06	3.15633e+06	3.90938e+06	2.35995e+06	2.67614e+06	4.36893e+06	2.45601e+06	462955	2.92443e+06	2.29944e+06	3.55723e+06	1.74732e+06	1.76825e+06	3.14745e+06	2.43146e+06	1.5074e+06	2.45523e+06	2.48203e+06	1.1071e+06	2.79187e+06	3.50391e+06	2.94962e+06	2.87639e+06
Com_16522_pos	Nicotinuric Acid	C8 H8 N2 O3	180.054	5.256	181.061	No results	No results	Full match	1.35979e+06	1.66137e+06	2.37113e+06	2.05865e+06	933026	1.75294e+06	2.58954e+06	794737	821977	2.14083e+06	3.36777e+06	1.12868e+06	1.63943e+06	2.09152e+06	2.13494e+06	1.33923e+06	1.74885e+06	1.26491e+06	2.40185e+06	1.86585e+06	1.42111e+06	2.04887e+06	1.09764e+06	1.68906e+06	4.35944e+06	298677	1.9978e+06	1.76447e+06	2.87568e+06	676623	1.33383e+06	2.43205e+06	1.06888e+06	2.25301e+06	2.018e+06	1.34513e+06	3.11073e+06	890288	821016	1.7878e+06	2.67336e+06
Com_16528_pos	SM (d14:2/28:0)	C47 H93 N2 O6 P	812.677	11.836	813.685	No results	Full match	No results	2.76634e+06	2.97081e+06	4.61004e+06	2.48502e+06	2.59262e+06	3.95133e+06	2.77724e+06	2.14695e+06	3.37178e+06	3.65029e+06	2.71199e+06	2.26148e+06	2.99925e+06	1.77977e+06	2.28347e+06	1.60996e+06	2.31107e+06	1.87434e+06	3.27045e+06	1.97886e+06	3.21913e+06	2.72007e+06	1.61435e+06	2.52552e+06	2.30107e+06	1.80855e+06	2.53589e+06	2.39933e+06	3.10443e+06	3.97725e+06	3.16641e+06	3.52084e+06	3.20355e+06	3.06352e+06	2.73404e+06	1.94809e+06	2.31307e+06	4.47645e+06	3.01555e+06	2.83493e+06	2.29108e+06
Com_16666_pos	PC (16:0e/22:3)	C46 H88 N O7 P	797.624	10.928	798.631	No results	Invalid mass	No results	2.63895e+06	3.15015e+06	1.55526e+06	2.67205e+06	3.20204e+06	1.92502e+06	3.73383e+06	2.69758e+06	2.69412e+06	2.31192e+06	3.15828e+06	2.08532e+06	2.02837e+06	3.7691e+06	1.76634e+06	2.7184e+06	2.83958e+06	2.17215e+06	2.54109e+06	3.10171e+06	2.49076e+06	2.46418e+06	4.27506e+06	3.44574e+06	4.26427e+06	3.31538e+06	1.36813e+06	2.55826e+06	2.563e+06	2.25663e+06	768422	2.23776e+06	2.10779e+06	3.27877e+06	3.52088e+06	3.10865e+06	2.38394e+06	2.49024e+06	2.41567e+06	2.02812e+06	2.59413e+06
Com_16679_pos	Deflazacort	C25 H31 N O6	882.427	10.974	442.221	Invalid mass	No results	No results	419304	336762	379967	350960	322850	356773	309973	425270	293720	400850	338224	444964	336355	354987	331047	295019	318326	386603	377383	359979	385085	402363	359295	327224	357491	314577	373952	306229	336995	390810	353802	282539	335312	371649	298484	381500	316512	287380	374187	417866	349605
Com_16730_pos	Estradiol Benzoate	C25 H28 O3	376.202	5.095	377.209	No results	No results	Full match	268907	348730	571319	764994	147547	586987	674202	663053	177545	917586	600729	612349	1.04178e+06	4.61615e+06	1.6397e+06	1.15299e+06	810154	869391	1.71995e+06	740831	518382	617773	363776	452875	1.56607e+06	243668	1.2471e+06	156148	1.53531e+06	122036	177933	246485	160309	1.07311e+06	782709	297364	653402	202742	226512	584000	678333
Com_16862_pos	Tauroursodeoxycholic acid	C26 H45 N O6 S	499.298	7.788	500.305	No results	No results	Full match	1.159e+06	1.27544e+06	1.54034e+06	1.09985e+06	1.82718e+06	3.68474e+06	1.84111e+06	1.1e+06	1.75722e+06	1.36531e+06	1.56142e+06	968494	974781	3.70702e+06	1.12399e+06	1.21475e+06	3.18732e+06	1.43527e+06	1.06777e+06	1.16707e+06	2.54953e+06	1.20539e+06	1.5334e+06	2.03047e+06	3.37414e+06	1.56944e+06	2.22546e+06	1.21924e+06	756501	1.33611e+06	1.60067e+06	2.1243e+06	1.57167e+06	1.53789e+06	1.36449e+06	1.97783e+06	1.88318e+06	980805	1.44185e+06	1.0371e+06	1.60949e+06
Com_16895_pos	Dihydrosphingosine	C18 H39 N O2	301.298	7.059	302.306	No results	Full match	Full match	3.07522e+06	2.77737e+06	3.28534e+06	2.88222e+06	2.6775e+06	3.53312e+06	3.19813e+06	2.50118e+06	1.97175e+06	2.02665e+06	2.97473e+06	2.11036e+06	2.31301e+06	3.34694e+06	3.62175e+06	3.06642e+06	4.19814e+06	2.87701e+06	4.20025e+06	2.01569e+06	2.52216e+06	3.56862e+06	3.535e+06	3.47303e+06	2.55996e+06	2.67008e+06	2.8664e+06	2.67442e+06	4.70009e+06	2.67336e+06	2.6088e+06	3.14556e+06	2.12598e+06	2.35136e+06	3.09252e+06	2.39264e+06	3.13882e+06	2.42739e+06	2.68382e+06	2.65277e+06	2.21878e+06
Com_16922_pos	11-Ketoetiocholanolone	C19 H28 O3	304.204	5.996	305.212	No results	No results	Full match	295014	326425	372740	394769	264288	297483	391204	381597	315464	438620	961732	599516	435856	476417	368516	351862	4.61037e+06	369817	525428	433224	708761	1.17378e+06	447571	443658	304515	518649	404093	368909	373488	393096	330301	470627	453951	489077	320407	492831	411009	447914	419057	414571	350749
Com_1695_neg	PC (16:0e/18:2)	C42 H82 N O7 P	789.591	11.063	788.584	No results	Invalid mass	No results	1.01564e+07	5.81215e+06	2.92441e+06	8.16572e+06	1.20791e+07	5.74833e+06	9.52804e+06	7.37682e+06	4.60517e+06	3.66349e+06	9.04903e+06	6.93878e+06	8.58312e+06	4.98531e+06	3.78901e+06	4.39697e+06	7.31215e+06	8.85409e+06	5.2991e+06	4.01236e+06	6.75735e+06	1.78019e+07	3.11811e+06	9.13455e+06	4.06722e+06	1.38711e+07	7.28849e+06	6.15388e+06	1.41091e+07	4.74583e+06	5.69554e+06	4.32289e+06	4.54198e+06	4.71289e+06	4.25516e+06	3.61635e+06	4.35675e+06	3.90324e+06	3.76547e+06	4.56268e+06	4.89904e+06
Com_169_pos	PC (19:1/19:2)	C46 H86 N O8 P	811.609	11.049	812.617	No results	Full match	No results	8.96889e+08	1.05012e+09	5.42695e+08	1.72818e+09	1.42438e+09	8.8217e+08	9.62674e+08	1.15281e+09	8.72458e+08	1.04789e+09	6.96293e+08	8.47164e+08	9.42967e+08	8.57075e+08	1.09926e+09	1.50466e+09	1.19363e+09	1.65465e+09	9.17573e+08	9.19606e+08	5.90879e+08	1.31505e+09	1.66075e+09	7.68891e+08	1.42358e+09	1.66904e+09	1.05632e+09	2.47819e+08	1.04673e+09	1.10512e+09	9.77826e+08	1.03166e+09	1.00332e+09	6.67117e+08	1.03885e+09	6.92472e+08	8.79197e+08	1.50483e+09	1.45061e+09	1.06264e+09	9.82269e+08
Com_17076_pos	N-(5-acetamidopentyl)acetamide	C9 H18 N2 O2	208.122	5.696	209.129	Invalid mass	No results	No results	2.60715e+06	2.2366e+06	4.34115e+06	2.20277e+06	2.83156e+06	1.21782e+06	3.30981e+06	1.93965e+06	2.3837e+06	3.13957e+06	1.67649e+06	1.82515e+06	1.96833e+06	2.72922e+06	1.83761e+06	1.34147e+06	2.18949e+06	1.90995e+06	3.01155e+06	1.22197e+06	2.04272e+06	2.10535e+06	1.87856e+06	2.17741e+06	2.52114e+06	2.60929e+06	1.64688e+06	2.50817e+06	3.31576e+06	2.22299e+06	2.22862e+06	2.08152e+06	2.56866e+06	3.72886e+06	1.6624e+06	1.82355e+06	1.84849e+06	2.08319e+06	2.51737e+06	2.73976e+06	2.03469e+06
Com_170_neg	methadone-d9	C21 H18 [2]H9 N O	317.956	1.17	316.948	Invalid mass	No results	No results	2.70149e+08	2.36141e+08	1.76992e+08	2.25055e+08	1.90734e+08	2.38259e+08	2.0841e+08	2.12076e+08	1.98006e+08	2.23032e+08	2.38878e+08	2.30476e+08	2.02383e+08	2.04813e+08	2.11875e+08	2.45292e+08	2.381e+08	2.27473e+08	2.03287e+08	2.3013e+08	2.35037e+08	2.4942e+08	2.387e+08	2.15475e+08	1.92563e+08	2.51406e+08	1.82926e+08	2.39827e+08	2.41372e+08	1.71307e+08	1.87117e+08	1.58809e+08	1.70425e+08	1.87906e+08	2.05037e+08	5.80114e+07	1.53762e+08	2.33777e+08	2.33466e+08	2.40344e+08	1.80421e+08
Com_17258_pos	Taurine	C2 H7 N O3 S	125.015	1.415	126.022	No results	No results	Full match	2.72945e+06	2.3487e+06	2.09044e+06	674049	755863	2.37786e+06	2.89035e+06	574046	2.17768e+06	541275	2.19142e+06	1.99924e+06	447908	1.78263e+06	715998	676698	2.25563e+06	1.92108e+06	523429	2.23857e+06	4.26143e+06	2.12468e+06	1.99842e+06	3.17914e+06	475582	2.58067e+06	2.18719e+06	2.4082e+06	556743	481303	589404	562621	693347	531582	676324	521326	1.6989e+06	2.54337e+06	2.95868e+06	1.67205e+06	611424
[truncated: 651 more rows]
[truncated: 15 more columns]

## Sheet: Supplementary Table4
Supplementary Table 4. The significantly different metabolites identified between the HC and early-stage NSCLC groups
[truncated: 124 more rows]
[truncated: 27 more columns]

## Sheet: Supplementary Table5
Supplementary Table 5. The KEGG pathway enrichment analysis between the HC and early-stage NSCLC groups
[truncated: 26 more rows]

[truncated: 1 more sheets: Supplementary Table6]
